# Supplementary material for: Colocalization analysis of polycystic ovary syndrome to identify potential disease-mediating genes and proteins
Source: Eur J Hum Genet. 2021 Mar 4;29(9):1446–54. doi: 10.1038/s41431-021-00835-8 (PMC8440598; doi:10.1038/s41431-021-00835-8)
Supplement: Supplementary file 2 — Supplementary Tables [file 41431_2021_835_MOESM2_ESM.xlsx]

## Sheet: README
Supplementary tables for the article "Colocalization highlights genes in hypothalamic–pituitary–gonadal axis as potentially mediating polycystic ovary syndrome risk" by Censin et al.
For a detailed explanation of the methods, please see the main article.
Supplementary table 1. Colocalization results for PCOS locus-gene/protein-tissue combinations with evidence of colocalization in any analysis, including sensitivity analyses.
Columns:
PCOS_SNP: The top polycystic ovary syndrome-associated SNP from Day et al. (PMID: 30566500)
Gene_Protein: The gene or protein investigated
QTL_dataset: The quantitative trait loci dataset used
QTL_ID: The quantitative trait loci ID in the original quantitative trait loci dataset
Tissue: The tissue type investigated
r2_PCOS_QTL_top_SNPs_main_analysis: Linkage disequilibrium r2 values between the top PCOS SNP in the main PCOS dataset and the top eQTL available in both datasets (using the 2 Mb region size). "-" denotes that LD could not be computed due to SNP(s) not available or non-biallelic in 1000 G CEU dataset
[Coloc/HyPrColoc]_[1mb/200kb/independent.region]_[Combined.GWAS/Without.23]: Posterior probabilities using the respective colocalization method, region size, and PCOS dataset.
Abbreviations: NS: no significant colocalization (exact posterior probability not computed by HyPrColoc). "-": not computable in 1000 G CEU dataset
Supplementary table 2. Full colocalization results for all PCOS locus-gene/protein-tissue combinations.
Please note that colocalization analyses using the top 10,000 SNPs dataset may be biased - for a full discussion see the Supplementary material to the article.
Columns:
PCOS_SNP: The top polycystic ovary syndrome-associated SNP from Day et al (PMID: 30566500)
Gene_Protein: The gene or protein investigated
QTL_dataset: The quantitative trait loci dataset used
QTL_ID: The quantitative trait loci ID in the original quantitative trait loci dataset
Tissue: The tissue type investigated
r2_PCOS_QTL_top_SNPs_main_analysis: Linkage disequilibrium r2 values between the top PCOS SNP in the main PCOS dataset and the top eQTL available in both datasets (using the 2 Mb region size). "-" denotes that LD could not be computed due to SNP(s) not available or non-biallelic in 1000 G CEU dataset
[Coloc/HyPrColoc]_[1mb/200kb/independent.region]_[Combined.GWAS/Without.23/Top.10000]: Posterior probabilities using the respective colocalization method, region size, and PCOS dataset.
Abbreviations: NS: no significant colocalization (exact posterior probability not computed by HyPrColoc). "-": not computable in 1000 G CEU dataset
Supplementary table 3. Power computations for PCOS locus-gene/protein-tissue combinations with evidence of colocalization in any analysis, including sensitivity analyses.
Columns:
PCOS_SNP: The top polycystic ovary syndrome-associated SNP from Day et al (PMID: 30566500)
Gene_Protein: The gene or protein investigated
QTL_dataset: The quantitative trait loci dataset used
QTL_ID: The quantitative trait loci ID in the original quantitative trait loci dataset
Tissue: The tissue type investigated
Coloc_[1mb/200kb/independent.region]_[Combined.GWAS/Without.23]: Power (PP3+PP4) using the respective colocalization method, region size, and PCOS dataset
Supplementary table 4. Full interaction-coloc results.
Columns:
Original_Gene_Protein: The gene or protein identified as having evidence of colocalization in the main analysis
Investigated_Gene_Protein: The gene/protein investigated for evidence of colocalization in this analysis
QTL_dataset: The quantitative trait loci dataset used
QTL_ID: The quantitative trait loci ID in the original quantitative trait loci dataset
Tissue: The tissue type investigated
[Combined.GWAS/Without.23]_[1e.05/1e06]: Posterior probabilities of colocalization using the respective PCOS dataset and prior probability (p12) of colocalization.
Supplementary tables 5-11. PheWAS results for the respective polycystic ovary syndrome risk locus
Columns:
PheWAS results from the Open Target Genetics platform at https://genetics.opentargets.org.
Trait: Trait investigated
Beta: Reported according to the PCOS-risk increasing allele (as per Table 1 in the main article)
P: P-value
N_cases: Number of cases for binary traits
N_overall: Overall sample size
Study_ID: Open Targets study ID
Author_year: Author, and if available year, that the data is from. UKB Neale v2 refers to v2 of the Neale lab analyses (http://www.nealelab.is/uk-biobank/) and SAIGE to the analyses by the Lee lab (https://www.leelabsg.org/resources).
PMID: Pubmed ID, as reported by Open Targets

## Sheet: ST1.Any.Evidence.Coloc
PCOS_SNP	Gene_Protein	QTL_dataset	QTL_ID	Tissue	r2_PCOS_QTL_top_SNPs_main_analysis	Coloc_2mb_Combined.GWAS	Coloc_2mb_Without.23.GWAS	Coloc_400kb_Combined.GWAS	Coloc_400kb_Without.23.GWAS	Coloc_independent.region_Combined.GWAS	Coloc_independent.region_Without.23.GWAS	HyPrColoc_2mb_Combined.GWAS	HyPrColoc_2mb_Without.23.GWAS	HyPrColoc_independent.region_Combined.GWAS	HyPrColoc_independent.region_Without.23.GWAS
rs10739076:A>C	RCL1	eQTLgen	ENSG00000120158	Blood_expression_levels	<0.01	0.00	0.00	0.82	0.00			NS	NS
rs11031005:T>C	ARL14EP	GTEx	ENSG00000152219.4	Testis	0.77	0.42	0.80	0.42	0.80			NS	0.94
rs11031005:T>C	FSH	INTERVAL	CGA.FSHB.3032.11.2	Blood_protein_levels	1.00	0.76	0.67	0.76	0.68	0.76	0.68	0.92	0.89	0.92	0.89
rs11225154:G>A	TMEM123	GTEx	ENSG00000152558.10	Brain_Cortex	1.00	0.45	0.00	0.54	0.00			NS	NS
rs13164856:T>C	RAD50	GTEx	ENSG00000113522.9	Adipose_Visceral_Omentum	0.75	0.46	0.11	0.47	0.13			0.72	NS
rs13164856:T>C	RAD50	GTEx	ENSG00000113522.9	Heart_Left_Ventricle	0.75	0.53	0.15	0.54	0.17			0.81	NS
rs2271194:A>T	ERBB3	GTEx	ENSG00000065361.10	Brain_Spinal_cord_cervical_c-1	0.84	0.51	0.11	0.55	0.14			NS	NS
rs2271194:A>T	ERBB3	eQTLgen	ENSG00000065361	Blood_expression_levels	1.00	0.94	0.44	0.94	0.48			0.98	NS
rs2271194:A>T	GDF11	eQTLgen	ENSG00000135414	Blood_expression_levels	0.60	0.53	0.49	0.53	0.54			0.82	NS
rs2271194:A>T	IKZF4	GTEx	ENSG00000123411.10	Adipose_Subcutaneous	0.84	0.60	0.20	0.61	0.23			0.83	NS
rs2271194:A>T	IKZF4	GTEx	ENSG00000123411.10	Esophagus_Mucosa	0.98	0.90	0.42	0.90	0.45			0.97	NS
rs2271194:A>T	IKZF4	GTEx	ENSG00000123411.10	Pancreas	0.14	0.44	0.09	0.51	0.12			NS	NS
rs2271194:A>T	IKZF4	GTEx	ENSG00000123411.10	Skin_Not_Sun_Exposed_Suprapubic	0.84	0.50	0.12	0.54	0.16			NS	NS
rs2271194:A>T	RPS26	GTEx	ENSG00000197728.5	Adipose_Subcutaneous	0.92	0.80	0.56	0.80	0.60			0.94	0.76
rs2271194:A>T	RPS26	GTEx	ENSG00000197728.5	Adipose_Visceral_Omentum	0.92	0.80	0.56	0.80	0.60			0.94	0.76
rs2271194:A>T	RPS26	GTEx	ENSG00000197728.5	Adrenal_Gland	0.92	0.80	0.56	0.80	0.60			0.94	0.76
rs2271194:A>T	RPS26	GTEx	ENSG00000197728.5	Artery_Aorta	0.92	0.80	0.56	0.80	0.60			0.94	0.76
rs2271194:A>T	RPS26	GTEx	ENSG00000197728.5	Artery_Coronary	0.92	0.80	0.56	0.80	0.60			0.94	0.76
rs2271194:A>T	RPS26	GTEx	ENSG00000197728.5	Artery_Tibial	0.92	0.80	0.56	0.80	0.60			0.94	0.76
rs2271194:A>T	RPS26	GTEx	ENSG00000197728.5	Brain_Amygdala	0.92	0.80	0.56	0.80	0.60			0.94	0.76
rs2271194:A>T	RPS26	GTEx	ENSG00000197728.5	Brain_Anterior_cingulate_cortex_BA24	0.92	0.80	0.56	0.80	0.60			0.94	0.76
rs2271194:A>T	RPS26	GTEx	ENSG00000197728.5	Brain_Caudate_basal_ganglia	0.92	0.80	0.56	0.80	0.60			0.94	0.76
rs2271194:A>T	RPS26	GTEx	ENSG00000197728.5	Brain_Cerebellar_Hemisphere	0.92	0.80	0.56	0.80	0.60			0.94	0.76
rs2271194:A>T	RPS26	GTEx	ENSG00000197728.5	Brain_Cerebellum	0.92	0.80	0.56	0.80	0.60			0.94	0.76
rs2271194:A>T	RPS26	GTEx	ENSG00000197728.5	Brain_Cortex	0.92	0.80	0.56	0.80	0.60			0.94	0.76
rs2271194:A>T	RPS26	GTEx	ENSG00000197728.5	Brain_Frontal_Cortex_BA9	0.92	0.80	0.56	0.80	0.60			0.94	0.76
rs2271194:A>T	RPS26	GTEx	ENSG00000197728.5	Brain_Hippocampus	0.92	0.80	0.56	0.80	0.60			0.94	0.76
rs2271194:A>T	RPS26	GTEx	ENSG00000197728.5	Brain_Hypothalamus	0.92	0.80	0.56	0.80	0.60			0.94	0.76
rs2271194:A>T	RPS26	GTEx	ENSG00000197728.5	Brain_Nucleus_accumbens_basal_ganglia	0.92	0.80	0.56	0.80	0.60			0.94	0.76
rs2271194:A>T	RPS26	GTEx	ENSG00000197728.5	Brain_Putamen_basal_ganglia	0.92	0.80	0.56	0.80	0.60			0.94	0.76
rs2271194:A>T	RPS26	GTEx	ENSG00000197728.5	Brain_Spinal_cord_cervical_c-1	0.92	0.80	0.56	0.80	0.60			0.94	0.76
rs2271194:A>T	RPS26	GTEx	ENSG00000197728.5	Brain_Substantia_nigra	0.92	0.80	0.56	0.80	0.60			0.94	0.76
rs2271194:A>T	RPS26	GTEx	ENSG00000197728.5	Breast_Mammary_Tissue	0.92	0.80	0.56	0.80	0.60			0.94	0.76
rs2271194:A>T	RPS26	GTEx	ENSG00000197728.5	Cells_EBV-transformed_lymphocytes	0.92	0.70	0.45	0.70	0.49			0.90	NS
rs2271194:A>T	RPS26	GTEx	ENSG00000197728.5	Cells_Transformed_fibroblasts	0.92	0.80	0.56	0.80	0.60			0.94	0.76
rs2271194:A>T	RPS26	GTEx	ENSG00000197728.5	Colon_Sigmoid	0.92	0.80	0.56	0.80	0.60			0.94	0.76
rs2271194:A>T	RPS26	GTEx	ENSG00000197728.5	Colon_Transverse	0.92	0.80	0.56	0.80	0.60			0.94	0.76
rs2271194:A>T	RPS26	GTEx	ENSG00000197728.5	Esophagus_Gastroesophageal_Junction	0.92	0.80	0.56	0.80	0.60			0.94	0.76
rs2271194:A>T	RPS26	GTEx	ENSG00000197728.5	Esophagus_Mucosa	0.92	0.80	0.56	0.80	0.60			0.94	0.76
rs2271194:A>T	RPS26	GTEx	ENSG00000197728.5	Esophagus_Muscularis	0.92	0.80	0.56	0.80	0.60			0.94	0.76
rs2271194:A>T	RPS26	GTEx	ENSG00000197728.5	Heart_Atrial_Appendage	0.92	0.80	0.56	0.80	0.60			0.94	0.76
rs2271194:A>T	RPS26	GTEx	ENSG00000197728.5	Heart_Left_Ventricle	0.92	0.80	0.56	0.80	0.60			0.94	0.76
rs2271194:A>T	RPS26	GTEx	ENSG00000197728.5	Liver	0.92	0.80	0.56	0.80	0.60			0.94	0.76
rs2271194:A>T	RPS26	GTEx	ENSG00000197728.5	Lung	0.92	0.80	0.56	0.80	0.60			0.94	0.76
rs2271194:A>T	RPS26	GTEx	ENSG00000197728.5	Minor_Salivary_Gland	0.92	0.80	0.56	0.80	0.60			0.94	0.76
rs2271194:A>T	RPS26	GTEx	ENSG00000197728.5	Muscle_Skeletal	0.92	0.80	0.56	0.80	0.60			0.94	0.76
rs2271194:A>T	RPS26	GTEx	ENSG00000197728.5	Nerve_Tibial	0.92	0.80	0.56	0.80	0.60			0.94	0.76
rs2271194:A>T	RPS26	GTEx	ENSG00000197728.5	Ovary	0.92	0.80	0.56	0.80	0.60			0.94	0.76
rs2271194:A>T	RPS26	GTEx	ENSG00000197728.5	Pancreas	0.92	0.80	0.56	0.80	0.60			0.94	0.76
rs2271194:A>T	RPS26	GTEx	ENSG00000197728.5	Pituitary	0.92	0.80	0.56	0.80	0.60			0.94	0.76
rs2271194:A>T	RPS26	GTEx	ENSG00000197728.5	Prostate	0.92	0.80	0.56	0.80	0.60			0.94	0.76
rs2271194:A>T	RPS26	GTEx	ENSG00000197728.5	Skin_Not_Sun_Exposed_Suprapubic	0.92	0.80	0.56	0.80	0.60			0.94	0.76
rs2271194:A>T	RPS26	GTEx	ENSG00000197728.5	Skin_Sun_Exposed_Lower_leg	0.92	0.80	0.56	0.80	0.60			0.94	0.76
rs2271194:A>T	RPS26	GTEx	ENSG00000197728.5	Small_Intestine_Terminal_Ileum	0.92	0.80	0.56	0.80	0.60			0.94	0.76
rs2271194:A>T	RPS26	GTEx	ENSG00000197728.5	Spleen	0.92	0.80	0.57	0.80	0.60			0.94	0.76
rs2271194:A>T	RPS26	GTEx	ENSG00000197728.5	Stomach	0.92	0.80	0.56	0.80	0.60			0.94	0.76
rs2271194:A>T	RPS26	GTEx	ENSG00000197728.5	Testis	0.92	0.80	0.56	0.80	0.60			0.94	0.76
rs2271194:A>T	RPS26	GTEx	ENSG00000197728.5	Thyroid	0.92	0.80	0.56	0.80	0.60			0.94	0.76
rs2271194:A>T	RPS26	GTEx	ENSG00000197728.5	Uterus	0.92	0.80	0.56	0.80	0.60			0.94	0.76
rs2271194:A>T	RPS26	GTEx	ENSG00000197728.5	Vagina	0.92	0.80	0.56	0.80	0.60			0.94	0.76
rs2271194:A>T	RPS26	GTEx	ENSG00000197728.5	Whole_Blood	0.92	0.80	0.56	0.80	0.60			0.94	0.76
rs2271194:A>T	RPS26	eQTLgen	ENSG00000197728	Blood_expression_levels	1.00	0.91	0.46	0.91	0.50			0.93	0.75
rs2271194:A>T	SUOX	GTEx	ENSG00000139531.8	Adipose_Subcutaneous	0.92	0.78	0.31	0.78	0.34			0.93	NS
rs2271194:A>T	SUOX	GTEx	ENSG00000139531.8	Adrenal_Gland	0.73	0.82	0.29	0.84	0.34			0.93	NS
rs2271194:A>T	SUOX	GTEx	ENSG00000139531.8	Artery_Aorta	0.92	0.85	0.54	0.85	0.57			0.96	0.74
rs2271194:A>T	SUOX	GTEx	ENSG00000139531.8	Artery_Tibial	0.80	0.51	0.07	0.51	0.08			0.80	NS
rs2271194:A>T	SUOX	GTEx	ENSG00000139531.8	Brain_Amygdala	0.92	0.83	0.42	0.84	0.46			0.95	NS
rs2271194:A>T	SUOX	GTEx	ENSG00000139531.8	Brain_Anterior_cingulate_cortex_BA24	0.92	0.84	0.41	0.85	0.45			0.95	NS
rs2271194:A>T	SUOX	GTEx	ENSG00000139531.8	Brain_Caudate_basal_ganglia	0.92	0.86	0.47	0.86	0.50			0.96	NS
rs2271194:A>T	SUOX	GTEx	ENSG00000139531.8	Brain_Cerebellar_Hemisphere	0.92	0.74	0.47	0.74	0.50			0.92	NS
rs2271194:A>T	SUOX	GTEx	ENSG00000139531.8	Brain_Cerebellum	0.80	0.62	0.29	0.62	0.32			0.87	NS
rs2271194:A>T	SUOX	GTEx	ENSG00000139531.8	Brain_Cortex	0.82	0.75	0.24	0.75	0.27			0.92	NS
rs2271194:A>T	SUOX	GTEx	ENSG00000139531.8	Brain_Frontal_Cortex_BA9	<0.01	0.64	0.12	0.68	0.16			0.81	NS
rs2271194:A>T	SUOX	GTEx	ENSG00000139531.8	Brain_Hippocampus	0.92	0.79	0.48	0.79	0.51			0.94	NS
rs2271194:A>T	SUOX	GTEx	ENSG00000139531.8	Brain_Hypothalamus	0.92	0.90	0.49	0.90	0.53			0.97	NS
rs2271194:A>T	SUOX	GTEx	ENSG00000139531.8	Brain_Nucleus_accumbens_basal_ganglia	0.92	0.77	0.28	0.78	0.31			0.93	NS
rs2271194:A>T	SUOX	GTEx	ENSG00000139531.8	Brain_Putamen_basal_ganglia	0.84	0.63	0.11	0.63	0.13			0.87	NS
rs2271194:A>T	SUOX	GTEx	ENSG00000139531.8	Breast_Mammary_Tissue	0.84	0.75	0.30	0.75	0.33			0.92	NS
rs2271194:A>T	SUOX	GTEx	ENSG00000139531.8	Cells_Transformed_fibroblasts	<0.01	0.51	0.30	0.52	0.34			0.80	NS
rs2271194:A>T	SUOX	GTEx	ENSG00000139531.8	Colon_Sigmoid	0.92	0.82	0.53	0.82	0.57			0.95	0.73
rs2271194:A>T	SUOX	GTEx	ENSG00000139531.8	Colon_Transverse	1.00	0.89	0.32	0.89	0.35			0.97	NS
rs2271194:A>T	SUOX	GTEx	ENSG00000139531.8	Esophagus_Gastroesophageal_Junction	0.80	0.76	0.23	0.76	0.26			0.93	NS
rs2271194:A>T	SUOX	GTEx	ENSG00000139531.8	Esophagus_Mucosa	0.82	0.52	0.07	0.52	0.08			0.81	NS
rs2271194:A>T	SUOX	GTEx	ENSG00000139531.8	Esophagus_Muscularis	0.80	0.51	0.07	0.52	0.09			0.81	NS
rs2271194:A>T	SUOX	GTEx	ENSG00000139531.8	Heart_Atrial_Appendage	0.92	0.71	0.34	0.71	0.37			0.91	NS
rs2271194:A>T	SUOX	GTEx	ENSG00000139531.8	Heart_Left_Ventricle	0.82	0.50	0.06	0.50	0.07			0.80	NS
rs2271194:A>T	SUOX	GTEx	ENSG00000139531.8	Lung	0.84	0.63	0.09	0.63	0.10			0.87	NS
rs2271194:A>T	SUOX	GTEx	ENSG00000139531.8	Muscle_Skeletal	1.00	0.86	0.32	0.86	0.35			0.96	NS
rs2271194:A>T	SUOX	GTEx	ENSG00000139531.8	Nerve_Tibial	0.84	0.64	0.09	0.64	0.10			0.88	NS
rs2271194:A>T	SUOX	GTEx	ENSG00000139531.8	Ovary	0.84	0.57	0.09	0.57	0.10			0.83	NS
rs2271194:A>T	SUOX	GTEx	ENSG00000139531.8	Pancreas	0.84	0.61	0.08	0.61	0.10			0.86	NS
rs2271194:A>T	SUOX	GTEx	ENSG00000139531.8	Pituitary	1.00	0.92	0.45	0.92	0.49			0.98	NS
rs2271194:A>T	SUOX	GTEx	ENSG00000139531.8	Prostate	0.84	0.51	0.07	0.51	0.08			0.80	NS
rs2271194:A>T	SUOX	GTEx	ENSG00000139531.8	Skin_Not_Sun_Exposed_Suprapubic	0.92	0.76	0.50	0.76	0.54			0.93	NS
rs2271194:A>T	SUOX	GTEx	ENSG00000139531.8	Small_Intestine_Terminal_Ileum	0.84	0.70	0.13	0.70	0.14			0.90	NS
rs2271194:A>T	SUOX	GTEx	ENSG00000139531.8	Spleen	0.82	0.53	0.06	0.53	0.06			0.82	NS
rs2271194:A>T	SUOX	GTEx	ENSG00000139531.8	Stomach	0.84	0.54	0.08	0.54	0.10			0.82	NS
rs2271194:A>T	SUOX	GTEx	ENSG00000139531.8	Testis	0.92	0.76	0.48	0.76	0.52			0.93	NS
rs2271194:A>T	SUOX	GTEx	ENSG00000139531.8	Thyroid	0.84	0.62	0.08	0.62	0.10			0.86	NS
rs2271194:A>T	SUOX	GTEx	ENSG00000139531.8	Whole_Blood	0.80	0.61	0.14	0.62	0.16			0.86	NS
rs2271194:A>T	SUOX	eQTLgen	ENSG00000139531	Blood_expression_levels	1.00	0.70	0.29	0.71	0.33			NS	NS
rs2271194:A>T	ZC3H10	GTEx	ENSG00000135482.2	Skin_Sun_Exposed_Lower_leg	0.41	0.49	0.08	0.53	0.10			NS	NS
rs7563201:G>A	ZFP36L2	eQTLgen	ENSG00000152518	Blood_expression_levels	0.43	0.93	0.01	0.93	0.01			0.98	NS
rs7864171:G>A	C9orf3	GTEx	ENSG00000148120.10	Heart_Atrial_Appendage	0.70	0.60	0.13	0.82	0.30			0.86	NS
rs804279:A>T	C8orf49	GTEx	ENSG00000255394.2	Stomach	0.35	0.87	0.19	0.88	0.20			0.96	NS
rs804279:A>T	NEIL2	GTEx	ENSG00000154328.11	Adrenal_Gland	0.29	0.60	0.42	0.61	0.43			0.84	NS
rs804279:A>T	NEIL2	GTEx	ENSG00000154328.11	Cells_EBV-transformed_lymphocytes	0.62	0.73	0.75	0.73	0.75			0.91	0.91
rs804279:A>T	NEIL2	GTEx	ENSG00000154328.11	Cells_Transformed_fibroblasts	0.62	0.60	0.37	0.60	0.37			0.86	NS

## Sheet: ST2.Full.Coloc
PCOS_SNP	Gene_Protein	QTL_dataset	QTL_ID	Tissue	r2_PCOS_QTL_top_SNPs_main_analysis	Coloc_2mb_Combined.GWAS	Coloc_2mb_Without.23.GWAS	Coloc_2mb_Top.10000.GWAS	Coloc_400kb_Combined.GWAS	Coloc_400kb_Without.23.GWAS	Coloc_400kb_Top.10000.GWAS	Coloc_independent.region_Combined.GWAS	Coloc_independent.region_Without.23.GWAS	Coloc_independent.region_Top.10000.GWAS	HyPrColoc_2mb_Combined.GWAS	HyPrColoc_2mb_Without.23.GWAS	HyPrColoc_2mb_Top.10000.GWAS	HyPrColoc_independent.region_Combined.GWAS	HyPrColoc_independent.region_Without.23.GWAS	HyPrColoc_independent.region_Top.10000.GWAS
rs10739076:A>C	AK3	GTEx	ENSG00000147853.12	Adipose_Subcutaneous	0.03	0.00	0.00	0.00	0.00	0.00	0.00				NS	NS	NS
rs10739076:A>C	AK3	GTEx	ENSG00000147853.12	Adipose_Visceral_Omentum	0.03	0.00	0.00	0.00	0.00	0.00	0.00				NS	NS	NS
rs10739076:A>C	AK3	GTEx	ENSG00000147853.12	Adrenal_Gland	0.03	0.00	0.00	0.00	0.00	0.00	0.00				NS	NS	NS
rs10739076:A>C	AK3	GTEx	ENSG00000147853.12	Artery_Aorta	<0.01	0.00	0.00	0.00	0.00	0.00	0.00				NS	NS	NS
rs10739076:A>C	AK3	GTEx	ENSG00000147853.12	Artery_Coronary	<0.01	0.00	0.00	0.00	0.00	0.00	0.00				NS	NS	NS
rs10739076:A>C	AK3	GTEx	ENSG00000147853.12	Artery_Tibial	<0.01	0.00	0.00	0.01	0.01	0.00	0.01				NS	NS	NS
rs10739076:A>C	AK3	GTEx	ENSG00000147853.12	Brain_Amygdala	<0.01	0.00	0.00	0.01	0.01	0.00	0.01				NS	NS	NS
rs10739076:A>C	AK3	GTEx	ENSG00000147853.12	Brain_Anterior_cingulate_cortex_BA24	<0.01	0.00	0.00	0.00	0.00	0.00	0.00				NS	NS	NS
rs10739076:A>C	AK3	GTEx	ENSG00000147853.12	Brain_Caudate_basal_ganglia	<0.01	0.00	0.00	0.01	0.01	0.00	0.01				NS	NS	NS
rs10739076:A>C	AK3	GTEx	ENSG00000147853.12	Brain_Cerebellar_Hemisphere	<0.01	0.00	0.01	0.01	0.00	0.00	0.01				NS	NS	NS
rs10739076:A>C	AK3	GTEx	ENSG00000147853.12	Brain_Cerebellum	<0.01	0.00	0.01	0.01	0.01	0.00	0.01				NS	NS	NS
rs10739076:A>C	AK3	GTEx	ENSG00000147853.12	Brain_Cortex	<0.01	0.00	0.00	0.00	0.00	0.00	0.00				NS	NS	NS
rs10739076:A>C	AK3	GTEx	ENSG00000147853.12	Brain_Frontal_Cortex_BA9	<0.01	0.00	0.00	0.01	0.00	0.00	0.01				NS	NS	NS
rs10739076:A>C	AK3	GTEx	ENSG00000147853.12	Brain_Hippocampus	<0.01	0.00	0.00	0.00	0.00	0.00	0.00				NS	NS	NS
rs10739076:A>C	AK3	GTEx	ENSG00000147853.12	Brain_Hypothalamus	<0.01	0.00	0.00	0.01	0.00	0.00	0.01				NS	NS	NS
rs10739076:A>C	AK3	GTEx	ENSG00000147853.12	Brain_Nucleus_accumbens_basal_ganglia	<0.01	0.00	0.00	0.00	0.00	0.00	0.00				NS	NS	NS
rs10739076:A>C	AK3	GTEx	ENSG00000147853.12	Brain_Putamen_basal_ganglia	<0.01	0.00	0.00	0.00	0.00	0.00	0.00				NS	NS	NS
rs10739076:A>C	AK3	GTEx	ENSG00000147853.12	Brain_Spinal_cord_cervical_c-1	<0.01	0.00	0.00	0.01	0.01	0.00	0.01				NS	NS	NS
rs10739076:A>C	AK3	GTEx	ENSG00000147853.12	Brain_Substantia_nigra	<0.01	0.00	0.00	0.01	0.01	0.00	0.01				NS	NS	NS
rs10739076:A>C	AK3	GTEx	ENSG00000147853.12	Breast_Mammary_Tissue	0.03	0.00	0.00	0.00	0.00	0.00	0.00				NS	NS	NS
rs10739076:A>C	AK3	GTEx	ENSG00000147853.12	Cells_EBV-transformed_lymphocytes	<0.01	0.01	0.00	0.02	0.02	0.00	0.02				NS	NS	NS
rs10739076:A>C	AK3	GTEx	ENSG00000147853.12	Cells_Transformed_fibroblasts	<0.01	0.00	0.00	0.01	0.01	0.00	0.01				NS	NS	NS
rs10739076:A>C	AK3	GTEx	ENSG00000147853.12	Colon_Sigmoid	<0.01	0.00	0.00	0.01	0.01	0.00	0.01				NS	NS	NS
rs10739076:A>C	AK3	GTEx	ENSG00000147853.12	Colon_Transverse	0.03	0.00	0.00	0.00	0.00	0.00	0.00				NS	NS	NS
rs10739076:A>C	AK3	GTEx	ENSG00000147853.12	Esophagus_Gastroesophageal_Junction	0.03	0.00	0.00	0.00	0.00	0.00	0.00				NS	NS	NS
rs10739076:A>C	AK3	GTEx	ENSG00000147853.12	Esophagus_Mucosa	0.02	0.00	0.00	0.00	0.00	0.00	0.00				NS	NS	NS
rs10739076:A>C	AK3	GTEx	ENSG00000147853.12	Esophagus_Muscularis	0.03	0.00	0.00	0.00	0.00	0.00	0.00				NS	NS	NS
rs10739076:A>C	AK3	GTEx	ENSG00000147853.12	Heart_Atrial_Appendage	0.03	0.00	0.00	0.00	0.00	0.00	0.00				NS	NS	NS
rs10739076:A>C	AK3	GTEx	ENSG00000147853.12	Heart_Left_Ventricle	0.03	0.00	0.00	0.00	0.00	0.00	0.00				NS	NS	NS
rs10739076:A>C	AK3	GTEx	ENSG00000147853.12	Liver	0.03	0.00	0.00	0.00	0.00	0.00	0.00				NS	NS	NS
rs10739076:A>C	AK3	GTEx	ENSG00000147853.12	Lung	0.03	0.00	0.00	0.02	0.02	0.00	0.02				NS	NS	NS
rs10739076:A>C	AK3	GTEx	ENSG00000147853.12	Minor_Salivary_Gland	<0.01	0.01	0.00	0.01	0.01	0.00	0.01				NS	NS	NS
rs10739076:A>C	AK3	GTEx	ENSG00000147853.12	Muscle_Skeletal	<0.01	0.00	0.00	0.00	0.00	0.00	0.00				NS	NS	NS
rs10739076:A>C	AK3	GTEx	ENSG00000147853.12	Nerve_Tibial	0.03	0.00	0.00	0.00	0.00	0.00	0.00				NS	NS	NS
rs10739076:A>C	AK3	GTEx	ENSG00000147853.12	Ovary	<0.01	0.01	0.00	0.02	0.02	0.00	0.02				NS	NS	NS
rs10739076:A>C	AK3	GTEx	ENSG00000147853.12	Pancreas	0.03	0.00	0.00	0.00	0.00	0.00	0.00				NS	NS	NS
rs10739076:A>C	AK3	GTEx	ENSG00000147853.12	Pituitary	<0.01	0.00	0.00	0.00	0.00	0.00	0.00				NS	NS	NS
rs10739076:A>C	AK3	GTEx	ENSG00000147853.12	Prostate	<0.01	0.00	0.00	0.01	0.01	0.00	0.01				NS	NS	NS
rs10739076:A>C	AK3	GTEx	ENSG00000147853.12	Skin_Not_Sun_Exposed_Suprapubic	0.02	0.00	0.00	0.00	0.00	0.00	0.00				NS	NS	NS
rs10739076:A>C	AK3	GTEx	ENSG00000147853.12	Skin_Sun_Exposed_Lower_leg	0.02	0.00	0.00	0.00	0.00	0.00	0.00				NS	NS	NS
rs10739076:A>C	AK3	GTEx	ENSG00000147853.12	Small_Intestine_Terminal_Ileum	<0.01	0.00	0.00	0.01	0.01	0.00	0.01				NS	NS	NS
rs10739076:A>C	AK3	GTEx	ENSG00000147853.12	Spleen	<0.01	0.00	0.01	0.00	0.00	0.00	0.00				NS	NS	NS
rs10739076:A>C	AK3	GTEx	ENSG00000147853.12	Stomach	<0.01	0.00	0.00	0.00	0.00	0.00	0.00				NS	NS	NS
rs10739076:A>C	AK3	GTEx	ENSG00000147853.12	Testis	0.03	0.00	0.00	0.00	0.00	0.00	0.00				NS	NS	NS
rs10739076:A>C	AK3	GTEx	ENSG00000147853.12	Thyroid	0.03	0.00	0.00	0.00	0.00	0.00	0.00				NS	NS	NS
rs10739076:A>C	AK3	GTEx	ENSG00000147853.12	Uterus	<0.01	0.07	0.00	0.11	0.10	0.00	0.11				NS	NS	NS
rs10739076:A>C	AK3	GTEx	ENSG00000147853.12	Vagina	<0.01	0.00	0.00	0.01	0.01	0.00	0.01				NS	NS	NS
rs10739076:A>C	AK3	GTEx	ENSG00000147853.12	Whole_Blood	<0.01	0.01	0.00	0.01	0.01	0.00	0.01				NS	NS	NS
rs10739076:A>C	AK3	eQTLgen	ENSG00000147853	Blood_expression_levels	-	0.00	0.00	0.00	0.00	0.00	0.00				NS	NS	NS
rs10739076:A>C	AK4P4	GTEx	ENSG00000223621.1	Lung	<0.01	0.01	0.00	0.01	0.01	0.00	0.01				NS	NS	NS
rs10739076:A>C	AK4P4	GTEx	ENSG00000223621.1	Skin_Not_Sun_Exposed_Suprapubic	<0.01	0.00	0.00	0.00	0.00	0.00	0.00				NS	NS	NS
rs10739076:A>C	AK4P4	GTEx	ENSG00000223621.1	Skin_Sun_Exposed_Lower_leg	<0.01	0.00	0.00	0.01	0.00	0.00	0.01				NS	NS	NS
rs10739076:A>C	AK4P4	GTEx	ENSG00000223621.1	Small_Intestine_Terminal_Ileum	<0.01	0.00	0.00	0.01	0.01	0.00	0.01				NS	NS	NS
rs10739076:A>C	AK4P4	GTEx	ENSG00000223621.1	Spleen	<0.01	0.02	0.00	0.03	0.02	0.00	0.03				NS	NS	NS
rs10739076:A>C	AK4P4	GTEx	ENSG00000223621.1	Thyroid	<0.01	0.00	0.00	0.00	0.00	0.00	0.00				NS	NS	NS
rs10739076:A>C	AL158147.2	GTEx	ENSG00000269305.1	Adipose_Subcutaneous	0.03	0.00	0.01	0.00	0.00	0.00	0.00				NS	NS	NS
rs10739076:A>C	AL158147.2	GTEx	ENSG00000269305.1	Adipose_Visceral_Omentum	<0.01	0.00	0.00	0.00	0.00	0.00	0.00				NS	NS	NS
rs10739076:A>C	AL158147.2	GTEx	ENSG00000269305.1	Artery_Tibial	0.04	0.00	0.01	0.00	0.00	0.00	0.00				NS	NS	NS
rs10739076:A>C	AL158147.2	GTEx	ENSG00000269305.1	Breast_Mammary_Tissue	0.01	0.00	0.00	0.02	0.01	0.00	0.02				NS	NS	NS
rs10739076:A>C	AL158147.2	GTEx	ENSG00000269305.1	Liver	0.01	0.00	0.00	0.01	0.01	0.00	0.01				NS	NS	NS
rs10739076:A>C	AL158147.2	GTEx	ENSG00000269305.1	Lung	<0.01	0.00	0.00	0.00	0.00	0.00	0.00				NS	NS	NS
rs10739076:A>C	AL158147.2	GTEx	ENSG00000269305.1	Nerve_Tibial	0.02	0.00	0.01	0.01	0.00	0.00	0.01				NS	NS	NS
rs10739076:A>C	AL158147.2	GTEx	ENSG00000269305.1	Ovary	<0.01	0.00	0.00	0.01	0.01	0.00	0.01				NS	NS	NS
rs10739076:A>C	AL158147.2	GTEx	ENSG00000269305.1	Pancreas	<0.01	0.00	0.00	0.00	0.00	0.00	0.00				NS	NS	NS
rs10739076:A>C	AL158147.2	GTEx	ENSG00000269305.1	Skin_Not_Sun_Exposed_Suprapubic	<0.01	0.00	0.01	0.01	0.01	0.00	0.01				NS	NS	NS
rs10739076:A>C	AL158147.2	GTEx	ENSG00000269305.1	Skin_Sun_Exposed_Lower_leg	<0.01	0.00	0.00	0.00	0.00	0.00	0.00				NS	NS	NS
rs10739076:A>C	B7-H1	INTERVAL	CD274.5060.62.3	Blood_protein_levels	<0.01	0.00	0.01	0.00	0.00	0.01	0.00	0.00	0.01	0.00	NS	NS	NS	NS	NS	NS
rs10739076:A>C	CD274	GTEx	ENSG00000120217.9	Adipose_Subcutaneous	<0.01	0.00	0.00	0.01	0.00	0.00	0.01				NS	NS	NS
rs10739076:A>C	CD274	GTEx	ENSG00000120217.9	Adipose_Visceral_Omentum	0.03	0.00	0.00	0.00	0.00	0.00	0.00				NS	NS	NS
rs10739076:A>C	CD274	GTEx	ENSG00000120217.9	Adrenal_Gland	<0.01	0.00	0.00	0.01	0.01	0.00	0.01				NS	NS	NS
rs10739076:A>C	CD274	GTEx	ENSG00000120217.9	Artery_Aorta	<0.01	0.01	0.00	0.01	0.01	0.00	0.01				NS	NS	NS
rs10739076:A>C	CD274	GTEx	ENSG00000120217.9	Artery_Coronary	<0.01	0.00	0.00	0.01	0.00	0.00	0.01				NS	NS	NS
rs10739076:A>C	CD274	GTEx	ENSG00000120217.9	Artery_Tibial	<0.01	0.00	0.00	0.00	0.00	0.00	0.00				NS	NS	NS
rs10739076:A>C	CD274	GTEx	ENSG00000120217.9	Brain_Amygdala	<0.01	0.01	0.00	0.01	0.01	0.00	0.01				NS	NS	NS
rs10739076:A>C	CD274	GTEx	ENSG00000120217.9	Brain_Anterior_cingulate_cortex_BA24	0.01	0.01	0.00	0.01	0.01	0.00	0.01				NS	NS	NS
rs10739076:A>C	CD274	GTEx	ENSG00000120217.9	Brain_Caudate_basal_ganglia	<0.01	0.01	0.00	0.01	0.01	0.01	0.01				NS	NS	NS
rs10739076:A>C	CD274	GTEx	ENSG00000120217.9	Brain_Cerebellar_Hemisphere	<0.01	0.00	0.01	0.01	0.00	0.01	0.01				NS	NS	NS
rs10739076:A>C	CD274	GTEx	ENSG00000120217.9	Brain_Cerebellum	<0.01	0.00	0.01	0.01	0.00	0.01	0.01				NS	NS	NS
rs10739076:A>C	CD274	GTEx	ENSG00000120217.9	Brain_Cortex	0.03	0.00	0.00	0.01	0.01	0.00	0.01				NS	NS	NS
rs10739076:A>C	CD274	GTEx	ENSG00000120217.9	Brain_Frontal_Cortex_BA9	0.01	0.00	0.00	0.01	0.00	0.00	0.01				NS	NS	NS
rs10739076:A>C	CD274	GTEx	ENSG00000120217.9	Brain_Hippocampus	<0.01	0.01	0.00	0.01	0.01	0.00	0.01				NS	NS	NS
rs10739076:A>C	CD274	GTEx	ENSG00000120217.9	Brain_Hypothalamus	0.03	0.00	0.00	0.01	0.01	0.00	0.01				NS	NS	NS
rs10739076:A>C	CD274	GTEx	ENSG00000120217.9	Brain_Nucleus_accumbens_basal_ganglia	0.03	0.01	0.00	0.01	0.01	0.00	0.01				NS	NS	NS
rs10739076:A>C	CD274	GTEx	ENSG00000120217.9	Brain_Putamen_basal_ganglia	<0.01	0.00	0.00	0.01	0.01	0.00	0.01				NS	NS	NS
rs10739076:A>C	CD274	GTEx	ENSG00000120217.9	Brain_Spinal_cord_cervical_c-1	<0.01	0.01	0.00	0.01	0.01	0.00	0.01				NS	NS	NS
rs10739076:A>C	CD274	GTEx	ENSG00000120217.9	Brain_Substantia_nigra	<0.01	0.01	0.00	0.02	0.02	0.00	0.02				NS	NS	NS
rs10739076:A>C	CD274	GTEx	ENSG00000120217.9	Breast_Mammary_Tissue	<0.01	0.00	0.00	0.00	0.00	0.00	0.00				NS	NS	NS
rs10739076:A>C	CD274	GTEx	ENSG00000120217.9	Cells_EBV-transformed_lymphocytes	<0.01	0.02	0.00	0.04	0.03	0.00	0.04				NS	NS	NS
rs10739076:A>C	CD274	GTEx	ENSG00000120217.9	Cells_Transformed_fibroblasts	<0.01	0.00	0.00	0.01	0.00	0.00	0.01				NS	NS	NS
rs10739076:A>C	CD274	GTEx	ENSG00000120217.9	Colon_Sigmoid	<0.01	0.00	0.00	0.00	0.00	0.00	0.00				NS	NS	NS
rs10739076:A>C	CD274	GTEx	ENSG00000120217.9	Colon_Transverse	<0.01	0.01	0.00	0.01	0.01	0.00	0.01				NS	NS	NS
rs10739076:A>C	CD274	GTEx	ENSG00000120217.9	Esophagus_Gastroesophageal_Junction	<0.01	0.00	0.00	0.00	0.00	0.00	0.00				NS	NS	NS
rs10739076:A>C	CD274	GTEx	ENSG00000120217.9	Esophagus_Mucosa	0.07	0.00	0.00	0.11	0.00	0.00	0.11				NS	NS	NS
rs10739076:A>C	CD274	GTEx	ENSG00000120217.9	Esophagus_Muscularis	<0.01	0.02	0.00	0.02	0.02	0.00	0.02				NS	NS	NS
rs10739076:A>C	CD274	GTEx	ENSG00000120217.9	Heart_Atrial_Appendage	<0.01	0.00	0.00	0.01	0.00	0.00	0.01				NS	NS	NS
rs10739076:A>C	CD274	GTEx	ENSG00000120217.9	Heart_Left_Ventricle	<0.01	0.00	0.00	0.00	0.00	0.00	0.00				NS	NS	NS
rs10739076:A>C	CD274	GTEx	ENSG00000120217.9	Liver	0.02	0.00	0.00	0.01	0.00	0.00	0.01				NS	NS	NS
rs10739076:A>C	CD274	GTEx	ENSG00000120217.9	Lung	<0.01	0.00	0.00	0.01	0.00	0.00	0.01				NS	NS	NS
rs10739076:A>C	CD274	GTEx	ENSG00000120217.9	Minor_Salivary_Gland	0.20	0.00	0.00	0.01	0.01	0.00	0.01				NS	NS	NS
rs10739076:A>C	CD274	GTEx	ENSG00000120217.9	Muscle_Skeletal	0.12	0.00	0.00	0.00	0.00	0.00	0.00				NS	NS	NS
rs10739076:A>C	CD274	GTEx	ENSG00000120217.9	Nerve_Tibial	<0.01	0.00	0.01	0.01	0.00	0.01	0.01				NS	NS	NS
rs10739076:A>C	CD274	GTEx	ENSG00000120217.9	Ovary	<0.01	0.00	0.00	0.01	0.00	0.00	0.01				NS	NS	NS
rs10739076:A>C	CD274	GTEx	ENSG00000120217.9	Pancreas	0.01	0.00	0.00	0.44	0.00	0.00	0.44				NS	NS	NS
rs10739076:A>C	CD274	GTEx	ENSG00000120217.9	Pituitary	0.03	0.00	0.00	0.01	0.01	0.00	0.01				NS	NS	NS
rs10739076:A>C	CD274	GTEx	ENSG00000120217.9	Prostate	0.07	0.00	0.00	0.00	0.00	0.00	0.00				NS	NS	NS
rs10739076:A>C	CD274	GTEx	ENSG00000120217.9	Skin_Not_Sun_Exposed_Suprapubic	<0.01	0.00	0.00	0.01	0.00	0.00	0.01				NS	NS	NS
rs10739076:A>C	CD274	GTEx	ENSG00000120217.9	Skin_Sun_Exposed_Lower_leg	0.26	0.02	0.00	0.06	0.02	0.00	0.06				NS	NS	NS
rs10739076:A>C	CD274	GTEx	ENSG00000120217.9	Small_Intestine_Terminal_Ileum	0.04	0.01	0.00	0.01	0.01	0.00	0.01				NS	NS	NS
rs10739076:A>C	CD274	GTEx	ENSG00000120217.9	Spleen	0.01	0.00	0.00	0.01	0.01	0.00	0.01				NS	NS	NS
rs10739076:A>C	CD274	GTEx	ENSG00000120217.9	Stomach	<0.01	0.00	0.00	0.00	0.00	0.00	0.00				NS	NS	NS
rs10739076:A>C	CD274	GTEx	ENSG00000120217.9	Testis	0.26	0.01	0.00	0.01	0.01	0.00	0.01				NS	NS	NS
rs10739076:A>C	CD274	GTEx	ENSG00000120217.9	Thyroid	0.03	0.00	0.00	0.00	0.00	0.00	0.00				NS	NS	NS
rs10739076:A>C	CD274	GTEx	ENSG00000120217.9	Uterus	-	0.00	0.00	0.01	0.00	0.00	0.01				NS	NS	NS
rs10739076:A>C	CD274	GTEx	ENSG00000120217.9	Vagina	<0.01	0.00	0.00	0.01	0.01	0.00	0.01				NS	NS	NS
rs10739076:A>C	CD274	GTEx	ENSG00000120217.9	Whole_Blood	<0.01	0.00	0.00	0.00	0.00	0.01	0.00				NS	NS	NS
rs10739076:A>C	CD274	eQTLgen	ENSG00000120217	Blood_expression_levels	0.03	0.00	0.00	0.00	0.00	0.00	0.00				NS	NS	NS
rs10739076:A>C	CDC37L1	GTEx	ENSG00000106993.7	Adipose_Subcutaneous	<0.01	0.00	0.00	0.00	0.00	0.00	0.00				NS	NS	NS
rs10739076:A>C	CDC37L1	GTEx	ENSG00000106993.7	Adipose_Visceral_Omentum	<0.01	0.00	0.00	0.00	0.00	0.00	0.00				NS	NS	NS
rs10739076:A>C	CDC37L1	GTEx	ENSG00000106993.7	Adrenal_Gland	<0.01	0.00	0.00	0.01	0.01	0.00	0.01				NS	NS	NS
rs10739076:A>C	CDC37L1	GTEx	ENSG00000106993.7	Artery_Aorta	0.08	0.00	0.00	0.03	0.00	0.00	0.03				NS	NS	NS
rs10739076:A>C	CDC37L1	GTEx	ENSG00000106993.7	Artery_Coronary	<0.01	0.01	0.00	0.02	0.02	0.00	0.02				NS	NS	NS
rs10739076:A>C	CDC37L1	GTEx	ENSG00000106993.7	Artery_Tibial	0.01	0.00	0.00	0.00	0.00	0.00	0.00				NS	NS	NS
rs10739076:A>C	CDC37L1	GTEx	ENSG00000106993.7	Brain_Amygdala	<0.01	0.00	0.00	0.01	0.00	0.00	0.01				NS	NS	NS
rs10739076:A>C	CDC37L1	GTEx	ENSG00000106993.7	Brain_Anterior_cingulate_cortex_BA24	<0.01	0.00	0.00	0.00	0.00	0.00	0.00				NS	NS	NS
rs10739076:A>C	CDC37L1	GTEx	ENSG00000106993.7	Brain_Caudate_basal_ganglia	<0.01	0.00	0.00	0.00	0.00	0.00	0.00				NS	NS	NS
rs10739076:A>C	CDC37L1	GTEx	ENSG00000106993.7	Brain_Cerebellar_Hemisphere	<0.01	0.00	0.00	0.00	0.00	0.00	0.00				NS	NS	NS
rs10739076:A>C	CDC37L1	GTEx	ENSG00000106993.7	Brain_Cerebellum	0.01	0.00	0.00	0.01	0.00	0.00	0.01				NS	NS	NS
rs10739076:A>C	CDC37L1	GTEx	ENSG00000106993.7	Brain_Cortex	<0.01	0.00	0.00	0.01	0.01	0.00	0.01				NS	NS	NS
rs10739076:A>C	CDC37L1	GTEx	ENSG00000106993.7	Brain_Frontal_Cortex_BA9	<0.01	0.00	0.00	0.00	0.00	0.00	0.00				NS	NS	NS
rs10739076:A>C	CDC37L1	GTEx	ENSG00000106993.7	Brain_Hippocampus	<0.01	0.00	0.00	0.00	0.00	0.00	0.00				NS	NS	NS
rs10739076:A>C	CDC37L1	GTEx	ENSG00000106993.7	Brain_Hypothalamus	<0.01	0.00	0.00	0.00	0.00	0.00	0.00				NS	NS	NS
rs10739076:A>C	CDC37L1	GTEx	ENSG00000106993.7	Brain_Nucleus_accumbens_basal_ganglia	<0.01	0.00	0.00	0.00	0.00	0.00	0.00				NS	NS	NS
rs10739076:A>C	CDC37L1	GTEx	ENSG00000106993.7	Brain_Putamen_basal_ganglia	<0.01	0.00	0.00	0.01	0.00	0.00	0.01				NS	NS	NS
rs10739076:A>C	CDC37L1	GTEx	ENSG00000106993.7	Brain_Spinal_cord_cervical_c-1	<0.01	0.00	0.00	0.01	0.01	0.00	0.01				NS	NS	NS
rs10739076:A>C	CDC37L1	GTEx	ENSG00000106993.7	Brain_Substantia_nigra	<0.01	0.01	0.00	0.01	0.01	0.00	0.01				NS	NS	NS
rs10739076:A>C	CDC37L1	GTEx	ENSG00000106993.7	Breast_Mammary_Tissue	<0.01	0.00	0.00	0.00	0.00	0.00	0.00				NS	NS	NS
rs10739076:A>C	CDC37L1	GTEx	ENSG00000106993.7	Cells_EBV-transformed_lymphocytes	<0.01	0.00	0.00	0.00	0.00	0.00	0.00				NS	NS	NS
rs10739076:A>C	CDC37L1	GTEx	ENSG00000106993.7	Cells_Transformed_fibroblasts	<0.01	0.00	0.00	0.00	0.00	0.00	0.00				NS	NS	NS
rs10739076:A>C	CDC37L1	GTEx	ENSG00000106993.7	Colon_Sigmoid	<0.01	0.00	0.00	0.00	0.00	0.00	0.00				NS	NS	NS
rs10739076:A>C	CDC37L1	GTEx	ENSG00000106993.7	Colon_Transverse	0.01	0.00	0.00	0.00	0.00	0.00	0.00				NS	NS	NS
rs10739076:A>C	CDC37L1	GTEx	ENSG00000106993.7	Esophagus_Gastroesophageal_Junction	<0.01	0.00	0.00	0.00	0.00	0.00	0.00				NS	NS	NS
rs10739076:A>C	CDC37L1	GTEx	ENSG00000106993.7	Esophagus_Mucosa	<0.01	0.00	0.00	0.00	0.00	0.00	0.00				NS	NS	NS
rs10739076:A>C	CDC37L1	GTEx	ENSG00000106993.7	Esophagus_Muscularis	0.01	0.00	0.00	0.00	0.00	0.00	0.00				NS	NS	NS
rs10739076:A>C	CDC37L1	GTEx	ENSG00000106993.7	Heart_Atrial_Appendage	0.01	0.00	0.00	0.00	0.00	0.00	0.00				NS	NS	NS
rs10739076:A>C	CDC37L1	GTEx	ENSG00000106993.7	Heart_Left_Ventricle	<0.01	0.00	0.00	0.00	0.00	0.00	0.00				NS	NS	NS
rs10739076:A>C	CDC37L1	GTEx	ENSG00000106993.7	Liver	<0.01	0.00	0.00	0.00	0.00	0.00	0.00				NS	NS	NS
rs10739076:A>C	CDC37L1	GTEx	ENSG00000106993.7	Lung	<0.01	0.00	0.00	0.00	0.00	0.00	0.00				NS	NS	NS
rs10739076:A>C	CDC37L1	GTEx	ENSG00000106993.7	Minor_Salivary_Gland	<0.01	0.00	0.00	0.01	0.01	0.00	0.01				NS	NS	NS
rs10739076:A>C	CDC37L1	GTEx	ENSG00000106993.7	Muscle_Skeletal	0.02	0.00	0.00	0.01	0.01	0.00	0.01				NS	NS	NS
rs10739076:A>C	CDC37L1	GTEx	ENSG00000106993.7	Nerve_Tibial	0.03	0.00	0.00	0.01	0.01	0.00	0.01				NS	NS	NS
rs10739076:A>C	CDC37L1	GTEx	ENSG00000106993.7	Ovary	0.02	0.01	0.00	0.01	0.01	0.00	0.01				NS	NS	NS
rs10739076:A>C	CDC37L1	GTEx	ENSG00000106993.7	Pancreas	<0.01	0.00	0.00	0.01	0.00	0.00	0.01				NS	NS	NS
rs10739076:A>C	CDC37L1	GTEx	ENSG00000106993.7	Pituitary	<0.01	0.00	0.00	0.01	0.01	0.00	0.01				NS	NS	NS
rs10739076:A>C	CDC37L1	GTEx	ENSG00000106993.7	Prostate	<0.01	0.00	0.00	0.00	0.00	0.00	0.00				NS	NS	NS
rs10739076:A>C	CDC37L1	GTEx	ENSG00000106993.7	Skin_Not_Sun_Exposed_Suprapubic	<0.01	0.00	0.00	0.00	0.00	0.00	0.00				NS	NS	NS
rs10739076:A>C	CDC37L1	GTEx	ENSG00000106993.7	Skin_Sun_Exposed_Lower_leg	<0.01	0.00	0.00	0.01	0.01	0.00	0.01				NS	NS	NS
rs10739076:A>C	CDC37L1	GTEx	ENSG00000106993.7	Small_Intestine_Terminal_Ileum	0.01	0.00	0.00	0.00	0.00	0.00	0.00				NS	NS	NS
rs10739076:A>C	CDC37L1	GTEx	ENSG00000106993.7	Spleen	<0.01	0.00	0.00	0.00	0.00	0.00	0.00				NS	NS	NS
rs10739076:A>C	CDC37L1	GTEx	ENSG00000106993.7	Stomach	0.01	0.00	0.00	0.00	0.00	0.00	0.00				NS	NS	NS
rs10739076:A>C	CDC37L1	GTEx	ENSG00000106993.7	Testis	<0.01	0.00	0.00	0.00	0.00	0.00	0.00				NS	NS	NS
rs10739076:A>C	CDC37L1	GTEx	ENSG00000106993.7	Thyroid	<0.01	0.00	0.00	0.00	0.00	0.00	0.00				NS	NS	NS
rs10739076:A>C	CDC37L1	GTEx	ENSG00000106993.7	Uterus	<0.01	0.00	0.00	0.00	0.00	0.00	0.00				NS	NS	NS
rs10739076:A>C	CDC37L1	GTEx	ENSG00000106993.7	Vagina	<0.01	0.01	0.00	0.01	0.01	0.00	0.01				NS	NS	NS
rs10739076:A>C	CDC37L1	GTEx	ENSG00000106993.7	Whole_Blood	<0.01	0.00	0.00	0.00	0.00	0.00	0.00				NS	NS	NS
rs10739076:A>C	CDC37L1	eQTLgen	ENSG00000106993	Blood_expression_levels	<0.01	0.00	0.01	0.00	0.00	0.00	0.00				NS	NS	NS
rs10739076:A>C	ERMP1	GTEx	ENSG00000099219.9	Adipose_Subcutaneous	<0.01	0.00	0.00	0.00	0.00	0.00	0.00				NS	NS	NS
rs10739076:A>C	ERMP1	GTEx	ENSG00000099219.9	Adipose_Visceral_Omentum	0.01	0.00	0.00	0.00	0.00	0.00	0.00				NS	NS	NS
rs10739076:A>C	ERMP1	GTEx	ENSG00000099219.9	Adrenal_Gland	<0.01	0.00	0.00	0.01	0.01	0.00	0.01				NS	NS	NS
rs10739076:A>C	ERMP1	GTEx	ENSG00000099219.9	Artery_Aorta	<0.01	0.00	0.01	0.00	0.00	0.00	0.00				NS	NS	NS
rs10739076:A>C	ERMP1	GTEx	ENSG00000099219.9	Artery_Coronary	<0.01	0.00	0.00	0.00	0.00	0.00	0.00				NS	NS	NS
rs10739076:A>C	ERMP1	GTEx	ENSG00000099219.9	Artery_Tibial	<0.01	0.00	0.00	0.02	0.02	0.00	0.02				NS	NS	NS
rs10739076:A>C	ERMP1	GTEx	ENSG00000099219.9	Brain_Amygdala	<0.01	0.00	0.00	0.01	0.01	0.00	0.01				NS	NS	NS
rs10739076:A>C	ERMP1	GTEx	ENSG00000099219.9	Brain_Anterior_cingulate_cortex_BA24	-	0.00	0.00	0.00	0.00	0.00	0.00				NS	NS	NS
rs10739076:A>C	ERMP1	GTEx	ENSG00000099219.9	Brain_Caudate_basal_ganglia	<0.01	0.01	0.00	0.01	0.01	0.00	0.01				NS	NS	NS
rs10739076:A>C	ERMP1	GTEx	ENSG00000099219.9	Brain_Cerebellar_Hemisphere	<0.01	0.00	0.00	0.01	0.01	0.00	0.01				NS	NS	NS
rs10739076:A>C	ERMP1	GTEx	ENSG00000099219.9	Brain_Cerebellum	<0.01	0.01	0.00	0.01	0.01	0.00	0.01				NS	NS	NS
rs10739076:A>C	ERMP1	GTEx	ENSG00000099219.9	Brain_Cortex	<0.01	0.00	0.00	0.00	0.00	0.00	0.00				NS	NS	NS
rs10739076:A>C	ERMP1	GTEx	ENSG00000099219.9	Brain_Frontal_Cortex_BA9	<0.01	0.00	0.00	0.00	0.00	0.00	0.00				NS	NS	NS
rs10739076:A>C	ERMP1	GTEx	ENSG00000099219.9	Brain_Hippocampus	<0.01	0.00	0.01	0.00	0.00	0.00	0.00				NS	NS	NS
rs10739076:A>C	ERMP1	GTEx	ENSG00000099219.9	Brain_Hypothalamus	<0.01	0.00	0.00	0.00	0.00	0.00	0.00				NS	NS	NS
rs10739076:A>C	ERMP1	GTEx	ENSG00000099219.9	Brain_Nucleus_accumbens_basal_ganglia	<0.01	0.00	0.00	0.01	0.01	0.00	0.01				NS	NS	NS
rs10739076:A>C	ERMP1	GTEx	ENSG00000099219.9	Brain_Putamen_basal_ganglia	<0.01	0.00	0.00	0.00	0.00	0.00	0.00				NS	NS	NS
rs10739076:A>C	ERMP1	GTEx	ENSG00000099219.9	Brain_Spinal_cord_cervical_c-1	<0.01	0.00	0.00	0.01	0.01	0.00	0.01				NS	NS	NS
rs10739076:A>C	ERMP1	GTEx	ENSG00000099219.9	Brain_Substantia_nigra	<0.01	0.00	0.00	0.01	0.01	0.00	0.01				NS	NS	NS
rs10739076:A>C	ERMP1	GTEx	ENSG00000099219.9	Breast_Mammary_Tissue	<0.01	0.00	0.00	0.00	0.00	0.00	0.00				NS	NS	NS
rs10739076:A>C	ERMP1	GTEx	ENSG00000099219.9	Cells_EBV-transformed_lymphocytes	<0.01	0.00	0.00	0.00	0.00	0.00	0.00				NS	NS	NS
rs10739076:A>C	ERMP1	GTEx	ENSG00000099219.9	Cells_Transformed_fibroblasts	<0.01	0.00	0.00	0.01	0.00	0.00	0.01				NS	NS	NS
rs10739076:A>C	ERMP1	GTEx	ENSG00000099219.9	Colon_Sigmoid	<0.01	0.00	0.00	0.01	0.00	0.00	0.01				NS	NS	NS
rs10739076:A>C	ERMP1	GTEx	ENSG00000099219.9	Colon_Transverse	0.01	0.00	0.00	0.00	0.00	0.00	0.00				NS	NS	NS
rs10739076:A>C	ERMP1	GTEx	ENSG00000099219.9	Esophagus_Gastroesophageal_Junction	<0.01	0.00	0.00	0.01	0.00	0.00	0.01				NS	NS	NS
rs10739076:A>C	ERMP1	GTEx	ENSG00000099219.9	Esophagus_Mucosa	<0.01	0.00	0.00	0.00	0.00	0.00	0.00				NS	NS	NS
rs10739076:A>C	ERMP1	GTEx	ENSG00000099219.9	Esophagus_Muscularis	<0.01	0.00	0.00	0.00	0.00	0.00	0.00				NS	NS	NS
rs10739076:A>C	ERMP1	GTEx	ENSG00000099219.9	Heart_Atrial_Appendage	0.03	0.00	0.00	0.00	0.00	0.00	0.00				NS	NS	NS
rs10739076:A>C	ERMP1	GTEx	ENSG00000099219.9	Heart_Left_Ventricle	0.01	0.00	0.00	0.00	0.00	0.00	0.00				NS	NS	NS
rs10739076:A>C	ERMP1	GTEx	ENSG00000099219.9	Liver	0.03	0.00	0.00	0.00	0.00	0.00	0.00				NS	NS	NS
rs10739076:A>C	ERMP1	GTEx	ENSG00000099219.9	Lung	<0.01	0.00	0.00	0.00	0.00	0.00	0.00				NS	NS	NS
rs10739076:A>C	ERMP1	GTEx	ENSG00000099219.9	Minor_Salivary_Gland	0.04	0.00	0.00	0.00	0.00	0.00	0.00				NS	NS	NS
rs10739076:A>C	ERMP1	GTEx	ENSG00000099219.9	Muscle_Skeletal	<0.01	0.00	0.00	0.00	0.00	0.00	0.00				NS	NS	NS
rs10739076:A>C	ERMP1	GTEx	ENSG00000099219.9	Nerve_Tibial	<0.01	0.00	0.00	0.01	0.01	0.00	0.01				NS	NS	NS
rs10739076:A>C	ERMP1	GTEx	ENSG00000099219.9	Ovary	<0.01	0.00	0.00	0.01	0.00	0.00	0.01				NS	NS	NS
rs10739076:A>C	ERMP1	GTEx	ENSG00000099219.9	Pancreas	0.02	0.00	0.00	0.00	0.00	0.00	0.00				NS	NS	NS
rs10739076:A>C	ERMP1	GTEx	ENSG00000099219.9	Pituitary	0.02	0.00	0.00	0.01	0.01	0.00	0.01				NS	NS	NS
rs10739076:A>C	ERMP1	GTEx	ENSG00000099219.9	Prostate	<0.01	0.02	0.00	0.04	0.04	0.00	0.04				NS	NS	NS
rs10739076:A>C	ERMP1	GTEx	ENSG00000099219.9	Skin_Not_Sun_Exposed_Suprapubic	0.01	0.00	0.00	0.00	0.00	0.00	0.00				NS	NS	NS
rs10739076:A>C	ERMP1	GTEx	ENSG00000099219.9	Skin_Sun_Exposed_Lower_leg	<0.01	0.00	0.00	0.00	0.00	0.00	0.00				NS	NS	NS
rs10739076:A>C	ERMP1	GTEx	ENSG00000099219.9	Small_Intestine_Terminal_Ileum	<0.01	0.00	0.00	0.00	0.00	0.00	0.00				NS	NS	NS
rs10739076:A>C	ERMP1	GTEx	ENSG00000099219.9	Spleen	<0.01	0.00	0.00	0.01	0.01	0.00	0.01				NS	NS	NS
rs10739076:A>C	ERMP1	GTEx	ENSG00000099219.9	Stomach	<0.01	0.00	0.00	0.00	0.00	0.00	0.00				NS	NS	NS
rs10739076:A>C	ERMP1	GTEx	ENSG00000099219.9	Testis	<0.01	0.00	0.00	0.00	0.00	0.00	0.00				NS	NS	NS
rs10739076:A>C	ERMP1	GTEx	ENSG00000099219.9	Thyroid	<0.01	0.00	0.00	0.00	0.00	0.00	0.00				NS	NS	NS
rs10739076:A>C	ERMP1	GTEx	ENSG00000099219.9	Uterus	<0.01	0.00	0.00	0.01	0.00	0.00	0.01				NS	NS	NS
rs10739076:A>C	ERMP1	GTEx	ENSG00000099219.9	Vagina	<0.01	0.00	0.00	0.01	0.01	0.00	0.01				NS	NS	NS
rs10739076:A>C	ERMP1	GTEx	ENSG00000099219.9	Whole_Blood	<0.01	0.00	0.00	0.00	0.00	0.00	0.00				NS	NS	NS
rs10739076:A>C	ERMP1	eQTLgen	ENSG00000099219	Blood_expression_levels	<0.01	0.00	0.00	0.00	0.00	0.01	0.00				NS	NS	NS
rs10739076:A>C	HNRNPA1P41	GTEx	ENSG00000220937.3	Testis	<0.01	0.00	0.00	0.01	0.01	0.00	0.01				NS	NS	NS
rs10739076:A>C	IGHEP2	GTEx	ENSG00000254017.1	Adipose_Subcutaneous	0.03	0.00	0.00	0.00	0.00	0.00	0.00				NS	NS	NS
rs10739076:A>C	IGHEP2	GTEx	ENSG00000254017.1	Adipose_Visceral_Omentum	<0.01	0.00	0.00	0.01	0.01	0.00	0.01				NS	NS	NS
rs10739076:A>C	IGHEP2	GTEx	ENSG00000254017.1	Adrenal_Gland	<0.01	0.00	0.00	0.01	0.01	0.00	0.01				NS	NS	NS
rs10739076:A>C	IGHEP2	GTEx	ENSG00000254017.1	Artery_Aorta	<0.01	0.00	0.00	0.00	0.00	0.00	0.00				NS	NS	NS
rs10739076:A>C	IGHEP2	GTEx	ENSG00000254017.1	Artery_Coronary	<0.01	0.03	0.00	0.07	0.06	0.00	0.07				NS	NS	NS
rs10739076:A>C	IGHEP2	GTEx	ENSG00000254017.1	Artery_Tibial	<0.01	0.00	0.00	0.00	0.00	0.00	0.00				NS	NS	NS
rs10739076:A>C	IGHEP2	GTEx	ENSG00000254017.1	Breast_Mammary_Tissue	<0.01	0.00	0.00	0.01	0.00	0.00	0.01				NS	NS	NS
rs10739076:A>C	IGHEP2	GTEx	ENSG00000254017.1	Cells_EBV-transformed_lymphocytes	<0.01	0.01	0.00	0.01	0.01	0.00	0.01				NS	NS	NS
rs10739076:A>C	IGHEP2	GTEx	ENSG00000254017.1	Colon_Transverse	<0.01	0.00	0.00	0.01	0.00	0.00	0.01				NS	NS	NS
rs10739076:A>C	IGHEP2	GTEx	ENSG00000254017.1	Esophagus_Mucosa	<0.01	0.00	0.00	0.01	0.00	0.00	0.01				NS	NS	NS
rs10739076:A>C	IGHEP2	GTEx	ENSG00000254017.1	Heart_Atrial_Appendage	0.02	0.01	0.00	0.01	0.01	0.00	0.01				NS	NS	NS
rs10739076:A>C	IGHEP2	GTEx	ENSG00000254017.1	Heart_Left_Ventricle	0.01	0.00	0.00	0.00	0.00	0.00	0.00				NS	NS	NS
rs10739076:A>C	IGHEP2	GTEx	ENSG00000254017.1	Lung	<0.01	0.00	0.00	0.02	0.01	0.00	0.02				NS	NS	NS
rs10739076:A>C	IGHEP2	GTEx	ENSG00000254017.1	Minor_Salivary_Gland	<0.01	0.01	0.00	0.01	0.01	0.00	0.01				NS	NS	NS
rs10739076:A>C	IGHEP2	GTEx	ENSG00000254017.1	Nerve_Tibial	<0.01	0.00	0.00	0.00	0.00	0.00	0.00				NS	NS	NS
rs10739076:A>C	IGHEP2	GTEx	ENSG00000254017.1	Ovary	<0.01	0.00	0.00	0.01	0.01	0.00	0.01				NS	NS	NS
rs10739076:A>C	IGHEP2	GTEx	ENSG00000254017.1	Prostate	<0.01	0.00	0.00	0.01	0.01	0.00	0.01				NS	NS	NS
rs10739076:A>C	IGHEP2	GTEx	ENSG00000254017.1	Skin_Not_Sun_Exposed_Suprapubic	<0.01	0.00	0.00	0.00	0.00	0.00	0.00				NS	NS	NS
rs10739076:A>C	IGHEP2	GTEx	ENSG00000254017.1	Skin_Sun_Exposed_Lower_leg	<0.01	0.00	0.00	0.00	0.00	0.00	0.00				NS	NS	NS
rs10739076:A>C	IGHEP2	GTEx	ENSG00000254017.1	Small_Intestine_Terminal_Ileum	0.01	0.01	0.00	0.01	0.01	0.00	0.01				NS	NS	NS
rs10739076:A>C	IGHEP2	GTEx	ENSG00000254017.1	Spleen	<0.01	0.00	0.00	0.01	0.01	0.00	0.01				NS	NS	NS
rs10739076:A>C	IGHEP2	GTEx	ENSG00000254017.1	Stomach	<0.01	0.00	0.00	0.01	0.01	0.00	0.01				NS	NS	NS
rs10739076:A>C	IGHEP2	GTEx	ENSG00000254017.1	Testis	<0.01	0.00	0.00	0.02	0.00	0.00	0.02				NS	NS	NS
rs10739076:A>C	IGHEP2	GTEx	ENSG00000254017.1	Thyroid	<0.01	0.01	0.00	0.01	0.01	0.00	0.01				NS	NS	NS
rs10739076:A>C	IGHEP2	GTEx	ENSG00000254017.1	Uterus	<0.01	0.00	0.00	0.01	0.01	0.00	0.01				NS	NS	NS
rs10739076:A>C	IGHEP2	GTEx	ENSG00000254017.1	Vagina	<0.01	0.01	0.00	0.02	0.01	0.00	0.02				NS	NS	NS
rs10739076:A>C	IGHEP2	GTEx	ENSG00000254017.1	Whole_Blood	<0.01	0.00	0.00	0.01	0.00	0.00	0.01				NS	NS	NS
rs10739076:A>C	IGHEP2	eQTLgen	ENSG00000254017	Blood_expression_levels	<0.01	0.00	0.00	0.00	0.00	0.00	0.00				NS	NS	NS
rs10739076:A>C	IL33	GTEx	ENSG00000137033.7	Adipose_Subcutaneous	<0.01	0.01	0.00	0.01	0.01	0.00	0.01				NS	NS	NS
rs10739076:A>C	IL33	GTEx	ENSG00000137033.7	Adipose_Visceral_Omentum	<0.01	0.00	0.00	0.00	0.00	0.00	0.00				NS	NS	NS
rs10739076:A>C	IL33	GTEx	ENSG00000137033.7	Adrenal_Gland	<0.01	0.00	0.00	0.01	0.00	0.00	0.01				NS	NS	NS
rs10739076:A>C	IL33	GTEx	ENSG00000137033.7	Artery_Aorta	<0.01	0.01	0.00	0.01	0.01	0.00	0.01				NS	NS	NS
rs10739076:A>C	IL33	GTEx	ENSG00000137033.7	Artery_Coronary	<0.01	0.00	0.00	0.00	0.00	0.00	0.00				NS	NS	NS
rs10739076:A>C	IL33	GTEx	ENSG00000137033.7	Artery_Tibial	0.01	0.00	0.00	0.00	0.00	0.00	0.00				NS	NS	NS
rs10739076:A>C	IL33	GTEx	ENSG00000137033.7	Brain_Amygdala	<0.01	0.00	0.00	0.01	0.00	0.00	0.01				NS	NS	NS
rs10739076:A>C	IL33	GTEx	ENSG00000137033.7	Brain_Anterior_cingulate_cortex_BA24	<0.01	0.00	0.02	0.00	0.00	0.00	0.00				NS	NS	NS
rs10739076:A>C	IL33	GTEx	ENSG00000137033.7	Brain_Caudate_basal_ganglia	<0.01	0.00	0.01	0.00	0.00	0.00	0.00				NS	NS	NS
rs10739076:A>C	IL33	GTEx	ENSG00000137033.7	Brain_Cerebellar_Hemisphere	<0.01	0.00	0.01	0.00	0.00	0.00	0.00				NS	NS	NS
rs10739076:A>C	IL33	GTEx	ENSG00000137033.7	Brain_Cerebellum	<0.01	0.00	0.01	0.00	0.00	0.00	0.00				NS	NS	NS
rs10739076:A>C	IL33	GTEx	ENSG00000137033.7	Brain_Cortex	<0.01	0.00	0.01	0.00	0.00	0.00	0.00				NS	NS	NS
rs10739076:A>C	IL33	GTEx	ENSG00000137033.7	Brain_Frontal_Cortex_BA9	<0.01	0.00	0.00	0.00	0.00	0.00	0.00				NS	NS	NS
rs10739076:A>C	IL33	GTEx	ENSG00000137033.7	Brain_Hippocampus	<0.01	0.00	0.00	0.00	0.00	0.00	0.00				NS	NS	NS
rs10739076:A>C	IL33	GTEx	ENSG00000137033.7	Brain_Hypothalamus	0.01	0.01	0.00	0.01	0.01	0.00	0.01				NS	NS	NS
rs10739076:A>C	IL33	GTEx	ENSG00000137033.7	Brain_Nucleus_accumbens_basal_ganglia	<0.01	0.00	0.00	0.00	0.00	0.00	0.00				NS	NS	NS
rs10739076:A>C	IL33	GTEx	ENSG00000137033.7	Brain_Putamen_basal_ganglia	<0.01	0.00	0.00	0.00	0.00	0.00	0.00				NS	NS	NS
rs10739076:A>C	IL33	GTEx	ENSG00000137033.7	Brain_Spinal_cord_cervical_c-1	<0.01	0.00	0.00	0.01	0.01	0.00	0.01				NS	NS	NS
rs10739076:A>C	IL33	GTEx	ENSG00000137033.7	Brain_Substantia_nigra	<0.01	0.00	0.00	0.01	0.01	0.00	0.01				NS	NS	NS
rs10739076:A>C	IL33	GTEx	ENSG00000137033.7	Breast_Mammary_Tissue	<0.01	0.00	0.00	0.00	0.00	0.00	0.00				NS	NS	NS
rs10739076:A>C	IL33	GTEx	ENSG00000137033.7	Cells_EBV-transformed_lymphocytes	<0.01	0.01	0.00	0.01	0.01	0.00	0.01				NS	NS	NS
rs10739076:A>C	IL33	GTEx	ENSG00000137033.7	Cells_Transformed_fibroblasts	<0.01	0.00	0.00	0.00	0.00	0.00	0.00				NS	NS	NS
rs10739076:A>C	IL33	GTEx	ENSG00000137033.7	Colon_Sigmoid	<0.01	0.01	0.00	0.01	0.01	0.00	0.01				NS	NS	NS
rs10739076:A>C	IL33	GTEx	ENSG00000137033.7	Colon_Transverse	<0.01	0.00	0.00	0.00	0.00	0.00	0.00				NS	NS	NS
rs10739076:A>C	IL33	GTEx	ENSG00000137033.7	Esophagus_Gastroesophageal_Junction	0.01	0.00	0.00	0.00	0.00	0.00	0.00				NS	NS	NS
rs10739076:A>C	IL33	GTEx	ENSG00000137033.7	Esophagus_Mucosa	<0.01	0.00	0.00	0.00	0.00	0.00	0.00				NS	NS	NS
rs10739076:A>C	IL33	GTEx	ENSG00000137033.7	Esophagus_Muscularis	<0.01	0.00	0.00	0.00	0.00	0.00	0.00				NS	NS	NS
rs10739076:A>C	IL33	GTEx	ENSG00000137033.7	Heart_Atrial_Appendage	<0.01	0.00	0.00	0.01	0.00	0.00	0.01				NS	NS	NS
rs10739076:A>C	IL33	GTEx	ENSG00000137033.7	Heart_Left_Ventricle	0.01	0.00	0.00	0.00	0.00	0.00	0.00				NS	NS	NS
rs10739076:A>C	IL33	GTEx	ENSG00000137033.7	Liver	<0.01	0.00	0.00	0.00	0.00	0.00	0.00				NS	NS	NS
rs10739076:A>C	IL33	GTEx	ENSG00000137033.7	Lung	<0.01	0.01	0.00	0.03	0.02	0.00	0.03				NS	NS	NS
rs10739076:A>C	IL33	GTEx	ENSG00000137033.7	Minor_Salivary_Gland	<0.01	0.00	0.00	0.01	0.01	0.00	0.01				NS	NS	NS
rs10739076:A>C	IL33	GTEx	ENSG00000137033.7	Muscle_Skeletal	<0.01	0.00	0.00	0.00	0.00	0.00	0.00				NS	NS	NS
rs10739076:A>C	IL33	GTEx	ENSG00000137033.7	Nerve_Tibial	0.01	0.00	0.00	0.00	0.00	0.00	0.00				NS	NS	NS
rs10739076:A>C	IL33	GTEx	ENSG00000137033.7	Ovary	<0.01	0.00	0.00	0.00	0.00	0.00	0.00				NS	NS	NS
rs10739076:A>C	IL33	GTEx	ENSG00000137033.7	Pancreas	0.01	0.00	0.00	0.00	0.00	0.00	0.00				NS	NS	NS
rs10739076:A>C	IL33	GTEx	ENSG00000137033.7	Pituitary	0.08	0.17	0.01	0.30	0.22	0.01	0.30				NS	NS	NS
rs10739076:A>C	IL33	GTEx	ENSG00000137033.7	Prostate	<0.01	0.00	0.00	0.01	0.01	0.00	0.01				NS	NS	NS
rs10739076:A>C	IL33	GTEx	ENSG00000137033.7	Skin_Not_Sun_Exposed_Suprapubic	<0.01	0.00	0.00	0.01	0.01	0.00	0.01				NS	NS	NS
rs10739076:A>C	IL33	GTEx	ENSG00000137033.7	Skin_Sun_Exposed_Lower_leg	<0.01	0.00	0.00	0.00	0.00	0.00	0.00				NS	NS	NS
rs10739076:A>C	IL33	GTEx	ENSG00000137033.7	Small_Intestine_Terminal_Ileum	<0.01	0.00	0.00	0.01	0.01	0.00	0.01				NS	NS	NS
rs10739076:A>C	IL33	GTEx	ENSG00000137033.7	Spleen	<0.01	0.00	0.00	0.01	0.01	0.00	0.01				NS	NS	NS
rs10739076:A>C	IL33	GTEx	ENSG00000137033.7	Stomach	<0.01	0.00	0.00	0.00	0.00	0.00	0.00				NS	NS	NS
rs10739076:A>C	IL33	GTEx	ENSG00000137033.7	Testis	<0.01	0.00	0.00	0.00	0.00	0.00	0.00				NS	NS	NS
rs10739076:A>C	IL33	GTEx	ENSG00000137033.7	Thyroid	<0.01	0.00	0.00	0.00	0.00	0.00	0.00				NS	NS	NS
rs10739076:A>C	IL33	GTEx	ENSG00000137033.7	Uterus	<0.01	0.01	0.00	0.01	0.01	0.00	0.01				NS	NS	NS
rs10739076:A>C	IL33	GTEx	ENSG00000137033.7	Vagina	<0.01	0.00	0.01	0.00	0.00	0.01	0.00				NS	NS	NS
rs10739076:A>C	IL33	GTEx	ENSG00000137033.7	Whole_Blood	<0.01	0.00	0.00	0.00	0.00	0.00	0.00				NS	NS	NS
rs10739076:A>C	INSL4	INTERVAL	INSL4.6410.26.3	Blood_protein_levels	<0.01	0.00	0.00	0.00	0.00	0.00	0.00	0.00	0.00	0.00	NS	NS	NS	NS	NS	NS
rs10739076:A>C	INSL6	GTEx	ENSG00000120210.6	Spleen	<0.01	0.00	0.00	0.01	0.01	0.00	0.01				NS	NS	NS
rs10739076:A>C	INSL6	GTEx	ENSG00000120210.6	Testis	<0.01	0.00	0.00	0.00	0.00	0.00	0.00				NS	NS	NS
rs10739076:A>C	INSL6	INTERVAL	INSL6.5754.76.3	Blood_protein_levels	<0.01	0.00	0.00	0.00	0.00	0.00	0.00	0.00	0.00	0.00	NS	NS	NS	NS	NS	NS
rs10739076:A>C	JAK2	GTEx	ENSG00000096968.8	Adipose_Subcutaneous	<0.01	0.00	0.00	0.01	0.01	0.00	0.01				NS	NS	NS
rs10739076:A>C	JAK2	GTEx	ENSG00000096968.8	Adipose_Visceral_Omentum	<0.01	0.00	0.00	0.00	0.00	0.00	0.00				NS	NS	NS
rs10739076:A>C	JAK2	GTEx	ENSG00000096968.8	Adrenal_Gland	<0.01	0.00	0.00	0.01	0.01	0.00	0.01				NS	NS	NS
rs10739076:A>C	JAK2	GTEx	ENSG00000096968.8	Artery_Aorta	<0.01	0.00	0.00	0.01	0.01	0.00	0.01				NS	NS	NS
rs10739076:A>C	JAK2	GTEx	ENSG00000096968.8	Artery_Coronary	0.03	0.00	0.00	0.00	0.00	0.00	0.00				NS	NS	NS
rs10739076:A>C	JAK2	GTEx	ENSG00000096968.8	Artery_Tibial	<0.01	0.00	0.00	0.00	0.00	0.00	0.00				NS	NS	NS
rs10739076:A>C	JAK2	GTEx	ENSG00000096968.8	Brain_Amygdala	0.01	0.01	0.00	0.01	0.01	0.00	0.01				NS	NS	NS
rs10739076:A>C	JAK2	GTEx	ENSG00000096968.8	Brain_Anterior_cingulate_cortex_BA24	0.01	0.00	0.00	0.01	0.01	0.00	0.01				NS	NS	NS
rs10739076:A>C	JAK2	GTEx	ENSG00000096968.8	Brain_Caudate_basal_ganglia	0.01	0.00	0.00	0.00	0.00	0.00	0.00				NS	NS	NS
rs10739076:A>C	JAK2	GTEx	ENSG00000096968.8	Brain_Cerebellar_Hemisphere	<0.01	0.00	0.00	0.00	0.00	0.00	0.00				NS	NS	NS
rs10739076:A>C	JAK2	GTEx	ENSG00000096968.8	Brain_Cerebellum	0.07	0.00	0.00	0.00	0.00	0.00	0.00				NS	NS	NS
rs10739076:A>C	JAK2	GTEx	ENSG00000096968.8	Brain_Cortex	<0.01	0.00	0.00	0.01	0.01	0.00	0.01				NS	NS	NS
rs10739076:A>C	JAK2	GTEx	ENSG00000096968.8	Brain_Frontal_Cortex_BA9	<0.01	0.00	0.00	0.01	0.01	0.00	0.01				NS	NS	NS
rs10739076:A>C	JAK2	GTEx	ENSG00000096968.8	Brain_Hippocampus	<0.01	0.01	0.00	0.01	0.01	0.00	0.01				NS	NS	NS
rs10739076:A>C	JAK2	GTEx	ENSG00000096968.8	Brain_Hypothalamus	<0.01	0.00	0.00	0.00	0.00	0.00	0.00				NS	NS	NS
rs10739076:A>C	JAK2	GTEx	ENSG00000096968.8	Brain_Nucleus_accumbens_basal_ganglia	<0.01	0.01	0.00	0.02	0.01	0.00	0.02				NS	NS	NS
rs10739076:A>C	JAK2	GTEx	ENSG00000096968.8	Brain_Putamen_basal_ganglia	<0.01	0.00	0.00	0.01	0.01	0.00	0.01				NS	NS	NS
rs10739076:A>C	JAK2	GTEx	ENSG00000096968.8	Brain_Spinal_cord_cervical_c-1	<0.01	0.00	0.00	0.01	0.00	0.00	0.01				NS	NS	NS
rs10739076:A>C	JAK2	GTEx	ENSG00000096968.8	Brain_Substantia_nigra	<0.01	0.00	0.00	0.01	0.01	0.00	0.01				NS	NS	NS
rs10739076:A>C	JAK2	GTEx	ENSG00000096968.8	Breast_Mammary_Tissue	<0.01	0.00	0.00	0.00	0.00	0.00	0.00				NS	NS	NS
rs10739076:A>C	JAK2	GTEx	ENSG00000096968.8	Cells_EBV-transformed_lymphocytes	<0.01	0.00	0.00	0.01	0.01	0.00	0.01				NS	NS	NS
rs10739076:A>C	JAK2	GTEx	ENSG00000096968.8	Cells_Transformed_fibroblasts	<0.01	0.00	0.00	0.01	0.00	0.00	0.01				NS	NS	NS
rs10739076:A>C	JAK2	GTEx	ENSG00000096968.8	Colon_Sigmoid	<0.01	0.00	0.00	0.00	0.00	0.00	0.00				NS	NS	NS
rs10739076:A>C	JAK2	GTEx	ENSG00000096968.8	Colon_Transverse	0.10	0.00	0.01	0.00	0.00	0.01	0.00				NS	NS	NS
rs10739076:A>C	JAK2	GTEx	ENSG00000096968.8	Esophagus_Gastroesophageal_Junction	<0.01	0.00	0.00	0.00	0.00	0.00	0.00				NS	NS	NS
rs10739076:A>C	JAK2	GTEx	ENSG00000096968.8	Esophagus_Mucosa	<0.01	0.00	0.01	0.00	0.00	0.00	0.00				NS	NS	NS
rs10739076:A>C	JAK2	GTEx	ENSG00000096968.8	Esophagus_Muscularis	0.01	0.00	0.00	0.00	0.00	0.00	0.00				NS	NS	NS
rs10739076:A>C	JAK2	GTEx	ENSG00000096968.8	Heart_Atrial_Appendage	<0.01	0.00	0.00	0.00	0.00	0.00	0.00				NS	NS	NS
rs10739076:A>C	JAK2	GTEx	ENSG00000096968.8	Heart_Left_Ventricle	<0.01	0.00	0.00	0.00	0.00	0.00	0.00				NS	NS	NS
rs10739076:A>C	JAK2	GTEx	ENSG00000096968.8	Liver	0.13	0.01	0.00	0.01	0.01	0.00	0.01				NS	NS	NS
rs10739076:A>C	JAK2	GTEx	ENSG00000096968.8	Lung	<0.01	0.00	0.00	0.00	0.00	0.00	0.00				NS	NS	NS
rs10739076:A>C	JAK2	GTEx	ENSG00000096968.8	Minor_Salivary_Gland	0.02	0.00	0.00	0.01	0.01	0.00	0.01				NS	NS	NS
rs10739076:A>C	JAK2	GTEx	ENSG00000096968.8	Muscle_Skeletal	0.02	0.00	0.00	0.00	0.00	0.00	0.00				NS	NS	NS
rs10739076:A>C	JAK2	GTEx	ENSG00000096968.8	Nerve_Tibial	<0.01	0.00	0.01	0.00	0.00	0.00	0.00				NS	NS	NS
rs10739076:A>C	JAK2	GTEx	ENSG00000096968.8	Ovary	<0.01	0.00	0.00	0.01	0.00	0.00	0.01				NS	NS	NS
rs10739076:A>C	JAK2	GTEx	ENSG00000096968.8	Pancreas	<0.01	0.01	0.00	0.01	0.01	0.00	0.01				NS	NS	NS
rs10739076:A>C	JAK2	GTEx	ENSG00000096968.8	Pituitary	<0.01	0.00	0.00	0.01	0.00	0.00	0.01				NS	NS	NS
rs10739076:A>C	JAK2	GTEx	ENSG00000096968.8	Prostate	<0.01	0.00	0.00	0.00	0.00	0.00	0.00				NS	NS	NS
rs10739076:A>C	JAK2	GTEx	ENSG00000096968.8	Skin_Not_Sun_Exposed_Suprapubic	<0.01	0.01	0.00	0.01	0.01	0.00	0.01				NS	NS	NS
rs10739076:A>C	JAK2	GTEx	ENSG00000096968.8	Skin_Sun_Exposed_Lower_leg	0.01	0.00	0.00	0.00	0.00	0.00	0.00				NS	NS	NS
rs10739076:A>C	JAK2	GTEx	ENSG00000096968.8	Small_Intestine_Terminal_Ileum	<0.01	0.00	0.00	0.00	0.00	0.00	0.00				NS	NS	NS
rs10739076:A>C	JAK2	GTEx	ENSG00000096968.8	Spleen	<0.01	0.00	0.00	0.00	0.00	0.00	0.00				NS	NS	NS
rs10739076:A>C	JAK2	GTEx	ENSG00000096968.8	Stomach	<0.01	0.00	0.00	0.00	0.00	0.00	0.00				NS	NS	NS
rs10739076:A>C	JAK2	GTEx	ENSG00000096968.8	Testis	<0.01	0.00	0.00	0.01	0.00	0.00	0.01				NS	NS	NS
rs10739076:A>C	JAK2	GTEx	ENSG00000096968.8	Thyroid	<0.01	0.00	0.00	0.00	0.00	0.00	0.00				NS	NS	NS
rs10739076:A>C	JAK2	GTEx	ENSG00000096968.8	Uterus	<0.01	0.00	0.00	0.00	0.00	0.00	0.00				NS	NS	NS
rs10739076:A>C	JAK2	GTEx	ENSG00000096968.8	Vagina	<0.01	0.01	0.00	0.01	0.01	0.00	0.01				NS	NS	NS
rs10739076:A>C	JAK2	GTEx	ENSG00000096968.8	Whole_Blood	<0.01	0.00	0.00	0.00	0.00	0.00	0.00				NS	NS	NS
rs10739076:A>C	JAK2	INTERVAL	JAK2.4998.50.2	Blood_protein_levels	<0.01	0.00	0.00	0.00	0.00	0.00	0.00	0.00	0.00	0.00	NS	NS	NS	NS	NS	NS
rs10739076:A>C	JAK2	eQTLgen	ENSG00000096968	Blood_expression_levels	<0.01	0.00	0.00	0.01	0.00	0.00	0.01				NS	NS	NS
rs10739076:A>C	KIAA1432	GTEx	ENSG00000107036.7	Adipose_Subcutaneous	<0.01	0.00	0.00	0.00	0.00	0.00	0.00				NS	NS	NS
rs10739076:A>C	KIAA1432	GTEx	ENSG00000107036.7	Adipose_Visceral_Omentum	0.01	0.01	0.00	0.01	0.01	0.00	0.01				NS	NS	NS
rs10739076:A>C	KIAA1432	GTEx	ENSG00000107036.7	Adrenal_Gland	<0.01	0.02	0.00	0.03	0.03	0.00	0.03				NS	NS	NS
rs10739076:A>C	KIAA1432	GTEx	ENSG00000107036.7	Artery_Aorta	<0.01	0.00	0.00	0.00	0.00	0.00	0.00				NS	NS	NS
rs10739076:A>C	KIAA1432	GTEx	ENSG00000107036.7	Artery_Coronary	<0.01	0.00	0.00	0.00	0.00	0.00	0.00				NS	NS	NS
rs10739076:A>C	KIAA1432	GTEx	ENSG00000107036.7	Artery_Tibial	0.02	0.00	0.00	0.00	0.00	0.00	0.00				NS	NS	NS
rs10739076:A>C	KIAA1432	GTEx	ENSG00000107036.7	Brain_Amygdala	<0.01	0.01	0.00	0.01	0.01	0.00	0.01				NS	NS	NS
rs10739076:A>C	KIAA1432	GTEx	ENSG00000107036.7	Brain_Anterior_cingulate_cortex_BA24	0.01	0.00	0.00	0.01	0.01	0.00	0.01				NS	NS	NS
rs10739076:A>C	KIAA1432	GTEx	ENSG00000107036.7	Brain_Caudate_basal_ganglia	0.01	0.00	0.00	0.01	0.01	0.00	0.01				NS	NS	NS
rs10739076:A>C	KIAA1432	GTEx	ENSG00000107036.7	Brain_Cerebellar_Hemisphere	<0.01	0.00	0.00	0.00	0.00	0.00	0.00				NS	NS	NS
rs10739076:A>C	KIAA1432	GTEx	ENSG00000107036.7	Brain_Cerebellum	<0.01	0.00	0.00	0.01	0.00	0.00	0.01				NS	NS	NS
rs10739076:A>C	KIAA1432	GTEx	ENSG00000107036.7	Brain_Cortex	<0.01	0.00	0.00	0.00	0.00	0.00	0.00				NS	NS	NS
rs10739076:A>C	KIAA1432	GTEx	ENSG00000107036.7	Brain_Frontal_Cortex_BA9	<0.01	0.00	0.00	0.00	0.00	0.00	0.00				NS	NS	NS
rs10739076:A>C	KIAA1432	GTEx	ENSG00000107036.7	Brain_Hippocampus	<0.01	0.00	0.00	0.00	0.00	0.00	0.00				NS	NS	NS
rs10739076:A>C	KIAA1432	GTEx	ENSG00000107036.7	Brain_Hypothalamus	<0.01	0.00	0.00	0.00	0.00	0.00	0.00				NS	NS	NS
rs10739076:A>C	KIAA1432	GTEx	ENSG00000107036.7	Brain_Nucleus_accumbens_basal_ganglia	<0.01	0.00	0.00	0.00	0.00	0.00	0.00				NS	NS	NS
rs10739076:A>C	KIAA1432	GTEx	ENSG00000107036.7	Brain_Putamen_basal_ganglia	<0.01	0.01	0.00	0.01	0.01	0.00	0.01				NS	NS	NS
rs10739076:A>C	KIAA1432	GTEx	ENSG00000107036.7	Brain_Spinal_cord_cervical_c-1	<0.01	0.01	0.00	0.01	0.01	0.00	0.01				NS	NS	NS
rs10739076:A>C	KIAA1432	GTEx	ENSG00000107036.7	Brain_Substantia_nigra	<0.01	0.01	0.00	0.01	0.01	0.00	0.01				NS	NS	NS
rs10739076:A>C	KIAA1432	GTEx	ENSG00000107036.7	Breast_Mammary_Tissue	<0.01	0.00	0.00	0.00	0.00	0.00	0.00				NS	NS	NS
rs10739076:A>C	KIAA1432	GTEx	ENSG00000107036.7	Cells_EBV-transformed_lymphocytes	-	0.00	0.00	0.00	0.00	0.00	0.00				NS	NS	NS
rs10739076:A>C	KIAA1432	GTEx	ENSG00000107036.7	Cells_Transformed_fibroblasts	<0.01	0.00	0.00	0.00	0.00	0.00	0.00				NS	NS	NS
rs10739076:A>C	KIAA1432	GTEx	ENSG00000107036.7	Colon_Sigmoid	<0.01	0.00	0.00	0.01	0.01	0.00	0.01				NS	NS	NS
rs10739076:A>C	KIAA1432	GTEx	ENSG00000107036.7	Colon_Transverse	<0.01	0.00	0.00	0.01	0.01	0.00	0.01				NS	NS	NS
rs10739076:A>C	KIAA1432	GTEx	ENSG00000107036.7	Esophagus_Gastroesophageal_Junction	0.01	0.00	0.00	0.01	0.00	0.00	0.01				NS	NS	NS
rs10739076:A>C	KIAA1432	GTEx	ENSG00000107036.7	Esophagus_Mucosa	0.21	0.00	0.00	0.00	0.00	0.00	0.00				NS	NS	NS
rs10739076:A>C	KIAA1432	GTEx	ENSG00000107036.7	Esophagus_Muscularis	<0.01	0.00	0.00	0.00	0.00	0.00	0.00				NS	NS	NS
rs10739076:A>C	KIAA1432	GTEx	ENSG00000107036.7	Heart_Atrial_Appendage	<0.01	0.01	0.00	0.01	0.01	0.00	0.01				NS	NS	NS
rs10739076:A>C	KIAA1432	GTEx	ENSG00000107036.7	Heart_Left_Ventricle	<0.01	0.00	0.00	0.00	0.00	0.00	0.00				NS	NS	NS
rs10739076:A>C	KIAA1432	GTEx	ENSG00000107036.7	Liver	<0.01	0.00	0.00	0.01	0.00	0.00	0.01				NS	NS	NS
rs10739076:A>C	KIAA1432	GTEx	ENSG00000107036.7	Lung	<0.01	0.00	0.00	0.00	0.00	0.00	0.00				NS	NS	NS
rs10739076:A>C	KIAA1432	GTEx	ENSG00000107036.7	Minor_Salivary_Gland	<0.01	0.00	0.00	0.00	0.00	0.00	0.00				NS	NS	NS
rs10739076:A>C	KIAA1432	GTEx	ENSG00000107036.7	Muscle_Skeletal	0.01	0.00	0.00	0.00	0.00	0.00	0.00				NS	NS	NS
rs10739076:A>C	KIAA1432	GTEx	ENSG00000107036.7	Nerve_Tibial	<0.01	0.00	0.00	0.01	0.01	0.00	0.01				NS	NS	NS
rs10739076:A>C	KIAA1432	GTEx	ENSG00000107036.7	Ovary	<0.01	0.00	0.00	0.01	0.01	0.00	0.01				NS	NS	NS
rs10739076:A>C	KIAA1432	GTEx	ENSG00000107036.7	Pancreas	<0.01	0.00	0.00	0.00	0.00	0.00	0.00				NS	NS	NS
rs10739076:A>C	KIAA1432	GTEx	ENSG00000107036.7	Pituitary	<0.01	0.00	0.00	0.00	0.00	0.00	0.00				NS	NS	NS
rs10739076:A>C	KIAA1432	GTEx	ENSG00000107036.7	Prostate	<0.01	0.01	0.00	0.01	0.01	0.00	0.01				NS	NS	NS
rs10739076:A>C	KIAA1432	GTEx	ENSG00000107036.7	Skin_Not_Sun_Exposed_Suprapubic	<0.01	0.00	0.00	0.00	0.00	0.00	0.00				NS	NS	NS
rs10739076:A>C	KIAA1432	GTEx	ENSG00000107036.7	Skin_Sun_Exposed_Lower_leg	<0.01	0.00	0.00	0.00	0.00	0.00	0.00				NS	NS	NS
rs10739076:A>C	KIAA1432	GTEx	ENSG00000107036.7	Small_Intestine_Terminal_Ileum	<0.01	0.00	0.00	0.00	0.00	0.00	0.00				NS	NS	NS
rs10739076:A>C	KIAA1432	GTEx	ENSG00000107036.7	Spleen	<0.01	0.00	0.00	0.01	0.01	0.00	0.01				NS	NS	NS
rs10739076:A>C	KIAA1432	GTEx	ENSG00000107036.7	Stomach	<0.01	0.01	0.00	0.01	0.01	0.00	0.01				NS	NS	NS
rs10739076:A>C	KIAA1432	GTEx	ENSG00000107036.7	Testis	<0.01	0.00	0.00	0.00	0.00	0.00	0.00				NS	NS	NS
rs10739076:A>C	KIAA1432	GTEx	ENSG00000107036.7	Thyroid	<0.01	0.00	0.00	0.00	0.00	0.00	0.00				NS	NS	NS
rs10739076:A>C	KIAA1432	GTEx	ENSG00000107036.7	Uterus	<0.01	0.01	0.00	0.01	0.01	0.00	0.01				NS	NS	NS
rs10739076:A>C	KIAA1432	GTEx	ENSG00000107036.7	Vagina	<0.01	0.00	0.00	0.01	0.01	0.00	0.01				NS	NS	NS
rs10739076:A>C	KIAA1432	GTEx	ENSG00000107036.7	Whole_Blood	<0.01	0.00	0.00	0.00	0.00	0.00	0.00				NS	NS	NS
rs10739076:A>C	KIAA1432	eQTLgen	ENSG00000107036	Blood_expression_levels	<0.01	0.00	0.00	0.00	0.00	0.00	0.00				NS	NS	NS
rs10739076:A>C	KIAA2026	GTEx	ENSG00000183354.7	Adipose_Subcutaneous	<0.01	0.00	0.00	0.00	0.00	0.00	0.00				NS	NS	NS
rs10739076:A>C	KIAA2026	GTEx	ENSG00000183354.7	Adipose_Visceral_Omentum	0.02	0.00	0.00	0.01	0.01	0.00	0.01				NS	NS	NS
rs10739076:A>C	KIAA2026	GTEx	ENSG00000183354.7	Adrenal_Gland	<0.01	0.00	0.00	0.00	0.00	0.00	0.00				NS	NS	NS
rs10739076:A>C	KIAA2026	GTEx	ENSG00000183354.7	Artery_Aorta	<0.01	0.00	0.00	0.00	0.00	0.00	0.00				NS	NS	NS
rs10739076:A>C	KIAA2026	GTEx	ENSG00000183354.7	Artery_Coronary	<0.01	0.00	0.00	0.00	0.00	0.00	0.00				NS	NS	NS
rs10739076:A>C	KIAA2026	GTEx	ENSG00000183354.7	Artery_Tibial	<0.01	0.00	0.00	0.00	0.00	0.00	0.00				NS	NS	NS
rs10739076:A>C	KIAA2026	GTEx	ENSG00000183354.7	Brain_Amygdala	<0.01	0.01	0.00	0.01	0.01	0.00	0.01				NS	NS	NS
rs10739076:A>C	KIAA2026	GTEx	ENSG00000183354.7	Brain_Anterior_cingulate_cortex_BA24	<0.01	0.00	0.00	0.01	0.00	0.00	0.01				NS	NS	NS
rs10739076:A>C	KIAA2026	GTEx	ENSG00000183354.7	Brain_Caudate_basal_ganglia	<0.01	0.01	0.00	0.01	0.01	0.00	0.01				NS	NS	NS
rs10739076:A>C	KIAA2026	GTEx	ENSG00000183354.7	Brain_Cerebellar_Hemisphere	<0.01	0.01	0.00	0.01	0.01	0.00	0.01				NS	NS	NS
rs10739076:A>C	KIAA2026	GTEx	ENSG00000183354.7	Brain_Cerebellum	<0.01	0.00	0.00	0.01	0.01	0.00	0.01				NS	NS	NS
rs10739076:A>C	KIAA2026	GTEx	ENSG00000183354.7	Brain_Cortex	0.02	0.00	0.00	0.01	0.01	0.00	0.01				NS	NS	NS
rs10739076:A>C	KIAA2026	GTEx	ENSG00000183354.7	Brain_Frontal_Cortex_BA9	<0.01	0.00	0.00	0.01	0.00	0.00	0.01				NS	NS	NS
rs10739076:A>C	KIAA2026	GTEx	ENSG00000183354.7	Brain_Hippocampus	<0.01	0.01	0.00	0.01	0.01	0.00	0.01				NS	NS	NS
rs10739076:A>C	KIAA2026	GTEx	ENSG00000183354.7	Brain_Hypothalamus	<0.01	0.00	0.00	0.00	0.00	0.00	0.00				NS	NS	NS
rs10739076:A>C	KIAA2026	GTEx	ENSG00000183354.7	Brain_Nucleus_accumbens_basal_ganglia	<0.01	0.00	0.00	0.00	0.00	0.00	0.00				NS	NS	NS
rs10739076:A>C	KIAA2026	GTEx	ENSG00000183354.7	Brain_Putamen_basal_ganglia	<0.01	0.00	0.00	0.00	0.00	0.00	0.00				NS	NS	NS
rs10739076:A>C	KIAA2026	GTEx	ENSG00000183354.7	Brain_Spinal_cord_cervical_c-1	0.02	0.00	0.00	0.01	0.00	0.00	0.01				NS	NS	NS
rs10739076:A>C	KIAA2026	GTEx	ENSG00000183354.7	Brain_Substantia_nigra	<0.01	0.00	0.00	0.01	0.01	0.00	0.01				NS	NS	NS
rs10739076:A>C	KIAA2026	GTEx	ENSG00000183354.7	Breast_Mammary_Tissue	<0.01	0.00	0.00	0.00	0.00	0.00	0.00				NS	NS	NS
rs10739076:A>C	KIAA2026	GTEx	ENSG00000183354.7	Cells_EBV-transformed_lymphocytes	<0.01	0.01	0.00	0.02	0.01	0.00	0.02				NS	NS	NS
rs10739076:A>C	KIAA2026	GTEx	ENSG00000183354.7	Cells_Transformed_fibroblasts	-	0.00	0.00	0.00	0.00	0.00	0.00				NS	NS	NS
rs10739076:A>C	KIAA2026	GTEx	ENSG00000183354.7	Colon_Sigmoid	<0.01	0.00	0.00	0.00	0.00	0.00	0.00				NS	NS	NS
rs10739076:A>C	KIAA2026	GTEx	ENSG00000183354.7	Colon_Transverse	<0.01	0.00	0.00	0.00	0.00	0.00	0.00				NS	NS	NS
rs10739076:A>C	KIAA2026	GTEx	ENSG00000183354.7	Esophagus_Gastroesophageal_Junction	<0.01	0.00	0.00	0.00	0.00	0.00	0.00				NS	NS	NS
rs10739076:A>C	KIAA2026	GTEx	ENSG00000183354.7	Esophagus_Mucosa	0.12	0.06	0.00	0.07	0.07	0.00	0.07				NS	NS	NS
rs10739076:A>C	KIAA2026	GTEx	ENSG00000183354.7	Esophagus_Muscularis	-	0.00	0.00	0.00	0.00	0.00	0.00				NS	NS	NS
rs10739076:A>C	KIAA2026	GTEx	ENSG00000183354.7	Heart_Atrial_Appendage	<0.01	0.00	0.00	0.00	0.00	0.00	0.00				NS	NS	NS
rs10739076:A>C	KIAA2026	GTEx	ENSG00000183354.7	Heart_Left_Ventricle	<0.01	0.00	0.00	0.00	0.00	0.00	0.00				NS	NS	NS
rs10739076:A>C	KIAA2026	GTEx	ENSG00000183354.7	Liver	<0.01	0.01	0.00	0.01	0.01	0.00	0.01				NS	NS	NS
rs10739076:A>C	KIAA2026	GTEx	ENSG00000183354.7	Lung	<0.01	0.00	0.00	0.00	0.00	0.00	0.00				NS	NS	NS
rs10739076:A>C	KIAA2026	GTEx	ENSG00000183354.7	Minor_Salivary_Gland	<0.01	0.01	0.00	0.01	0.01	0.00	0.01				NS	NS	NS
rs10739076:A>C	KIAA2026	GTEx	ENSG00000183354.7	Muscle_Skeletal	<0.01	0.00	0.00	0.00	0.00	0.00	0.00				NS	NS	NS
rs10739076:A>C	KIAA2026	GTEx	ENSG00000183354.7	Nerve_Tibial	<0.01	0.00	0.00	0.00	0.00	0.00	0.00				NS	NS	NS
rs10739076:A>C	KIAA2026	GTEx	ENSG00000183354.7	Ovary	0.06	0.01	0.00	0.01	0.01	0.00	0.01				NS	NS	NS
rs10739076:A>C	KIAA2026	GTEx	ENSG00000183354.7	Pancreas	<0.01	0.00	0.00	0.00	0.00	0.00	0.00				NS	NS	NS
rs10739076:A>C	KIAA2026	GTEx	ENSG00000183354.7	Pituitary	<0.01	0.00	0.00	0.01	0.00	0.00	0.01				NS	NS	NS
rs10739076:A>C	KIAA2026	GTEx	ENSG00000183354.7	Prostate	<0.01	0.04	0.00	0.06	0.06	0.00	0.06				NS	NS	NS
rs10739076:A>C	KIAA2026	GTEx	ENSG00000183354.7	Skin_Not_Sun_Exposed_Suprapubic	<0.01	0.00	0.00	0.00	0.00	0.00	0.00				NS	NS	NS
rs10739076:A>C	KIAA2026	GTEx	ENSG00000183354.7	Skin_Sun_Exposed_Lower_leg	<0.01	0.00	0.00	0.00	0.00	0.00	0.00				NS	NS	NS
rs10739076:A>C	KIAA2026	GTEx	ENSG00000183354.7	Small_Intestine_Terminal_Ileum	<0.01	0.00	0.00	0.00	0.00	0.00	0.00				NS	NS	NS
rs10739076:A>C	KIAA2026	GTEx	ENSG00000183354.7	Spleen	<0.01	0.00	0.00	0.00	0.00	0.00	0.00				NS	NS	NS
rs10739076:A>C	KIAA2026	GTEx	ENSG00000183354.7	Stomach	<0.01	0.00	0.00	0.00	0.00	0.00	0.00				NS	NS	NS
rs10739076:A>C	KIAA2026	GTEx	ENSG00000183354.7	Testis	0.02	0.00	0.00	0.00	0.00	0.00	0.00				NS	NS	NS
rs10739076:A>C	KIAA2026	GTEx	ENSG00000183354.7	Thyroid	<0.01	0.00	0.00	0.00	0.00	0.00	0.00				NS	NS	NS
rs10739076:A>C	KIAA2026	GTEx	ENSG00000183354.7	Uterus	<0.01	0.00	0.00	0.01	0.01	0.00	0.01				NS	NS	NS
rs10739076:A>C	KIAA2026	GTEx	ENSG00000183354.7	Vagina	<0.01	0.00	0.00	0.01	0.01	0.00	0.01				NS	NS	NS
rs10739076:A>C	KIAA2026	GTEx	ENSG00000183354.7	Whole_Blood	<0.01	0.00	0.00	0.00	0.00	0.00	0.00				NS	NS	NS
rs10739076:A>C	KIAA2026	eQTLgen	ENSG00000183354	Blood_expression_levels	-	0.00	0.00	0.00	0.00	0.00	0.00				NS	NS	NS
rs10739076:A>C	MLANA	GTEx	ENSG00000120215.5	Adipose_Subcutaneous	0.01	0.00	0.00	0.01	0.01	0.00	0.01				NS	NS	NS
rs10739076:A>C	MLANA	GTEx	ENSG00000120215.5	Adipose_Visceral_Omentum	<0.01	0.00	0.00	0.00	0.00	0.00	0.00				NS	NS	NS
rs10739076:A>C	MLANA	GTEx	ENSG00000120215.5	Adrenal_Gland	<0.01	0.01	0.00	0.01	0.01	0.00	0.01				NS	NS	NS
rs10739076:A>C	MLANA	GTEx	ENSG00000120215.5	Artery_Aorta	<0.01	0.00	0.00	0.01	0.01	0.00	0.01				NS	NS	NS
rs10739076:A>C	MLANA	GTEx	ENSG00000120215.5	Artery_Coronary	<0.01	0.01	0.00	0.01	0.01	0.00	0.01				NS	NS	NS
rs10739076:A>C	MLANA	GTEx	ENSG00000120215.5	Artery_Tibial	<0.01	0.00	0.00	0.00	0.00	0.00	0.00				NS	NS	NS
rs10739076:A>C	MLANA	GTEx	ENSG00000120215.5	Brain_Cerebellar_Hemisphere	<0.01	0.00	0.00	0.01	0.01	0.00	0.01				NS	NS	NS
rs10739076:A>C	MLANA	GTEx	ENSG00000120215.5	Brain_Cerebellum	<0.01	0.00	0.00	0.01	0.00	0.00	0.01				NS	NS	NS
rs10739076:A>C	MLANA	GTEx	ENSG00000120215.5	Brain_Spinal_cord_cervical_c-1	<0.01	0.01	0.00	0.01	0.01	0.00	0.01				NS	NS	NS
rs10739076:A>C	MLANA	GTEx	ENSG00000120215.5	Breast_Mammary_Tissue	<0.01	0.00	0.00	0.01	0.01	0.00	0.01				NS	NS	NS
rs10739076:A>C	MLANA	GTEx	ENSG00000120215.5	Cells_EBV-transformed_lymphocytes	<0.01	0.00	0.00	0.01	0.01	0.00	0.01				NS	NS	NS
rs10739076:A>C	MLANA	GTEx	ENSG00000120215.5	Cells_Transformed_fibroblasts	<0.01	0.00	0.00	0.01	0.01	0.00	0.01				NS	NS	NS
rs10739076:A>C	MLANA	GTEx	ENSG00000120215.5	Colon_Sigmoid	<0.01	0.00	0.00	0.01	0.01	0.00	0.01				NS	NS	NS
rs10739076:A>C	MLANA	GTEx	ENSG00000120215.5	Colon_Transverse	<0.01	0.01	0.00	0.02	0.02	0.00	0.02				NS	NS	NS
rs10739076:A>C	MLANA	GTEx	ENSG00000120215.5	Esophagus_Gastroesophageal_Junction	<0.01	0.00	0.00	0.01	0.01	0.00	0.01				NS	NS	NS
rs10739076:A>C	MLANA	GTEx	ENSG00000120215.5	Esophagus_Mucosa	<0.01	0.00	0.00	0.00	0.00	0.00	0.00				NS	NS	NS
rs10739076:A>C	MLANA	GTEx	ENSG00000120215.5	Esophagus_Muscularis	<0.01	0.00	0.00	0.01	0.00	0.00	0.01				NS	NS	NS
rs10739076:A>C	MLANA	GTEx	ENSG00000120215.5	Heart_Atrial_Appendage	0.02	0.00	0.00	0.01	0.00	0.00	0.01				NS	NS	NS
rs10739076:A>C	MLANA	GTEx	ENSG00000120215.5	Heart_Left_Ventricle	<0.01	0.00	0.00	0.01	0.00	0.00	0.01				NS	NS	NS
rs10739076:A>C	MLANA	GTEx	ENSG00000120215.5	Liver	<0.01	0.00	0.00	0.01	0.01	0.00	0.01				NS	NS	NS
rs10739076:A>C	MLANA	GTEx	ENSG00000120215.5	Lung	<0.01	0.00	0.00	0.00	0.00	0.00	0.00				NS	NS	NS
rs10739076:A>C	MLANA	GTEx	ENSG00000120215.5	Minor_Salivary_Gland	<0.01	0.00	0.00	0.01	0.01	0.00	0.01				NS	NS	NS
rs10739076:A>C	MLANA	GTEx	ENSG00000120215.5	Muscle_Skeletal	<0.01	0.00	0.00	0.01	0.00	0.00	0.01				NS	NS	NS
rs10739076:A>C	MLANA	GTEx	ENSG00000120215.5	Nerve_Tibial	0.01	0.00	0.00	0.01	0.01	0.00	0.01				NS	NS	NS
rs10739076:A>C	MLANA	GTEx	ENSG00000120215.5	Ovary	<0.01	0.01	0.00	0.01	0.01	0.00	0.01				NS	NS	NS
rs10739076:A>C	MLANA	GTEx	ENSG00000120215.5	Pancreas	<0.01	0.01	0.00	0.02	0.01	0.00	0.02				NS	NS	NS
rs10739076:A>C	MLANA	GTEx	ENSG00000120215.5	Pituitary	0.01	0.01	0.00	0.01	0.01	0.00	0.01				NS	NS	NS
rs10739076:A>C	MLANA	GTEx	ENSG00000120215.5	Prostate	0.05	0.01	0.00	0.02	0.02	0.00	0.02				NS	NS	NS
rs10739076:A>C	MLANA	GTEx	ENSG00000120215.5	Skin_Not_Sun_Exposed_Suprapubic	0.01	0.00	0.00	0.00	0.00	0.00	0.00				NS	NS	NS
rs10739076:A>C	MLANA	GTEx	ENSG00000120215.5	Skin_Sun_Exposed_Lower_leg	<0.01	0.00	0.00	0.00	0.00	0.00	0.00				NS	NS	NS
rs10739076:A>C	MLANA	GTEx	ENSG00000120215.5	Small_Intestine_Terminal_Ileum	<0.01	0.00	0.00	0.01	0.00	0.00	0.01				NS	NS	NS
rs10739076:A>C	MLANA	GTEx	ENSG00000120215.5	Spleen	<0.01	0.00	0.00	0.01	0.01	0.00	0.01				NS	NS	NS
rs10739076:A>C	MLANA	GTEx	ENSG00000120215.5	Stomach	<0.01	0.01	0.00	0.01	0.01	0.00	0.01				NS	NS	NS
rs10739076:A>C	MLANA	GTEx	ENSG00000120215.5	Testis	<0.01	0.00	0.00	0.01	0.00	0.00	0.01				NS	NS	NS
rs10739076:A>C	MLANA	GTEx	ENSG00000120215.5	Thyroid	0.02	0.01	0.00	0.01	0.01	0.00	0.01				NS	NS	NS
rs10739076:A>C	MLANA	GTEx	ENSG00000120215.5	Uterus	<0.01	0.00	0.00	0.01	0.01	0.00	0.01				NS	NS	NS
rs10739076:A>C	MLANA	GTEx	ENSG00000120215.5	Vagina	<0.01	0.00	0.00	0.01	0.01	0.00	0.01				NS	NS	NS
rs10739076:A>C	MLANA	GTEx	ENSG00000120215.5	Whole_Blood	<0.01	0.00	0.00	0.00	0.00	0.00	0.00				NS	NS	NS
rs10739076:A>C	MLANA	eQTLgen	ENSG00000120215	Blood_expression_levels	<0.01	0.00	0.00	0.00	0.00	0.00	0.00				NS	NS	NS
rs10739076:A>C	MTND1P11	GTEx	ENSG00000228166.1	Skin_Not_Sun_Exposed_Suprapubic	<0.01	0.00	0.00	0.00	0.00	0.00	0.00				NS	NS	NS
rs10739076:A>C	MTND1P11	GTEx	ENSG00000228166.1	Skin_Sun_Exposed_Lower_leg	<0.01	0.00	0.00	0.00	0.00	0.00	0.00				NS	NS	NS
rs10739076:A>C	MTND1P11	GTEx	ENSG00000228166.1	Testis	<0.01	0.00	0.00	0.01	0.01	0.00	0.01				NS	NS	NS
rs10739076:A>C	MTND1P11	GTEx	ENSG00000228166.1	Whole_Blood	<0.01	0.00	0.00	0.00	0.00	0.00	0.00				NS	NS	NS
rs10739076:A>C	MTND4P14	GTEx	ENSG00000236254.1	Adipose_Subcutaneous	<0.01	0.00	0.00	0.00	0.00	0.00	0.00				NS	NS	NS
rs10739076:A>C	MTND4P14	GTEx	ENSG00000236254.1	Adipose_Visceral_Omentum	<0.01	0.00	0.00	0.00	0.00	0.00	0.00				NS	NS	NS
rs10739076:A>C	MTND4P14	GTEx	ENSG00000236254.1	Artery_Aorta	<0.01	0.00	0.00	0.01	0.01	0.00	0.01				NS	NS	NS
rs10739076:A>C	MTND4P14	GTEx	ENSG00000236254.1	Artery_Tibial	0.01	0.00	0.00	0.00	0.00	0.00	0.00				NS	NS	NS
rs10739076:A>C	MTND4P14	GTEx	ENSG00000236254.1	Breast_Mammary_Tissue	<0.01	0.01	0.00	0.01	0.01	0.00	0.01				NS	NS	NS
rs10739076:A>C	MTND4P14	GTEx	ENSG00000236254.1	Cells_EBV-transformed_lymphocytes	<0.01	0.01	0.00	0.01	0.01	0.00	0.01				NS	NS	NS
rs10739076:A>C	MTND4P14	GTEx	ENSG00000236254.1	Lung	<0.01	0.00	0.00	0.00	0.00	0.00	0.00				NS	NS	NS
rs10739076:A>C	MTND4P14	GTEx	ENSG00000236254.1	Nerve_Tibial	<0.01	0.00	0.00	0.01	0.01	0.00	0.01				NS	NS	NS
rs10739076:A>C	MTND4P14	GTEx	ENSG00000236254.1	Ovary	<0.01	0.00	0.00	0.01	0.01	0.00	0.01				NS	NS	NS
rs10739076:A>C	MTND4P14	GTEx	ENSG00000236254.1	Skin_Not_Sun_Exposed_Suprapubic	<0.01	0.00	0.00	0.00	0.00	0.00	0.00				NS	NS	NS
rs10739076:A>C	MTND4P14	GTEx	ENSG00000236254.1	Skin_Sun_Exposed_Lower_leg	<0.01	0.00	0.00	0.00	0.00	0.00	0.00				NS	NS	NS
rs10739076:A>C	MTND4P14	GTEx	ENSG00000236254.1	Spleen	<0.01	0.00	0.00	0.01	0.01	0.00	0.01				NS	NS	NS
rs10739076:A>C	MTND4P14	GTEx	ENSG00000236254.1	Testis	<0.01	0.00	0.00	0.01	0.00	0.00	0.01				NS	NS	NS
rs10739076:A>C	MTND4P14	GTEx	ENSG00000236254.1	Vagina	<0.01	0.00	0.00	0.01	0.01	0.00	0.01				NS	NS	NS
rs10739076:A>C	MTND5P14	GTEx	ENSG00000230225.1	Adipose_Subcutaneous	<0.01	0.00	0.00	0.00	0.00	0.00	0.00				NS	NS	NS
rs10739076:A>C	MTND5P14	GTEx	ENSG00000230225.1	Adipose_Visceral_Omentum	0.02	0.00	0.00	0.00	0.00	0.00	0.00				NS	NS	NS
rs10739076:A>C	MTND5P14	GTEx	ENSG00000230225.1	Artery_Aorta	<0.01	0.00	0.00	0.01	0.01	0.00	0.01				NS	NS	NS
rs10739076:A>C	MTND5P14	GTEx	ENSG00000230225.1	Artery_Tibial	<0.01	0.00	0.00	0.00	0.00	0.00	0.00				NS	NS	NS
rs10739076:A>C	MTND5P14	GTEx	ENSG00000230225.1	Breast_Mammary_Tissue	<0.01	0.00	0.00	0.01	0.01	0.00	0.01				NS	NS	NS
rs10739076:A>C	MTND5P14	GTEx	ENSG00000230225.1	Cells_EBV-transformed_lymphocytes	0.05	0.00	0.00	0.01	0.01	0.00	0.01				NS	NS	NS
rs10739076:A>C	MTND5P14	GTEx	ENSG00000230225.1	Lung	<0.01	0.00	0.00	0.01	0.01	0.00	0.01				NS	NS	NS
rs10739076:A>C	MTND5P14	GTEx	ENSG00000230225.1	Nerve_Tibial	<0.01	0.00	0.00	0.00	0.00	0.00	0.00				NS	NS	NS
rs10739076:A>C	MTND5P14	GTEx	ENSG00000230225.1	Ovary	0.01	0.00	0.00	0.01	0.01	0.00	0.01				NS	NS	NS
rs10739076:A>C	MTND5P14	GTEx	ENSG00000230225.1	Skin_Not_Sun_Exposed_Suprapubic	<0.01	0.01	0.00	0.01	0.01	0.00	0.01				NS	NS	NS
rs10739076:A>C	MTND5P14	GTEx	ENSG00000230225.1	Skin_Sun_Exposed_Lower_leg	0.01	0.00	0.00	0.01	0.00	0.00	0.01				NS	NS	NS
rs10739076:A>C	MTND5P14	GTEx	ENSG00000230225.1	Small_Intestine_Terminal_Ileum	<0.01	0.00	0.00	0.01	0.01	0.00	0.01				NS	NS	NS
rs10739076:A>C	MTND5P14	GTEx	ENSG00000230225.1	Spleen	<0.01	0.01	0.00	0.01	0.01	0.00	0.01				NS	NS	NS
rs10739076:A>C	MTND5P14	GTEx	ENSG00000230225.1	Testis	<0.01	0.00	0.00	0.01	0.00	0.00	0.01				NS	NS	NS
rs10739076:A>C	MTND5P14	GTEx	ENSG00000230225.1	Vagina	<0.01	0.00	0.00	0.01	0.01	0.00	0.01				NS	NS	NS
rs10739076:A>C	MTND5P14	GTEx	ENSG00000230225.1	Whole_Blood	<0.01	0.01	0.00	0.02	0.02	0.00	0.02				NS	NS	NS
rs10739076:A>C	MTND6P5	GTEx	ENSG00000227730.2	Testis	<0.01	0.00	0.00	0.22	0.18	0.00	0.22				NS	NS	NS
rs10739076:A>C	PD-L2	INTERVAL	PDCD1LG2.3004.67.2	Blood_protein_levels	<0.01	0.00	0.00	0.00	0.00	0.00	0.00	0.00	0.00	0.00	NS	NS	NS	NS	NS	NS
rs10739076:A>C	PDCD1LG2	GTEx	ENSG00000197646.6	Adipose_Subcutaneous	<0.01	0.00	0.00	0.00	0.00	0.00	0.00				NS	NS	NS
rs10739076:A>C	PDCD1LG2	GTEx	ENSG00000197646.6	Adipose_Visceral_Omentum	<0.01	0.00	0.00	0.02	0.00	0.00	0.02				NS	NS	NS
rs10739076:A>C	PDCD1LG2	GTEx	ENSG00000197646.6	Adrenal_Gland	<0.01	0.00	0.00	0.02	0.00	0.00	0.02				NS	NS	NS
rs10739076:A>C	PDCD1LG2	GTEx	ENSG00000197646.6	Artery_Aorta	<0.01	0.00	0.00	0.01	0.00	0.00	0.01				NS	NS	NS
rs10739076:A>C	PDCD1LG2	GTEx	ENSG00000197646.6	Artery_Coronary	<0.01	0.00	0.00	0.01	0.00	0.00	0.01				NS	NS	NS
rs10739076:A>C	PDCD1LG2	GTEx	ENSG00000197646.6	Artery_Tibial	<0.01	0.00	0.00	0.00	0.00	0.00	0.00				NS	NS	NS
rs10739076:A>C	PDCD1LG2	GTEx	ENSG00000197646.6	Brain_Amygdala	0.02	0.00	0.00	0.01	0.01	0.00	0.01				NS	NS	NS
rs10739076:A>C	PDCD1LG2	GTEx	ENSG00000197646.6	Brain_Anterior_cingulate_cortex_BA24	<0.01	0.00	0.00	0.01	0.01	0.00	0.01				NS	NS	NS
rs10739076:A>C	PDCD1LG2	GTEx	ENSG00000197646.6	Brain_Caudate_basal_ganglia	<0.01	0.00	0.00	0.01	0.00	0.00	0.01				NS	NS	NS
rs10739076:A>C	PDCD1LG2	GTEx	ENSG00000197646.6	Brain_Cerebellar_Hemisphere	0.01	0.01	0.00	0.01	0.01	0.00	0.01				NS	NS	NS
rs10739076:A>C	PDCD1LG2	GTEx	ENSG00000197646.6	Brain_Cerebellum	<0.01	0.00	0.00	0.01	0.00	0.00	0.01				NS	NS	NS
rs10739076:A>C	PDCD1LG2	GTEx	ENSG00000197646.6	Brain_Cortex	<0.01	0.00	0.00	0.03	0.01	0.00	0.03				NS	NS	NS
rs10739076:A>C	PDCD1LG2	GTEx	ENSG00000197646.6	Brain_Frontal_Cortex_BA9	<0.01	0.00	0.00	0.01	0.01	0.00	0.01				NS	NS	NS
rs10739076:A>C	PDCD1LG2	GTEx	ENSG00000197646.6	Brain_Hippocampus	<0.01	0.00	0.00	0.01	0.01	0.00	0.01				NS	NS	NS
rs10739076:A>C	PDCD1LG2	GTEx	ENSG00000197646.6	Brain_Hypothalamus	<0.01	0.00	0.00	0.01	0.00	0.00	0.01				NS	NS	NS
rs10739076:A>C	PDCD1LG2	GTEx	ENSG00000197646.6	Brain_Nucleus_accumbens_basal_ganglia	<0.01	0.00	0.00	0.01	0.00	0.00	0.01				NS	NS	NS
rs10739076:A>C	PDCD1LG2	GTEx	ENSG00000197646.6	Brain_Putamen_basal_ganglia	<0.01	0.00	0.00	0.01	0.00	0.00	0.01				NS	NS	NS
rs10739076:A>C	PDCD1LG2	GTEx	ENSG00000197646.6	Brain_Spinal_cord_cervical_c-1	<0.01	0.01	0.00	0.01	0.01	0.00	0.01				NS	NS	NS
rs10739076:A>C	PDCD1LG2	GTEx	ENSG00000197646.6	Brain_Substantia_nigra	<0.01	0.00	0.00	0.01	0.00	0.00	0.01				NS	NS	NS
rs10739076:A>C	PDCD1LG2	GTEx	ENSG00000197646.6	Breast_Mammary_Tissue	<0.01	0.00	0.00	0.02	0.00	0.00	0.02				NS	NS	NS
rs10739076:A>C	PDCD1LG2	GTEx	ENSG00000197646.6	Cells_EBV-transformed_lymphocytes	<0.01	0.00	0.00	0.00	0.00	0.00	0.00				NS	NS	NS
rs10739076:A>C	PDCD1LG2	GTEx	ENSG00000197646.6	Cells_Transformed_fibroblasts	<0.01	0.00	0.00	0.00	0.00	0.00	0.00				NS	NS	NS
rs10739076:A>C	PDCD1LG2	GTEx	ENSG00000197646.6	Colon_Sigmoid	<0.01	0.00	0.00	0.01	0.00	0.00	0.01				NS	NS	NS
rs10739076:A>C	PDCD1LG2	GTEx	ENSG00000197646.6	Colon_Transverse	<0.01	0.00	0.00	0.01	0.00	0.00	0.01				NS	NS	NS
rs10739076:A>C	PDCD1LG2	GTEx	ENSG00000197646.6	Esophagus_Gastroesophageal_Junction	<0.01	0.00	0.00	0.01	0.00	0.00	0.01				NS	NS	NS
rs10739076:A>C	PDCD1LG2	GTEx	ENSG00000197646.6	Esophagus_Mucosa	<0.01	0.00	0.00	0.00	0.00	0.00	0.00				NS	NS	NS
rs10739076:A>C	PDCD1LG2	GTEx	ENSG00000197646.6	Esophagus_Muscularis	<0.01	0.00	0.00	0.01	0.00	0.00	0.01				NS	NS	NS
rs10739076:A>C	PDCD1LG2	GTEx	ENSG00000197646.6	Heart_Atrial_Appendage	<0.01	0.00	0.00	0.00	0.00	0.00	0.00				NS	NS	NS
rs10739076:A>C	PDCD1LG2	GTEx	ENSG00000197646.6	Heart_Left_Ventricle	<0.01	0.00	0.00	0.01	0.00	0.00	0.01				NS	NS	NS
rs10739076:A>C	PDCD1LG2	GTEx	ENSG00000197646.6	Liver	<0.01	0.00	0.00	0.00	0.00	0.00	0.00				NS	NS	NS
rs10739076:A>C	PDCD1LG2	GTEx	ENSG00000197646.6	Lung	<0.01	0.00	0.00	0.00	0.00	0.00	0.00				NS	NS	NS
rs10739076:A>C	PDCD1LG2	GTEx	ENSG00000197646.6	Minor_Salivary_Gland	<0.01	0.00	0.00	0.01	0.01	0.00	0.01				NS	NS	NS
rs10739076:A>C	PDCD1LG2	GTEx	ENSG00000197646.6	Muscle_Skeletal	<0.01	0.00	0.00	0.01	0.00	0.00	0.01				NS	NS	NS
rs10739076:A>C	PDCD1LG2	GTEx	ENSG00000197646.6	Nerve_Tibial	<0.01	0.00	0.00	0.00	0.00	0.00	0.00				NS	NS	NS
rs10739076:A>C	PDCD1LG2	GTEx	ENSG00000197646.6	Ovary	<0.01	0.00	0.00	0.01	0.00	0.00	0.01				NS	NS	NS
rs10739076:A>C	PDCD1LG2	GTEx	ENSG00000197646.6	Pancreas	<0.01	0.00	0.00	0.01	0.00	0.00	0.01				NS	NS	NS
rs10739076:A>C	PDCD1LG2	GTEx	ENSG00000197646.6	Pituitary	<0.01	0.00	0.00	0.01	0.00	0.00	0.01				NS	NS	NS
rs10739076:A>C	PDCD1LG2	GTEx	ENSG00000197646.6	Prostate	<0.01	0.00	0.00	0.02	0.00	0.00	0.02				NS	NS	NS
rs10739076:A>C	PDCD1LG2	GTEx	ENSG00000197646.6	Skin_Not_Sun_Exposed_Suprapubic	<0.01	0.00	0.00	0.00	0.00	0.00	0.00				NS	NS	NS
rs10739076:A>C	PDCD1LG2	GTEx	ENSG00000197646.6	Skin_Sun_Exposed_Lower_leg	<0.01	0.00	0.00	0.00	0.00	0.00	0.00				NS	NS	NS
rs10739076:A>C	PDCD1LG2	GTEx	ENSG00000197646.6	Small_Intestine_Terminal_Ileum	<0.01	0.00	0.00	0.00	0.00	0.00	0.00				NS	NS	NS
rs10739076:A>C	PDCD1LG2	GTEx	ENSG00000197646.6	Spleen	<0.01	0.00	0.00	0.01	0.00	0.00	0.01				NS	NS	NS
rs10739076:A>C	PDCD1LG2	GTEx	ENSG00000197646.6	Stomach	<0.01	0.00	0.00	0.01	0.00	0.00	0.01				NS	NS	NS
rs10739076:A>C	PDCD1LG2	GTEx	ENSG00000197646.6	Testis	<0.01	0.00	0.00	0.01	0.00	0.00	0.01				NS	NS	NS
rs10739076:A>C	PDCD1LG2	GTEx	ENSG00000197646.6	Thyroid	<0.01	0.00	0.00	0.00	0.00	0.00	0.00				NS	NS	NS
rs10739076:A>C	PDCD1LG2	GTEx	ENSG00000197646.6	Uterus	<0.01	0.00	0.00	0.01	0.00	0.00	0.01				NS	NS	NS
rs10739076:A>C	PDCD1LG2	GTEx	ENSG00000197646.6	Vagina	<0.01	0.07	0.00	0.10	0.09	0.00	0.10				NS	NS	NS
rs10739076:A>C	PDCD1LG2	GTEx	ENSG00000197646.6	Whole_Blood	<0.01	0.00	0.00	0.00	0.00	0.00	0.00				NS	NS	NS
rs10739076:A>C	PDCD1LG2	eQTLgen	ENSG00000197646	Blood_expression_levels	<0.01	0.00	0.00	0.21	0.00	0.00	0.21				NS	NS	NS
rs10739076:A>C	PLGRKT	GTEx	ENSG00000107020.5	Adipose_Subcutaneous	0.05	0.00	0.00	0.00	0.00	0.00	0.00				NS	NS	NS
rs10739076:A>C	PLGRKT	GTEx	ENSG00000107020.5	Adipose_Visceral_Omentum	0.05	0.00	0.00	0.00	0.00	0.00	0.00				NS	NS	NS
rs10739076:A>C	PLGRKT	GTEx	ENSG00000107020.5	Adrenal_Gland	0.06	0.00	0.00	0.01	0.00	0.00	0.01				NS	NS	NS
rs10739076:A>C	PLGRKT	GTEx	ENSG00000107020.5	Artery_Aorta	0.05	0.00	0.00	0.00	0.00	0.00	0.00				NS	NS	NS
rs10739076:A>C	PLGRKT	GTEx	ENSG00000107020.5	Artery_Coronary	0.05	0.00	0.00	0.00	0.00	0.00	0.00				NS	NS	NS
rs10739076:A>C	PLGRKT	GTEx	ENSG00000107020.5	Artery_Tibial	0.05	0.00	0.00	0.00	0.00	0.00	0.00				NS	NS	NS
rs10739076:A>C	PLGRKT	GTEx	ENSG00000107020.5	Brain_Amygdala	0.05	0.00	0.00	0.01	0.00	0.00	0.01				NS	NS	NS
rs10739076:A>C	PLGRKT	GTEx	ENSG00000107020.5	Brain_Anterior_cingulate_cortex_BA24	0.02	0.00	0.00	0.00	0.00	0.00	0.00				NS	NS	NS
rs10739076:A>C	PLGRKT	GTEx	ENSG00000107020.5	Brain_Caudate_basal_ganglia	0.07	0.00	0.00	0.00	0.00	0.00	0.00				NS	NS	NS
rs10739076:A>C	PLGRKT	GTEx	ENSG00000107020.5	Brain_Cerebellar_Hemisphere	<0.01	0.01	0.00	0.01	0.01	0.00	0.01				NS	NS	NS
rs10739076:A>C	PLGRKT	GTEx	ENSG00000107020.5	Brain_Cerebellum	0.05	0.00	0.00	0.03	0.00	0.00	0.03				NS	NS	NS
rs10739076:A>C	PLGRKT	GTEx	ENSG00000107020.5	Brain_Cortex	0.03	0.00	0.00	0.00	0.00	0.00	0.00				NS	NS	NS
rs10739076:A>C	PLGRKT	GTEx	ENSG00000107020.5	Brain_Frontal_Cortex_BA9	0.14	0.01	0.00	0.01	0.01	0.00	0.01				NS	NS	NS
rs10739076:A>C	PLGRKT	GTEx	ENSG00000107020.5	Brain_Hippocampus	0.05	0.00	0.00	0.01	0.01	0.00	0.01				NS	NS	NS
rs10739076:A>C	PLGRKT	GTEx	ENSG00000107020.5	Brain_Hypothalamus	<0.01	0.00	0.00	0.00	0.00	0.00	0.00				NS	NS	NS
rs10739076:A>C	PLGRKT	GTEx	ENSG00000107020.5	Brain_Nucleus_accumbens_basal_ganglia	0.02	0.01	0.00	0.01	0.01	0.00	0.01				NS	NS	NS
rs10739076:A>C	PLGRKT	GTEx	ENSG00000107020.5	Brain_Putamen_basal_ganglia	0.02	0.00	0.00	0.01	0.01	0.00	0.01				NS	NS	NS
rs10739076:A>C	PLGRKT	GTEx	ENSG00000107020.5	Brain_Spinal_cord_cervical_c-1	<0.01	0.01	0.00	0.01	0.01	0.00	0.01				NS	NS	NS
rs10739076:A>C	PLGRKT	GTEx	ENSG00000107020.5	Brain_Substantia_nigra	<0.01	0.00	0.00	0.01	0.01	0.00	0.01				NS	NS	NS
rs10739076:A>C	PLGRKT	GTEx	ENSG00000107020.5	Breast_Mammary_Tissue	0.05	0.00	0.00	0.01	0.00	0.00	0.01				NS	NS	NS
rs10739076:A>C	PLGRKT	GTEx	ENSG00000107020.5	Cells_EBV-transformed_lymphocytes	<0.01	0.00	0.00	0.01	0.00	0.00	0.01				NS	NS	NS
rs10739076:A>C	PLGRKT	GTEx	ENSG00000107020.5	Cells_Transformed_fibroblasts	0.05	0.00	0.00	0.00	0.00	0.00	0.00				NS	NS	NS
rs10739076:A>C	PLGRKT	GTEx	ENSG00000107020.5	Colon_Sigmoid	0.05	0.00	0.00	0.01	0.00	0.00	0.01				NS	NS	NS
rs10739076:A>C	PLGRKT	GTEx	ENSG00000107020.5	Colon_Transverse	0.05	0.00	0.00	0.01	0.00	0.00	0.01				NS	NS	NS
rs10739076:A>C	PLGRKT	GTEx	ENSG00000107020.5	Esophagus_Gastroesophageal_Junction	0.05	0.00	0.00	0.00	0.00	0.00	0.00				NS	NS	NS
rs10739076:A>C	PLGRKT	GTEx	ENSG00000107020.5	Esophagus_Mucosa	0.05	0.00	0.00	0.00	0.00	0.00	0.00				NS	NS	NS
rs10739076:A>C	PLGRKT	GTEx	ENSG00000107020.5	Esophagus_Muscularis	0.05	0.00	0.00	0.00	0.00	0.00	0.00				NS	NS	NS
rs10739076:A>C	PLGRKT	GTEx	ENSG00000107020.5	Heart_Atrial_Appendage	0.05	0.00	0.00	0.01	0.00	0.00	0.01				NS	NS	NS
rs10739076:A>C	PLGRKT	GTEx	ENSG00000107020.5	Heart_Left_Ventricle	0.07	0.00	0.00	0.00	0.00	0.00	0.00				NS	NS	NS
rs10739076:A>C	PLGRKT	GTEx	ENSG00000107020.5	Liver	0.05	0.00	0.00	0.01	0.00	0.00	0.01				NS	NS	NS
rs10739076:A>C	PLGRKT	GTEx	ENSG00000107020.5	Lung	0.05	0.00	0.00	0.00	0.00	0.00	0.00				NS	NS	NS
rs10739076:A>C	PLGRKT	GTEx	ENSG00000107020.5	Minor_Salivary_Gland	0.05	0.00	0.00	0.01	0.00	0.00	0.01				NS	NS	NS
rs10739076:A>C	PLGRKT	GTEx	ENSG00000107020.5	Muscle_Skeletal	0.05	0.00	0.00	0.00	0.00	0.00	0.00				NS	NS	NS
rs10739076:A>C	PLGRKT	GTEx	ENSG00000107020.5	Nerve_Tibial	0.05	0.00	0.00	0.00	0.00	0.00	0.00				NS	NS	NS
rs10739076:A>C	PLGRKT	GTEx	ENSG00000107020.5	Ovary	0.06	0.00	0.00	0.01	0.00	0.00	0.01				NS	NS	NS
rs10739076:A>C	PLGRKT	GTEx	ENSG00000107020.5	Pancreas	0.05	0.00	0.00	0.01	0.00	0.00	0.01				NS	NS	NS
rs10739076:A>C	PLGRKT	GTEx	ENSG00000107020.5	Pituitary	0.05	0.00	0.00	0.01	0.00	0.00	0.01				NS	NS	NS
rs10739076:A>C	PLGRKT	GTEx	ENSG00000107020.5	Prostate	0.05	0.00	0.00	0.00	0.00	0.00	0.00				NS	NS	NS
rs10739076:A>C	PLGRKT	GTEx	ENSG00000107020.5	Skin_Not_Sun_Exposed_Suprapubic	0.05	0.00	0.00	0.00	0.00	0.00	0.00				NS	NS	NS
rs10739076:A>C	PLGRKT	GTEx	ENSG00000107020.5	Skin_Sun_Exposed_Lower_leg	0.05	0.00	0.00	0.00	0.00	0.00	0.00				NS	NS	NS
rs10739076:A>C	PLGRKT	GTEx	ENSG00000107020.5	Small_Intestine_Terminal_Ileum	0.05	0.00	0.00	0.00	0.00	0.00	0.00				NS	NS	NS
rs10739076:A>C	PLGRKT	GTEx	ENSG00000107020.5	Spleen	0.04	0.00	0.00	0.00	0.00	0.00	0.00				NS	NS	NS
rs10739076:A>C	PLGRKT	GTEx	ENSG00000107020.5	Stomach	0.05	0.00	0.00	0.00	0.00	0.00	0.00				NS	NS	NS
rs10739076:A>C	PLGRKT	GTEx	ENSG00000107020.5	Testis	0.01	0.00	0.00	0.00	0.00	0.00	0.00				NS	NS	NS
rs10739076:A>C	PLGRKT	GTEx	ENSG00000107020.5	Thyroid	0.05	0.00	0.00	0.01	0.00	0.00	0.01				NS	NS	NS
rs10739076:A>C	PLGRKT	GTEx	ENSG00000107020.5	Uterus	0.04	0.01	0.00	0.02	0.01	0.00	0.02				NS	NS	NS
rs10739076:A>C	PLGRKT	GTEx	ENSG00000107020.5	Vagina	0.05	0.00	0.00	0.00	0.00	0.00	0.00				NS	NS	NS
rs10739076:A>C	PLGRKT	GTEx	ENSG00000107020.5	Whole_Blood	0.06	0.00	0.00	0.00	0.00	0.00	0.00				NS	NS	NS
rs10739076:A>C	PLGRKT	eQTLgen	ENSG00000107020	Blood_expression_levels	0.10	0.00	0.00	1.00	0.00	0.00	1.00				NS	NS	1.00
rs10739076:A>C	PPAPDC2	GTEx	ENSG00000205808.4	Adipose_Subcutaneous	<0.01	0.01	0.00	0.02	0.02	0.00	0.02				NS	NS	NS
rs10739076:A>C	PPAPDC2	GTEx	ENSG00000205808.4	Adipose_Visceral_Omentum	0.02	0.00	0.00	0.00	0.00	0.00	0.00				NS	NS	NS
rs10739076:A>C	PPAPDC2	GTEx	ENSG00000205808.4	Adrenal_Gland	0.02	0.00	0.00	0.00	0.00	0.00	0.00				NS	NS	NS
rs10739076:A>C	PPAPDC2	GTEx	ENSG00000205808.4	Artery_Aorta	<0.01	0.00	0.01	0.02	0.01	0.00	0.02				NS	NS	NS
rs10739076:A>C	PPAPDC2	GTEx	ENSG00000205808.4	Artery_Coronary	<0.01	0.00	0.00	0.01	0.01	0.00	0.01				NS	NS	NS
rs10739076:A>C	PPAPDC2	GTEx	ENSG00000205808.4	Artery_Tibial	0.02	0.00	0.01	0.01	0.01	0.00	0.01				NS	NS	NS
rs10739076:A>C	PPAPDC2	GTEx	ENSG00000205808.4	Brain_Amygdala	0.06	0.00	0.00	0.01	0.01	0.00	0.01				NS	NS	NS
rs10739076:A>C	PPAPDC2	GTEx	ENSG00000205808.4	Brain_Anterior_cingulate_cortex_BA24	0.02	0.00	0.00	0.01	0.00	0.00	0.01				NS	NS	NS
rs10739076:A>C	PPAPDC2	GTEx	ENSG00000205808.4	Brain_Caudate_basal_ganglia	<0.01	0.00	0.00	0.00	0.00	0.00	0.00				NS	NS	NS
rs10739076:A>C	PPAPDC2	GTEx	ENSG00000205808.4	Brain_Cerebellar_Hemisphere	0.13	0.00	0.00	0.00	0.00	0.00	0.00				NS	NS	NS
rs10739076:A>C	PPAPDC2	GTEx	ENSG00000205808.4	Brain_Cerebellum	0.01	0.00	0.00	0.00	0.00	0.00	0.00				NS	NS	NS
rs10739076:A>C	PPAPDC2	GTEx	ENSG00000205808.4	Brain_Cortex	0.02	0.00	0.00	0.01	0.01	0.00	0.01				NS	NS	NS
rs10739076:A>C	PPAPDC2	GTEx	ENSG00000205808.4	Brain_Frontal_Cortex_BA9	0.01	0.00	0.00	0.00	0.00	0.00	0.00				NS	NS	NS
rs10739076:A>C	PPAPDC2	GTEx	ENSG00000205808.4	Brain_Hippocampus	<0.01	0.01	0.00	0.01	0.01	0.00	0.01				NS	NS	NS
rs10739076:A>C	PPAPDC2	GTEx	ENSG00000205808.4	Brain_Hypothalamus	<0.01	0.00	0.00	0.00	0.00	0.00	0.00				NS	NS	NS
rs10739076:A>C	PPAPDC2	GTEx	ENSG00000205808.4	Brain_Nucleus_accumbens_basal_ganglia	<0.01	0.00	0.00	0.01	0.01	0.00	0.01				NS	NS	NS
rs10739076:A>C	PPAPDC2	GTEx	ENSG00000205808.4	Brain_Putamen_basal_ganglia	0.05	0.00	0.00	0.00	0.00	0.00	0.00				NS	NS	NS
rs10739076:A>C	PPAPDC2	GTEx	ENSG00000205808.4	Brain_Spinal_cord_cervical_c-1	<0.01	0.00	0.00	0.01	0.01	0.00	0.01				NS	NS	NS
rs10739076:A>C	PPAPDC2	GTEx	ENSG00000205808.4	Brain_Substantia_nigra	0.02	0.00	0.00	0.01	0.00	0.00	0.01				NS	NS	NS
rs10739076:A>C	PPAPDC2	GTEx	ENSG00000205808.4	Breast_Mammary_Tissue	<0.01	0.00	0.00	0.00	0.00	0.00	0.00				NS	NS	NS
rs10739076:A>C	PPAPDC2	GTEx	ENSG00000205808.4	Cells_EBV-transformed_lymphocytes	<0.01	0.00	0.00	0.01	0.01	0.00	0.01				NS	NS	NS
rs10739076:A>C	PPAPDC2	GTEx	ENSG00000205808.4	Cells_Transformed_fibroblasts	0.02	0.00	0.01	0.00	0.00	0.00	0.00				NS	NS	NS
rs10739076:A>C	PPAPDC2	GTEx	ENSG00000205808.4	Colon_Sigmoid	<0.01	0.00	0.00	0.00	0.00	0.00	0.00				NS	NS	NS
rs10739076:A>C	PPAPDC2	GTEx	ENSG00000205808.4	Colon_Transverse	0.02	0.00	0.00	0.00	0.00	0.00	0.00				NS	NS	NS
rs10739076:A>C	PPAPDC2	GTEx	ENSG00000205808.4	Esophagus_Gastroesophageal_Junction	<0.01	0.01	0.00	0.01	0.01	0.00	0.01				NS	NS	NS
rs10739076:A>C	PPAPDC2	GTEx	ENSG00000205808.4	Esophagus_Mucosa	0.02	0.00	0.00	0.00	0.00	0.00	0.00				NS	NS	NS
rs10739076:A>C	PPAPDC2	GTEx	ENSG00000205808.4	Esophagus_Muscularis	0.02	0.00	0.01	0.00	0.00	0.00	0.00				NS	NS	NS
rs10739076:A>C	PPAPDC2	GTEx	ENSG00000205808.4	Heart_Atrial_Appendage	0.02	0.00	0.00	0.00	0.00	0.00	0.00				NS	NS	NS
rs10739076:A>C	PPAPDC2	GTEx	ENSG00000205808.4	Heart_Left_Ventricle	<0.01	0.00	0.01	0.00	0.00	0.00	0.00				NS	NS	NS
rs10739076:A>C	PPAPDC2	GTEx	ENSG00000205808.4	Liver	0.02	0.00	0.01	0.01	0.01	0.00	0.01				NS	NS	NS
rs10739076:A>C	PPAPDC2	GTEx	ENSG00000205808.4	Lung	<0.01	0.00	0.00	0.00	0.00	0.00	0.00				NS	NS	NS
rs10739076:A>C	PPAPDC2	GTEx	ENSG00000205808.4	Minor_Salivary_Gland	<0.01	0.00	0.00	0.01	0.00	0.00	0.01				NS	NS	NS
rs10739076:A>C	PPAPDC2	GTEx	ENSG00000205808.4	Muscle_Skeletal	<0.01	0.00	0.01	0.00	0.00	0.00	0.00				NS	NS	NS
rs10739076:A>C	PPAPDC2	GTEx	ENSG00000205808.4	Nerve_Tibial	0.02	0.00	0.01	0.00	0.00	0.00	0.00				NS	NS	NS
rs10739076:A>C	PPAPDC2	GTEx	ENSG00000205808.4	Ovary	0.01	0.00	0.00	0.00	0.00	0.00	0.00				NS	NS	NS
rs10739076:A>C	PPAPDC2	GTEx	ENSG00000205808.4	Pancreas	<0.01	0.00	0.00	0.07	0.05	0.00	0.07				NS	NS	NS
rs10739076:A>C	PPAPDC2	GTEx	ENSG00000205808.4	Pituitary	<0.01	0.00	0.00	0.00	0.00	0.00	0.00				NS	NS	NS
rs10739076:A>C	PPAPDC2	GTEx	ENSG00000205808.4	Prostate	<0.01	0.00	0.00	0.00	0.00	0.00	0.00				NS	NS	NS
rs10739076:A>C	PPAPDC2	GTEx	ENSG00000205808.4	Skin_Not_Sun_Exposed_Suprapubic	<0.01	0.00	0.01	0.01	0.01	0.00	0.01				NS	NS	NS
rs10739076:A>C	PPAPDC2	GTEx	ENSG00000205808.4	Skin_Sun_Exposed_Lower_leg	<0.01	0.00	0.00	0.00	0.00	0.00	0.00				NS	NS	NS
rs10739076:A>C	PPAPDC2	GTEx	ENSG00000205808.4	Small_Intestine_Terminal_Ileum	<0.01	0.00	0.00	0.01	0.01	0.00	0.01				NS	NS	NS
rs10739076:A>C	PPAPDC2	GTEx	ENSG00000205808.4	Spleen	<0.01	0.01	0.00	0.01	0.01	0.00	0.01				NS	NS	NS
rs10739076:A>C	PPAPDC2	GTEx	ENSG00000205808.4	Stomach	0.02	0.00	0.00	0.00	0.00	0.00	0.00				NS	NS	NS
rs10739076:A>C	PPAPDC2	GTEx	ENSG00000205808.4	Testis	<0.01	0.00	0.00	0.00	0.00	0.00	0.00				NS	NS	NS
rs10739076:A>C	PPAPDC2	GTEx	ENSG00000205808.4	Thyroid	<0.01	0.00	0.00	0.00	0.00	0.00	0.00				NS	NS	NS
rs10739076:A>C	PPAPDC2	GTEx	ENSG00000205808.4	Uterus	0.01	0.00	0.00	0.01	0.01	0.00	0.01				NS	NS	NS
rs10739076:A>C	PPAPDC2	GTEx	ENSG00000205808.4	Vagina	0.02	0.00	0.00	0.01	0.01	0.00	0.01				NS	NS	NS
rs10739076:A>C	PPAPDC2	GTEx	ENSG00000205808.4	Whole_Blood	<0.01	0.00	0.00	0.01	0.01	0.00	0.01				NS	NS	NS
rs10739076:A>C	PPAPDC2	eQTLgen	ENSG00000205808	Blood_expression_levels	<0.01	0.00	0.01	0.00	0.00	0.00	0.00				NS	NS	NS
rs10739076:A>C	RANBP6	GTEx	ENSG00000137040.8	Adipose_Subcutaneous	<0.01	0.00	0.00	0.00	0.00	0.00	0.00				NS	NS	NS
rs10739076:A>C	RANBP6	GTEx	ENSG00000137040.8	Adipose_Visceral_Omentum	<0.01	0.00	0.00	0.00	0.00	0.00	0.00				NS	NS	NS
rs10739076:A>C	RANBP6	GTEx	ENSG00000137040.8	Adrenal_Gland	<0.01	0.00	0.00	0.00	0.00	0.00	0.00				NS	NS	NS
rs10739076:A>C	RANBP6	GTEx	ENSG00000137040.8	Artery_Aorta	0.02	0.00	0.00	0.00	0.00	0.00	0.00				NS	NS	NS
rs10739076:A>C	RANBP6	GTEx	ENSG00000137040.8	Artery_Coronary	0.02	0.01	0.00	0.01	0.01	0.00	0.01				NS	NS	NS
rs10739076:A>C	RANBP6	GTEx	ENSG00000137040.8	Artery_Tibial	0.02	0.00	0.00	0.00	0.00	0.00	0.00				NS	NS	NS
rs10739076:A>C	RANBP6	GTEx	ENSG00000137040.8	Brain_Amygdala	<0.01	0.05	0.00	0.08	0.07	0.00	0.08				NS	NS	NS
rs10739076:A>C	RANBP6	GTEx	ENSG00000137040.8	Brain_Anterior_cingulate_cortex_BA24	0.01	0.00	0.00	0.00	0.00	0.00	0.00				NS	NS	NS
rs10739076:A>C	RANBP6	GTEx	ENSG00000137040.8	Brain_Caudate_basal_ganglia	0.02	0.00	0.00	0.00	0.00	0.00	0.00				NS	NS	NS
rs10739076:A>C	RANBP6	GTEx	ENSG00000137040.8	Brain_Cerebellar_Hemisphere	<0.01	0.00	0.00	0.00	0.00	0.00	0.00				NS	NS	NS
rs10739076:A>C	RANBP6	GTEx	ENSG00000137040.8	Brain_Cerebellum	<0.01	0.00	0.00	0.00	0.00	0.00	0.00				NS	NS	NS
rs10739076:A>C	RANBP6	GTEx	ENSG00000137040.8	Brain_Cortex	0.02	0.00	0.00	0.00	0.00	0.00	0.00				NS	NS	NS
rs10739076:A>C	RANBP6	GTEx	ENSG00000137040.8	Brain_Frontal_Cortex_BA9	0.05	0.00	0.00	0.00	0.00	0.00	0.00				NS	NS	NS
rs10739076:A>C	RANBP6	GTEx	ENSG00000137040.8	Brain_Hippocampus	0.02	0.00	0.00	0.00	0.00	0.00	0.00				NS	NS	NS
rs10739076:A>C	RANBP6	GTEx	ENSG00000137040.8	Brain_Hypothalamus	0.01	0.00	0.00	0.00	0.00	0.00	0.00				NS	NS	NS
rs10739076:A>C	RANBP6	GTEx	ENSG00000137040.8	Brain_Nucleus_accumbens_basal_ganglia	<0.01	0.00	0.00	0.00	0.00	0.00	0.00				NS	NS	NS
rs10739076:A>C	RANBP6	GTEx	ENSG00000137040.8	Brain_Putamen_basal_ganglia	0.01	0.00	0.00	0.00	0.00	0.00	0.00				NS	NS	NS
rs10739076:A>C	RANBP6	GTEx	ENSG00000137040.8	Brain_Spinal_cord_cervical_c-1	<0.01	0.01	0.00	0.01	0.01	0.00	0.01				NS	NS	NS
rs10739076:A>C	RANBP6	GTEx	ENSG00000137040.8	Brain_Substantia_nigra	<0.01	0.00	0.00	0.00	0.00	0.00	0.00				NS	NS	NS
rs10739076:A>C	RANBP6	GTEx	ENSG00000137040.8	Breast_Mammary_Tissue	0.02	0.00	0.00	0.00	0.00	0.00	0.00				NS	NS	NS
rs10739076:A>C	RANBP6	GTEx	ENSG00000137040.8	Cells_EBV-transformed_lymphocytes	<0.01	0.00	0.00	0.01	0.01	0.00	0.01				NS	NS	NS
rs10739076:A>C	RANBP6	GTEx	ENSG00000137040.8	Cells_Transformed_fibroblasts	<0.01	0.00	0.00	0.00	0.00	0.00	0.00				NS	NS	NS
rs10739076:A>C	RANBP6	GTEx	ENSG00000137040.8	Colon_Sigmoid	-	0.00	0.00	0.01	0.01	0.00	0.01				NS	NS	NS
rs10739076:A>C	RANBP6	GTEx	ENSG00000137040.8	Colon_Transverse	<0.01	0.00	0.00	0.00	0.00	0.00	0.00				NS	NS	NS
rs10739076:A>C	RANBP6	GTEx	ENSG00000137040.8	Esophagus_Gastroesophageal_Junction	<0.01	0.00	0.00	0.00	0.00	0.00	0.00				NS	NS	NS
rs10739076:A>C	RANBP6	GTEx	ENSG00000137040.8	Esophagus_Mucosa	0.01	0.00	0.00	0.00	0.00	0.00	0.00				NS	NS	NS
rs10739076:A>C	RANBP6	GTEx	ENSG00000137040.8	Esophagus_Muscularis	0.02	0.00	0.00	0.00	0.00	0.00	0.00				NS	NS	NS
rs10739076:A>C	RANBP6	GTEx	ENSG00000137040.8	Heart_Atrial_Appendage	<0.01	0.00	0.00	0.01	0.01	0.00	0.01				NS	NS	NS
rs10739076:A>C	RANBP6	GTEx	ENSG00000137040.8	Heart_Left_Ventricle	<0.01	0.00	0.00	0.00	0.00	0.00	0.00				NS	NS	NS
rs10739076:A>C	RANBP6	GTEx	ENSG00000137040.8	Liver	<0.01	0.01	0.00	0.01	0.01	0.00	0.01				NS	NS	NS
rs10739076:A>C	RANBP6	GTEx	ENSG00000137040.8	Lung	<0.01	0.01	0.00	0.01	0.01	0.00	0.01				NS	NS	NS
rs10739076:A>C	RANBP6	GTEx	ENSG00000137040.8	Minor_Salivary_Gland	<0.01	0.01	0.00	0.01	0.01	0.00	0.01				NS	NS	NS
rs10739076:A>C	RANBP6	GTEx	ENSG00000137040.8	Muscle_Skeletal	<0.01	0.00	0.00	0.00	0.00	0.00	0.00				NS	NS	NS
rs10739076:A>C	RANBP6	GTEx	ENSG00000137040.8	Nerve_Tibial	<0.01	0.00	0.00	0.01	0.01	0.00	0.01				NS	NS	NS
rs10739076:A>C	RANBP6	GTEx	ENSG00000137040.8	Ovary	<0.01	0.00	0.00	0.01	0.01	0.00	0.01				NS	NS	NS
rs10739076:A>C	RANBP6	GTEx	ENSG00000137040.8	Pancreas	0.03	0.01	0.00	0.01	0.01	0.00	0.01				NS	NS	NS
rs10739076:A>C	RANBP6	GTEx	ENSG00000137040.8	Pituitary	<0.01	0.01	0.00	0.02	0.02	0.00	0.02				NS	NS	NS
rs10739076:A>C	RANBP6	GTEx	ENSG00000137040.8	Prostate	<0.01	0.00	0.00	0.01	0.01	0.00	0.01				NS	NS	NS
rs10739076:A>C	RANBP6	GTEx	ENSG00000137040.8	Skin_Not_Sun_Exposed_Suprapubic	0.01	0.00	0.00	0.00	0.00	0.00	0.00				NS	NS	NS
rs10739076:A>C	RANBP6	GTEx	ENSG00000137040.8	Skin_Sun_Exposed_Lower_leg	<0.01	0.00	0.00	0.00	0.00	0.00	0.00				NS	NS	NS
rs10739076:A>C	RANBP6	GTEx	ENSG00000137040.8	Small_Intestine_Terminal_Ileum	0.02	0.00	0.00	0.00	0.00	0.00	0.00				NS	NS	NS
rs10739076:A>C	RANBP6	GTEx	ENSG00000137040.8	Spleen	0.01	0.00	0.00	0.01	0.01	0.00	0.01				NS	NS	NS
rs10739076:A>C	RANBP6	GTEx	ENSG00000137040.8	Stomach	0.04	0.00	0.00	0.00	0.00	0.00	0.00				NS	NS	NS
rs10739076:A>C	RANBP6	GTEx	ENSG00000137040.8	Testis	<0.01	0.00	0.00	0.01	0.01	0.00	0.01				NS	NS	NS
rs10739076:A>C	RANBP6	GTEx	ENSG00000137040.8	Thyroid	0.02	0.00	0.00	0.00	0.00	0.00	0.00				NS	NS	NS
rs10739076:A>C	RANBP6	GTEx	ENSG00000137040.8	Uterus	<0.01	0.00	0.00	0.00	0.00	0.00	0.00				NS	NS	NS
rs10739076:A>C	RANBP6	GTEx	ENSG00000137040.8	Vagina	<0.01	0.00	0.00	0.01	0.01	0.00	0.01				NS	NS	NS
rs10739076:A>C	RANBP6	GTEx	ENSG00000137040.8	Whole_Blood	<0.01	0.01	0.00	0.01	0.01	0.00	0.01				NS	NS	NS
rs10739076:A>C	RANBP6	eQTLgen	ENSG00000137040	Blood_expression_levels	<0.01	0.00	0.00	0.01	0.01	0.00	0.01				NS	NS	NS
rs10739076:A>C	RCL1	GTEx	ENSG00000120158.7	Adipose_Subcutaneous	<0.01	0.00	0.00	0.00	0.00	0.00	0.00				NS	NS	NS
rs10739076:A>C	RCL1	GTEx	ENSG00000120158.7	Adipose_Visceral_Omentum	<0.01	0.00	0.00	0.00	0.00	0.00	0.00				NS	NS	NS
rs10739076:A>C	RCL1	GTEx	ENSG00000120158.7	Adrenal_Gland	<0.01	0.00	0.00	0.01	0.01	0.00	0.01				NS	NS	NS
rs10739076:A>C	RCL1	GTEx	ENSG00000120158.7	Artery_Aorta	<0.01	0.00	0.00	0.00	0.00	0.00	0.00				NS	NS	NS
rs10739076:A>C	RCL1	GTEx	ENSG00000120158.7	Artery_Coronary	<0.01	0.00	0.00	0.00	0.00	0.00	0.00				NS	NS	NS
rs10739076:A>C	RCL1	GTEx	ENSG00000120158.7	Artery_Tibial	<0.01	0.00	0.00	0.00	0.00	0.00	0.00				NS	NS	NS
rs10739076:A>C	RCL1	GTEx	ENSG00000120158.7	Brain_Amygdala	<0.01	0.00	0.00	0.01	0.01	0.00	0.01				NS	NS	NS
rs10739076:A>C	RCL1	GTEx	ENSG00000120158.7	Brain_Anterior_cingulate_cortex_BA24	<0.01	0.00	0.00	0.01	0.01	0.00	0.01				NS	NS	NS
rs10739076:A>C	RCL1	GTEx	ENSG00000120158.7	Brain_Caudate_basal_ganglia	0.02	0.00	0.00	0.01	0.01	0.00	0.01				NS	NS	NS
rs10739076:A>C	RCL1	GTEx	ENSG00000120158.7	Brain_Cerebellar_Hemisphere	0.03	0.00	0.00	0.01	0.01	0.00	0.01				NS	NS	NS
rs10739076:A>C	RCL1	GTEx	ENSG00000120158.7	Brain_Cerebellum	0.03	0.00	0.00	0.01	0.01	0.00	0.01				NS	NS	NS
rs10739076:A>C	RCL1	GTEx	ENSG00000120158.7	Brain_Cortex	0.02	0.00	0.00	0.01	0.01	0.00	0.01				NS	NS	NS
rs10739076:A>C	RCL1	GTEx	ENSG00000120158.7	Brain_Frontal_Cortex_BA9	<0.01	0.01	0.00	0.01	0.01	0.00	0.01				NS	NS	NS
rs10739076:A>C	RCL1	GTEx	ENSG00000120158.7	Brain_Hippocampus	<0.01	0.00	0.00	0.01	0.01	0.00	0.01				NS	NS	NS
rs10739076:A>C	RCL1	GTEx	ENSG00000120158.7	Brain_Hypothalamus	<0.01	0.00	0.00	0.01	0.01	0.00	0.01				NS	NS	NS
rs10739076:A>C	RCL1	GTEx	ENSG00000120158.7	Brain_Nucleus_accumbens_basal_ganglia	0.03	0.00	0.00	0.01	0.01	0.00	0.01				NS	NS	NS
rs10739076:A>C	RCL1	GTEx	ENSG00000120158.7	Brain_Putamen_basal_ganglia	<0.01	0.01	0.00	0.01	0.01	0.00	0.01				NS	NS	NS
rs10739076:A>C	RCL1	GTEx	ENSG00000120158.7	Brain_Spinal_cord_cervical_c-1	<0.01	0.00	0.00	0.01	0.01	0.00	0.01				NS	NS	NS
rs10739076:A>C	RCL1	GTEx	ENSG00000120158.7	Brain_Substantia_nigra	<0.01	0.01	0.00	0.01	0.01	0.00	0.01				NS	NS	NS
rs10739076:A>C	RCL1	GTEx	ENSG00000120158.7	Breast_Mammary_Tissue	0.01	0.00	0.00	0.00	0.00	0.00	0.00				NS	NS	NS
rs10739076:A>C	RCL1	GTEx	ENSG00000120158.7	Cells_EBV-transformed_lymphocytes	<0.01	0.00	0.00	0.01	0.01	0.00	0.01				NS	NS	NS
rs10739076:A>C	RCL1	GTEx	ENSG00000120158.7	Cells_Transformed_fibroblasts	<0.01	0.00	0.00	0.00	0.00	0.00	0.00				NS	NS	NS
rs10739076:A>C	RCL1	GTEx	ENSG00000120158.7	Colon_Sigmoid	<0.01	0.00	0.00	0.00	0.00	0.00	0.00				NS	NS	NS
rs10739076:A>C	RCL1	GTEx	ENSG00000120158.7	Colon_Transverse	-	0.00	0.00	0.01	0.00	0.00	0.01				NS	NS	NS
rs10739076:A>C	RCL1	GTEx	ENSG00000120158.7	Esophagus_Gastroesophageal_Junction	<0.01	0.01	0.00	0.02	0.02	0.00	0.02				NS	NS	NS
rs10739076:A>C	RCL1	GTEx	ENSG00000120158.7	Esophagus_Mucosa	0.02	0.00	0.00	0.00	0.00	0.00	0.00				NS	NS	NS
rs10739076:A>C	RCL1	GTEx	ENSG00000120158.7	Esophagus_Muscularis	<0.01	0.01	0.00	0.01	0.01	0.00	0.01				NS	NS	NS
rs10739076:A>C	RCL1	GTEx	ENSG00000120158.7	Heart_Atrial_Appendage	0.02	0.00	0.00	0.01	0.01	0.00	0.01				NS	NS	NS
rs10739076:A>C	RCL1	GTEx	ENSG00000120158.7	Heart_Left_Ventricle	<0.01	0.01	0.00	0.01	0.01	0.00	0.01				NS	NS	NS
rs10739076:A>C	RCL1	GTEx	ENSG00000120158.7	Liver	<0.01	0.00	0.00	0.00	0.00	0.00	0.00				NS	NS	NS
rs10739076:A>C	RCL1	GTEx	ENSG00000120158.7	Lung	<0.01	0.00	0.00	0.00	0.00	0.00	0.00				NS	NS	NS
rs10739076:A>C	RCL1	GTEx	ENSG00000120158.7	Minor_Salivary_Gland	0.02	0.00	0.00	0.00	0.00	0.00	0.00				NS	NS	NS
rs10739076:A>C	RCL1	GTEx	ENSG00000120158.7	Muscle_Skeletal	0.12	0.00	0.00	0.00	0.00	0.00	0.00				NS	NS	NS
rs10739076:A>C	RCL1	GTEx	ENSG00000120158.7	Nerve_Tibial	<0.01	0.00	0.01	0.00	0.00	0.00	0.00				NS	NS	NS
rs10739076:A>C	RCL1	GTEx	ENSG00000120158.7	Ovary	<0.01	0.00	0.00	0.01	0.00	0.00	0.01				NS	NS	NS
rs10739076:A>C	RCL1	GTEx	ENSG00000120158.7	Pancreas	<0.01	0.00	0.00	0.00	0.00	0.00	0.00				NS	NS	NS
rs10739076:A>C	RCL1	GTEx	ENSG00000120158.7	Pituitary	<0.01	0.00	0.00	0.00	0.00	0.00	0.00				NS	NS	NS
rs10739076:A>C	RCL1	GTEx	ENSG00000120158.7	Prostate	0.01	0.00	0.00	0.00	0.00	0.00	0.00				NS	NS	NS
rs10739076:A>C	RCL1	GTEx	ENSG00000120158.7	Skin_Not_Sun_Exposed_Suprapubic	<0.01	0.00	0.00	0.00	0.00	0.00	0.00				NS	NS	NS
rs10739076:A>C	RCL1	GTEx	ENSG00000120158.7	Skin_Sun_Exposed_Lower_leg	-	0.00	0.00	0.00	0.00	0.00	0.00				NS	NS	NS
rs10739076:A>C	RCL1	GTEx	ENSG00000120158.7	Small_Intestine_Terminal_Ileum	0.03	0.00	0.00	0.00	0.00	0.00	0.00				NS	NS	NS
rs10739076:A>C	RCL1	GTEx	ENSG00000120158.7	Spleen	<0.01	0.00	0.00	0.00	0.00	0.00	0.00				NS	NS	NS
rs10739076:A>C	RCL1	GTEx	ENSG00000120158.7	Stomach	<0.01	0.00	0.00	0.00	0.00	0.00	0.00				NS	NS	NS
rs10739076:A>C	RCL1	GTEx	ENSG00000120158.7	Testis	<0.01	0.02	0.00	0.04	0.04	0.00	0.04				NS	NS	NS
rs10739076:A>C	RCL1	GTEx	ENSG00000120158.7	Thyroid	<0.01	0.00	0.00	0.00	0.00	0.00	0.00				NS	NS	NS
rs10739076:A>C	RCL1	GTEx	ENSG00000120158.7	Uterus	<0.01	0.00	0.00	0.01	0.01	0.00	0.01				NS	NS	NS
rs10739076:A>C	RCL1	GTEx	ENSG00000120158.7	Vagina	<0.01	0.00	0.00	0.01	0.01	0.00	0.01				NS	NS	NS
rs10739076:A>C	RCL1	GTEx	ENSG00000120158.7	Whole_Blood	<0.01	0.00	0.00	0.00	0.00	0.00	0.00				NS	NS	NS
rs10739076:A>C	RCL1	eQTLgen	ENSG00000120158	Blood_expression_levels	<0.01	0.00	0.00	0.85	0.82	0.00	0.85				NS	NS	0.91
rs10739076:A>C	RLN1	GTEx	ENSG00000107018.6	Brain_Amygdala	<0.01	0.01	0.00	0.01	0.01	0.00	0.01				NS	NS	NS
rs10739076:A>C	RLN1	GTEx	ENSG00000107018.6	Brain_Anterior_cingulate_cortex_BA24	<0.01	0.00	0.00	0.01	0.01	0.00	0.01				NS	NS	NS
rs10739076:A>C	RLN1	GTEx	ENSG00000107018.6	Brain_Caudate_basal_ganglia	<0.01	0.01	0.00	0.01	0.01	0.00	0.01				NS	NS	NS
rs10739076:A>C	RLN1	GTEx	ENSG00000107018.6	Brain_Frontal_Cortex_BA9	<0.01	0.01	0.00	0.01	0.01	0.00	0.01				NS	NS	NS
rs10739076:A>C	RLN1	GTEx	ENSG00000107018.6	Brain_Hippocampus	<0.01	0.00	0.00	0.01	0.01	0.00	0.01				NS	NS	NS
rs10739076:A>C	RLN1	GTEx	ENSG00000107018.6	Brain_Hypothalamus	<0.01	0.00	0.00	0.01	0.01	0.00	0.01				NS	NS	NS
rs10739076:A>C	RLN1	GTEx	ENSG00000107018.6	Brain_Nucleus_accumbens_basal_ganglia	<0.01	0.01	0.00	0.01	0.01	0.00	0.01				NS	NS	NS
rs10739076:A>C	RLN1	GTEx	ENSG00000107018.6	Brain_Putamen_basal_ganglia	0.06	0.01	0.00	0.01	0.01	0.00	0.01				NS	NS	NS
rs10739076:A>C	RLN1	GTEx	ENSG00000107018.6	Brain_Spinal_cord_cervical_c-1	<0.01	0.00	0.00	0.01	0.01	0.00	0.01				NS	NS	NS
rs10739076:A>C	RLN1	GTEx	ENSG00000107018.6	Brain_Substantia_nigra	0.02	0.00	0.00	0.01	0.01	0.00	0.01				NS	NS	NS
rs10739076:A>C	RLN1	GTEx	ENSG00000107018.6	Breast_Mammary_Tissue	<0.01	0.00	0.00	0.01	0.01	0.00	0.01				NS	NS	NS
rs10739076:A>C	RLN1	GTEx	ENSG00000107018.6	Cells_EBV-transformed_lymphocytes	<0.01	0.00	0.00	0.01	0.01	0.00	0.01				NS	NS	NS
rs10739076:A>C	RLN1	GTEx	ENSG00000107018.6	Colon_Transverse	<0.01	0.01	0.00	0.01	0.01	0.00	0.01				NS	NS	NS
rs10739076:A>C	RLN1	GTEx	ENSG00000107018.6	Esophagus_Mucosa	<0.01	0.01	0.00	0.01	0.01	0.00	0.01				NS	NS	NS
rs10739076:A>C	RLN1	GTEx	ENSG00000107018.6	Lung	<0.01	0.00	0.00	0.00	0.00	0.00	0.00				NS	NS	NS
rs10739076:A>C	RLN1	GTEx	ENSG00000107018.6	Pituitary	<0.01	0.00	0.00	0.00	0.00	0.00	0.00				NS	NS	NS
rs10739076:A>C	RLN1	GTEx	ENSG00000107018.6	Prostate	<0.01	0.00	0.00	0.01	0.01	0.00	0.01				NS	NS	NS
rs10739076:A>C	RLN1	GTEx	ENSG00000107018.6	Skin_Not_Sun_Exposed_Suprapubic	<0.01	0.01	0.00	0.01	0.01	0.00	0.01				NS	NS	NS
rs10739076:A>C	RLN1	GTEx	ENSG00000107018.6	Skin_Sun_Exposed_Lower_leg	<0.01	0.00	0.00	0.01	0.00	0.00	0.01				NS	NS	NS
rs10739076:A>C	RLN1	GTEx	ENSG00000107018.6	Small_Intestine_Terminal_Ileum	0.03	0.00	0.00	0.01	0.01	0.00	0.01				NS	NS	NS
rs10739076:A>C	RLN1	GTEx	ENSG00000107018.6	Spleen	<0.01	0.00	0.00	0.01	0.01	0.00	0.01				NS	NS	NS
rs10739076:A>C	RLN1	GTEx	ENSG00000107018.6	Testis	0.01	0.00	0.00	0.01	0.00	0.00	0.01				NS	NS	NS
rs10739076:A>C	RLN1	GTEx	ENSG00000107018.6	Thyroid	0.02	0.00	0.00	0.00	0.00	0.00	0.00				NS	NS	NS
rs10739076:A>C	RLN1	eQTLgen	ENSG00000107018	Blood_expression_levels	<0.01	0.00	0.00	0.00	0.00	0.00	0.00				NS	NS	NS
rs10739076:A>C	RLN2	GTEx	ENSG00000107014.7	Adipose_Subcutaneous	<0.01	0.00	0.00	0.00	0.00	0.00	0.00				NS	NS	NS
rs10739076:A>C	RLN2	GTEx	ENSG00000107014.7	Adipose_Visceral_Omentum	<0.01	0.00	0.00	0.00	0.00	0.00	0.00				NS	NS	NS
rs10739076:A>C	RLN2	GTEx	ENSG00000107014.7	Brain_Amygdala	<0.01	0.01	0.00	0.01	0.01	0.00	0.01				NS	NS	NS
rs10739076:A>C	RLN2	GTEx	ENSG00000107014.7	Brain_Anterior_cingulate_cortex_BA24	<0.01	0.00	0.00	0.01	0.01	0.00	0.01				NS	NS	NS
rs10739076:A>C	RLN2	GTEx	ENSG00000107014.7	Brain_Caudate_basal_ganglia	<0.01	0.02	0.00	0.02	0.02	0.00	0.02				NS	NS	NS
rs10739076:A>C	RLN2	GTEx	ENSG00000107014.7	Brain_Cortex	<0.01	0.01	0.00	0.01	0.01	0.00	0.01				NS	NS	NS
rs10739076:A>C	RLN2	GTEx	ENSG00000107014.7	Brain_Frontal_Cortex_BA9	-	0.00	0.00	0.01	0.01	0.00	0.01				NS	NS	NS
rs10739076:A>C	RLN2	GTEx	ENSG00000107014.7	Brain_Hippocampus	<0.01	0.00	0.00	0.01	0.01	0.00	0.01				NS	NS	NS
rs10739076:A>C	RLN2	GTEx	ENSG00000107014.7	Brain_Hypothalamus	<0.01	0.00	0.00	0.01	0.01	0.00	0.01				NS	NS	NS
rs10739076:A>C	RLN2	GTEx	ENSG00000107014.7	Brain_Nucleus_accumbens_basal_ganglia	<0.01	0.00	0.00	0.01	0.01	0.00	0.01				NS	NS	NS
rs10739076:A>C	RLN2	GTEx	ENSG00000107014.7	Brain_Putamen_basal_ganglia	<0.01	0.00	0.00	0.01	0.01	0.00	0.01				NS	NS	NS
rs10739076:A>C	RLN2	GTEx	ENSG00000107014.7	Brain_Spinal_cord_cervical_c-1	0.02	0.00	0.00	0.01	0.01	0.00	0.01				NS	NS	NS
rs10739076:A>C	RLN2	GTEx	ENSG00000107014.7	Brain_Substantia_nigra	<0.01	0.00	0.00	0.01	0.01	0.00	0.01				NS	NS	NS
rs10739076:A>C	RLN2	GTEx	ENSG00000107014.7	Breast_Mammary_Tissue	0.05	0.00	0.00	0.00	0.00	0.00	0.00				NS	NS	NS
rs10739076:A>C	RLN2	GTEx	ENSG00000107014.7	Cells_EBV-transformed_lymphocytes	<0.01	0.00	0.00	0.01	0.01	0.00	0.01				NS	NS	NS
rs10739076:A>C	RLN2	GTEx	ENSG00000107014.7	Colon_Transverse	<0.01	0.00	0.00	0.01	0.01	0.00	0.01				NS	NS	NS
rs10739076:A>C	RLN2	GTEx	ENSG00000107014.7	Esophagus_Mucosa	<0.01	0.01	0.00	0.01	0.01	0.00	0.01				NS	NS	NS
rs10739076:A>C	RLN2	GTEx	ENSG00000107014.7	Heart_Atrial_Appendage	<0.01	0.00	0.00	0.01	0.01	0.00	0.01				NS	NS	NS
rs10739076:A>C	RLN2	GTEx	ENSG00000107014.7	Heart_Left_Ventricle	<0.01	0.00	0.00	0.01	0.00	0.00	0.01				NS	NS	NS
rs10739076:A>C	RLN2	GTEx	ENSG00000107014.7	Lung	<0.01	0.00	0.00	0.01	0.01	0.00	0.01				NS	NS	NS
rs10739076:A>C	RLN2	GTEx	ENSG00000107014.7	Minor_Salivary_Gland	<0.01	0.00	0.00	0.01	0.01	0.00	0.01				NS	NS	NS
rs10739076:A>C	RLN2	GTEx	ENSG00000107014.7	Pancreas	0.01	0.00	0.00	0.01	0.00	0.00	0.01				NS	NS	NS
rs10739076:A>C	RLN2	GTEx	ENSG00000107014.7	Pituitary	<0.01	0.01	0.00	0.01	0.01	0.00	0.01				NS	NS	NS
rs10739076:A>C	RLN2	GTEx	ENSG00000107014.7	Prostate	0.06	0.00	0.00	0.01	0.00	0.00	0.01				NS	NS	NS
rs10739076:A>C	RLN2	GTEx	ENSG00000107014.7	Skin_Not_Sun_Exposed_Suprapubic	<0.01	0.00	0.00	0.00	0.00	0.00	0.00				NS	NS	NS
rs10739076:A>C	RLN2	GTEx	ENSG00000107014.7	Skin_Sun_Exposed_Lower_leg	<0.01	0.00	0.00	0.00	0.00	0.00	0.00				NS	NS	NS
rs10739076:A>C	RLN2	GTEx	ENSG00000107014.7	Small_Intestine_Terminal_Ileum	0.07	0.00	0.00	0.01	0.00	0.00	0.01				NS	NS	NS
rs10739076:A>C	RLN2	GTEx	ENSG00000107014.7	Spleen	<0.01	0.01	0.00	0.01	0.01	0.00	0.01				NS	NS	NS
rs10739076:A>C	RLN2	GTEx	ENSG00000107014.7	Stomach	<0.01	0.00	0.00	0.01	0.01	0.00	0.01				NS	NS	NS
rs10739076:A>C	RLN2	GTEx	ENSG00000107014.7	Testis	0.14	0.00	0.00	0.01	0.00	0.00	0.01				NS	NS	NS
rs10739076:A>C	RLN2	GTEx	ENSG00000107014.7	Thyroid	<0.01	0.00	0.01	0.00	0.00	0.00	0.00				NS	NS	NS
rs10739076:A>C	RLN2	GTEx	ENSG00000107014.7	Uterus	<0.01	0.01	0.00	0.01	0.01	0.00	0.01				NS	NS	NS
rs10739076:A>C	RLN2	GTEx	ENSG00000107014.7	Vagina	<0.01	0.00	0.00	0.01	0.01	0.00	0.01				NS	NS	NS
rs10739076:A>C	RLN2	GTEx	ENSG00000107014.7	Whole_Blood	<0.01	0.00	0.00	0.00	0.00	0.00	0.00				NS	NS	NS
rs10739076:A>C	RLN2	eQTLgen	ENSG00000107014	Blood_expression_levels	<0.01	0.00	0.00	0.02	0.00	0.00	0.02				NS	NS	NS
rs10739076:A>C	RP11-125K10.4	eQTLgen	ENSG00000243754	Blood_expression_levels	<0.01	0.00	0.01	0.00	0.00	0.00	0.00				NS	NS	NS
rs10739076:A>C	RP11-12D24.10	GTEx	ENSG00000272866.1	Artery_Coronary	<0.01	0.01	0.00	0.02	0.01	0.00	0.02				NS	NS	NS
rs10739076:A>C	RP11-12D24.10	GTEx	ENSG00000272866.1	Artery_Tibial	<0.01	0.00	0.00	0.01	0.01	0.00	0.01				NS	NS	NS
rs10739076:A>C	RP11-12D24.10	GTEx	ENSG00000272866.1	Brain_Amygdala	<0.01	0.00	0.00	0.01	0.01	0.00	0.01				NS	NS	NS
rs10739076:A>C	RP11-12D24.10	GTEx	ENSG00000272866.1	Brain_Anterior_cingulate_cortex_BA24	<0.01	0.00	0.00	0.01	0.01	0.00	0.01				NS	NS	NS
rs10739076:A>C	RP11-12D24.10	GTEx	ENSG00000272866.1	Brain_Caudate_basal_ganglia	<0.01	0.00	0.00	0.01	0.01	0.00	0.01				NS	NS	NS
rs10739076:A>C	RP11-12D24.10	GTEx	ENSG00000272866.1	Brain_Cerebellar_Hemisphere	0.02	0.00	0.00	0.01	0.00	0.00	0.01				NS	NS	NS
rs10739076:A>C	RP11-12D24.10	GTEx	ENSG00000272866.1	Brain_Cerebellum	0.01	0.00	0.00	0.01	0.01	0.00	0.01				NS	NS	NS
rs10739076:A>C	RP11-12D24.10	GTEx	ENSG00000272866.1	Brain_Cortex	<0.01	0.01	0.00	0.01	0.01	0.00	0.01				NS	NS	NS
rs10739076:A>C	RP11-12D24.10	GTEx	ENSG00000272866.1	Brain_Frontal_Cortex_BA9	<0.01	0.00	0.00	0.01	0.01	0.00	0.01				NS	NS	NS
rs10739076:A>C	RP11-12D24.10	GTEx	ENSG00000272866.1	Brain_Hippocampus	<0.01	0.00	0.00	0.01	0.01	0.00	0.01				NS	NS	NS
rs10739076:A>C	RP11-12D24.10	GTEx	ENSG00000272866.1	Brain_Hypothalamus	<0.01	0.00	0.00	0.01	0.01	0.00	0.01				NS	NS	NS
rs10739076:A>C	RP11-12D24.10	GTEx	ENSG00000272866.1	Brain_Nucleus_accumbens_basal_ganglia	0.02	0.00	0.00	0.01	0.01	0.00	0.01				NS	NS	NS
rs10739076:A>C	RP11-12D24.10	GTEx	ENSG00000272866.1	Brain_Putamen_basal_ganglia	<0.01	0.01	0.00	0.01	0.01	0.00	0.01				NS	NS	NS
rs10739076:A>C	RP11-12D24.10	GTEx	ENSG00000272866.1	Brain_Spinal_cord_cervical_c-1	<0.01	0.02	0.00	0.03	0.03	0.00	0.03				NS	NS	NS
rs10739076:A>C	RP11-12D24.10	GTEx	ENSG00000272866.1	Brain_Substantia_nigra	<0.01	0.00	0.00	0.01	0.01	0.00	0.01				NS	NS	NS
rs10739076:A>C	RP11-12D24.10	GTEx	ENSG00000272866.1	Breast_Mammary_Tissue	<0.01	0.00	0.00	0.01	0.01	0.00	0.01				NS	NS	NS
rs10739076:A>C	RP11-12D24.10	GTEx	ENSG00000272866.1	Colon_Sigmoid	<0.01	0.00	0.00	0.01	0.00	0.00	0.01				NS	NS	NS
rs10739076:A>C	RP11-12D24.10	GTEx	ENSG00000272866.1	Colon_Transverse	<0.01	0.00	0.00	0.01	0.01	0.00	0.01				NS	NS	NS
rs10739076:A>C	RP11-12D24.10	GTEx	ENSG00000272866.1	Esophagus_Gastroesophageal_Junction	0.03	0.02	0.00	0.04	0.03	0.00	0.04				NS	NS	NS
rs10739076:A>C	RP11-12D24.10	GTEx	ENSG00000272866.1	Esophagus_Muscularis	<0.01	0.01	0.00	0.01	0.01	0.00	0.01				NS	NS	NS
rs10739076:A>C	RP11-12D24.10	GTEx	ENSG00000272866.1	Lung	<0.01	0.00	0.00	0.00	0.00	0.00	0.00				NS	NS	NS
rs10739076:A>C	RP11-12D24.10	GTEx	ENSG00000272866.1	Nerve_Tibial	<0.01	0.02	0.00	0.04	0.03	0.00	0.04				NS	NS	NS
rs10739076:A>C	RP11-12D24.10	GTEx	ENSG00000272866.1	Pituitary	<0.01	0.00	0.00	0.01	0.01	0.00	0.01				NS	NS	NS
rs10739076:A>C	RP11-12D24.10	GTEx	ENSG00000272866.1	Prostate	<0.01	0.00	0.00	0.01	0.01	0.00	0.01				NS	NS	NS
rs10739076:A>C	RP11-12D24.10	GTEx	ENSG00000272866.1	Small_Intestine_Terminal_Ileum	<0.01	0.00	0.00	0.01	0.01	0.00	0.01				NS	NS	NS
rs10739076:A>C	RP11-12D24.10	GTEx	ENSG00000272866.1	Spleen	0.06	0.00	0.00	0.01	0.01	0.00	0.01				NS	NS	NS
rs10739076:A>C	RP11-12D24.10	GTEx	ENSG00000272866.1	Thyroid	<0.01	0.01	0.00	0.02	0.02	0.00	0.02				NS	NS	NS
rs10739076:A>C	RP11-12D24.10	GTEx	ENSG00000272866.1	Uterus	<0.01	0.00	0.00	0.01	0.01	0.00	0.01				NS	NS	NS
rs10739076:A>C	RP11-12D24.6	GTEx	ENSG00000231967.1	Brain_Caudate_basal_ganglia	0.01	0.00	0.00	0.01	0.01	0.00	0.01				NS	NS	NS
rs10739076:A>C	RP11-12D24.6	GTEx	ENSG00000231967.1	Brain_Cerebellar_Hemisphere	0.04	0.00	0.00	0.01	0.01	0.00	0.01				NS	NS	NS
rs10739076:A>C	RP11-12D24.6	GTEx	ENSG00000231967.1	Brain_Cerebellum	<0.01	0.00	0.00	0.01	0.01	0.00	0.01				NS	NS	NS
rs10739076:A>C	RP11-12D24.6	GTEx	ENSG00000231967.1	Brain_Nucleus_accumbens_basal_ganglia	0.03	0.01	0.00	0.01	0.01	0.00	0.01				NS	NS	NS
rs10739076:A>C	RP11-207C16.4	GTEx	ENSG00000225408.1	Adipose_Subcutaneous	<0.01	0.00	0.00	0.00	0.00	0.00	0.00				NS	NS	NS
rs10739076:A>C	RP11-207C16.4	GTEx	ENSG00000225408.1	Adipose_Visceral_Omentum	<0.01	0.01	0.00	0.01	0.01	0.00	0.01				NS	NS	NS
rs10739076:A>C	RP11-207C16.4	GTEx	ENSG00000225408.1	Adrenal_Gland	<0.01	0.00	0.00	0.01	0.01	0.00	0.01				NS	NS	NS
rs10739076:A>C	RP11-207C16.4	GTEx	ENSG00000225408.1	Artery_Aorta	<0.01	0.00	0.00	0.01	0.00	0.00	0.01				NS	NS	NS
rs10739076:A>C	RP11-207C16.4	GTEx	ENSG00000225408.1	Artery_Coronary	<0.01	0.00	0.00	0.01	0.01	0.00	0.01				NS	NS	NS
rs10739076:A>C	RP11-207C16.4	GTEx	ENSG00000225408.1	Artery_Tibial	<0.01	0.00	0.00	0.01	0.00	0.00	0.01				NS	NS	NS
rs10739076:A>C	RP11-207C16.4	GTEx	ENSG00000225408.1	Brain_Amygdala	0.06	0.00	0.00	0.01	0.01	0.00	0.01				NS	NS	NS
rs10739076:A>C	RP11-207C16.4	GTEx	ENSG00000225408.1	Brain_Anterior_cingulate_cortex_BA24	<0.01	0.01	0.00	0.01	0.01	0.00	0.01				NS	NS	NS
rs10739076:A>C	RP11-207C16.4	GTEx	ENSG00000225408.1	Brain_Caudate_basal_ganglia	<0.01	0.01	0.00	0.01	0.01	0.00	0.01				NS	NS	NS
rs10739076:A>C	RP11-207C16.4	GTEx	ENSG00000225408.1	Brain_Cerebellar_Hemisphere	0.01	0.01	0.00	0.01	0.01	0.00	0.01				NS	NS	NS
rs10739076:A>C	RP11-207C16.4	GTEx	ENSG00000225408.1	Brain_Cerebellum	<0.01	0.00	0.00	0.01	0.01	0.00	0.01				NS	NS	NS
rs10739076:A>C	RP11-207C16.4	GTEx	ENSG00000225408.1	Brain_Cortex	0.05	0.00	0.00	0.01	0.01	0.00	0.01				NS	NS	NS
rs10739076:A>C	RP11-207C16.4	GTEx	ENSG00000225408.1	Brain_Frontal_Cortex_BA9	<0.01	0.01	0.00	0.01	0.01	0.00	0.01				NS	NS	NS
rs10739076:A>C	RP11-207C16.4	GTEx	ENSG00000225408.1	Brain_Hippocampus	<0.01	0.01	0.00	0.01	0.01	0.00	0.01				NS	NS	NS
rs10739076:A>C	RP11-207C16.4	GTEx	ENSG00000225408.1	Brain_Hypothalamus	<0.01	0.00	0.00	0.01	0.01	0.00	0.01				NS	NS	NS
rs10739076:A>C	RP11-207C16.4	GTEx	ENSG00000225408.1	Brain_Nucleus_accumbens_basal_ganglia	<0.01	0.01	0.00	0.01	0.01	0.00	0.01				NS	NS	NS
rs10739076:A>C	RP11-207C16.4	GTEx	ENSG00000225408.1	Brain_Putamen_basal_ganglia	<0.01	0.00	0.00	0.01	0.01	0.00	0.01				NS	NS	NS
rs10739076:A>C	RP11-207C16.4	GTEx	ENSG00000225408.1	Brain_Spinal_cord_cervical_c-1	<0.01	0.00	0.00	0.01	0.01	0.00	0.01				NS	NS	NS
rs10739076:A>C	RP11-207C16.4	GTEx	ENSG00000225408.1	Brain_Substantia_nigra	<0.01	0.00	0.00	0.01	0.01	0.00	0.01				NS	NS	NS
rs10739076:A>C	RP11-207C16.4	GTEx	ENSG00000225408.1	Breast_Mammary_Tissue	<0.01	0.00	0.00	0.01	0.00	0.00	0.01				NS	NS	NS
rs10739076:A>C	RP11-207C16.4	GTEx	ENSG00000225408.1	Colon_Sigmoid	<0.01	0.00	0.00	0.01	0.01	0.00	0.01				NS	NS	NS
rs10739076:A>C	RP11-207C16.4	GTEx	ENSG00000225408.1	Colon_Transverse	<0.01	0.00	0.00	0.01	0.01	0.00	0.01				NS	NS	NS
rs10739076:A>C	RP11-207C16.4	GTEx	ENSG00000225408.1	Esophagus_Gastroesophageal_Junction	0.03	0.00	0.00	0.01	0.01	0.00	0.01				NS	NS	NS
rs10739076:A>C	RP11-207C16.4	GTEx	ENSG00000225408.1	Esophagus_Muscularis	<0.01	0.00	0.00	0.01	0.01	0.00	0.01				NS	NS	NS
rs10739076:A>C	RP11-207C16.4	GTEx	ENSG00000225408.1	Heart_Atrial_Appendage	<0.01	0.00	0.00	0.01	0.00	0.00	0.01				NS	NS	NS
rs10739076:A>C	RP11-207C16.4	GTEx	ENSG00000225408.1	Heart_Left_Ventricle	<0.01	0.05	0.00	0.11	0.09	0.00	0.11				NS	NS	NS
rs10739076:A>C	RP11-207C16.4	GTEx	ENSG00000225408.1	Lung	<0.01	0.00	0.00	0.00	0.00	0.00	0.00				NS	NS	NS
rs10739076:A>C	RP11-207C16.4	GTEx	ENSG00000225408.1	Minor_Salivary_Gland	<0.01	0.00	0.00	0.01	0.01	0.00	0.01				NS	NS	NS
rs10739076:A>C	RP11-207C16.4	GTEx	ENSG00000225408.1	Muscle_Skeletal	<0.01	0.01	0.00	0.01	0.01	0.00	0.01				NS	NS	NS
rs10739076:A>C	RP11-207C16.4	GTEx	ENSG00000225408.1	Nerve_Tibial	0.01	0.00	0.00	0.01	0.01	0.00	0.01				NS	NS	NS
rs10739076:A>C	RP11-207C16.4	GTEx	ENSG00000225408.1	Ovary	<0.01	0.00	0.00	0.01	0.01	0.00	0.01				NS	NS	NS
rs10739076:A>C	RP11-207C16.4	GTEx	ENSG00000225408.1	Pancreas	<0.01	0.00	0.00	0.01	0.01	0.00	0.01				NS	NS	NS
rs10739076:A>C	RP11-207C16.4	GTEx	ENSG00000225408.1	Pituitary	<0.01	0.00	0.00	0.01	0.01	0.00	0.01				NS	NS	NS
rs10739076:A>C	RP11-207C16.4	GTEx	ENSG00000225408.1	Prostate	<0.01	0.01	0.00	0.01	0.01	0.00	0.01				NS	NS	NS
rs10739076:A>C	RP11-207C16.4	GTEx	ENSG00000225408.1	Skin_Not_Sun_Exposed_Suprapubic	0.01	0.00	0.00	0.01	0.01	0.00	0.01				NS	NS	NS
rs10739076:A>C	RP11-207C16.4	GTEx	ENSG00000225408.1	Small_Intestine_Terminal_Ileum	<0.01	0.00	0.00	0.01	0.01	0.00	0.01				NS	NS	NS
rs10739076:A>C	RP11-207C16.4	GTEx	ENSG00000225408.1	Spleen	<0.01	0.00	0.00	0.01	0.01	0.00	0.01				NS	NS	NS
rs10739076:A>C	RP11-207C16.4	GTEx	ENSG00000225408.1	Stomach	<0.01	0.00	0.00	0.01	0.01	0.00	0.01				NS	NS	NS
rs10739076:A>C	RP11-207C16.4	GTEx	ENSG00000225408.1	Testis	<0.01	0.00	0.00	0.01	0.00	0.00	0.01				NS	NS	NS
rs10739076:A>C	RP11-207C16.4	GTEx	ENSG00000225408.1	Thyroid	<0.01	0.00	0.00	0.00	0.00	0.00	0.00				NS	NS	NS
rs10739076:A>C	RP11-207C16.4	GTEx	ENSG00000225408.1	Uterus	0.04	0.01	0.00	0.01	0.01	0.00	0.01				NS	NS	NS
rs10739076:A>C	RP11-207C16.4	GTEx	ENSG00000225408.1	Vagina	0.01	0.01	0.00	0.01	0.01	0.00	0.01				NS	NS	NS
rs10739076:A>C	RP11-307I14.3	GTEx	ENSG00000233186.2	Muscle_Skeletal	<0.01	0.00	0.00	0.00	0.00	0.00	0.00				NS	NS	NS
rs10739076:A>C	RP11-39K24.12	GTEx	ENSG00000228097.1	Skin_Not_Sun_Exposed_Suprapubic	<0.01	0.01	0.00	0.02	0.01	0.00	0.02				NS	NS	NS
rs10739076:A>C	RP11-39K24.12	GTEx	ENSG00000228097.1	Skin_Sun_Exposed_Lower_leg	<0.01	0.00	0.00	0.00	0.00	0.00	0.00				NS	NS	NS
rs10739076:A>C	RP11-39K24.12	GTEx	ENSG00000228097.1	Testis	<0.01	0.00	0.00	0.01	0.00	0.00	0.01				NS	NS	NS
rs10739076:A>C	RP11-39K24.13	GTEx	ENSG00000237711.1	Adipose_Subcutaneous	0.01	0.00	0.00	0.00	0.00	0.00	0.00				NS	NS	NS
rs10739076:A>C	RP11-39K24.13	GTEx	ENSG00000237711.1	Artery_Aorta	0.01	0.00	0.00	0.00	0.00	0.00	0.00				NS	NS	NS
rs10739076:A>C	RP11-39K24.13	GTEx	ENSG00000237711.1	Artery_Tibial	0.01	0.00	0.00	0.00	0.00	0.00	0.00				NS	NS	NS
rs10739076:A>C	RP11-39K24.13	GTEx	ENSG00000237711.1	Cells_EBV-transformed_lymphocytes	<0.01	0.01	0.00	0.02	0.01	0.00	0.02				NS	NS	NS
rs10739076:A>C	RP11-39K24.13	GTEx	ENSG00000237711.1	Lung	<0.01	0.00	0.00	0.00	0.00	0.00	0.00				NS	NS	NS
rs10739076:A>C	RP11-39K24.13	GTEx	ENSG00000237711.1	Ovary	<0.01	0.01	0.00	0.01	0.01	0.00	0.01				NS	NS	NS
rs10739076:A>C	RP11-39K24.13	GTEx	ENSG00000237711.1	Skin_Not_Sun_Exposed_Suprapubic	<0.01	0.00	0.00	0.00	0.00	0.00	0.00				NS	NS	NS
rs10739076:A>C	RP11-39K24.13	GTEx	ENSG00000237711.1	Skin_Sun_Exposed_Lower_leg	<0.01	0.00	0.00	0.01	0.01	0.00	0.01				NS	NS	NS
rs10739076:A>C	RP11-39K24.13	GTEx	ENSG00000237711.1	Spleen	<0.01	0.01	0.00	0.01	0.01	0.00	0.01				NS	NS	NS
rs10739076:A>C	RP11-39K24.13	GTEx	ENSG00000237711.1	Testis	0.01	0.00	0.00	0.01	0.00	0.00	0.01				NS	NS	NS
rs10739076:A>C	RP11-39K24.13	GTEx	ENSG00000237711.1	Vagina	0.01	0.00	0.00	0.01	0.01	0.00	0.01				NS	NS	NS
rs10739076:A>C	RP11-39K24.14	GTEx	ENSG00000235917.1	Testis	<0.01	0.00	0.00	0.01	0.00	0.00	0.01				NS	NS	NS
rs10739076:A>C	RP11-39K24.14	GTEx	ENSG00000235917.1	Whole_Blood	<0.01	0.03	0.00	0.05	0.04	0.00	0.05				NS	NS	NS
rs10739076:A>C	RP11-39K24.14	eQTLgen	ENSG00000235917	Blood_expression_levels	<0.01	0.00	0.00	0.00	0.00	0.00	0.00				NS	NS	NS
rs10739076:A>C	RP11-39K24.2	GTEx	ENSG00000234534.1	Artery_Aorta	<0.01	0.00	0.00	0.00	0.00	0.00	0.00				NS	NS	NS
rs10739076:A>C	RP11-39K24.2	GTEx	ENSG00000234534.1	Artery_Coronary	0.01	0.01	0.00	0.01	0.01	0.00	0.01				NS	NS	NS
rs10739076:A>C	RP11-39K24.2	GTEx	ENSG00000234534.1	Artery_Tibial	<0.01	0.00	0.00	0.00	0.00	0.00	0.00				NS	NS	NS
rs10739076:A>C	RP11-39K24.2	GTEx	ENSG00000234534.1	Skin_Not_Sun_Exposed_Suprapubic	<0.01	0.00	0.00	0.00	0.00	0.00	0.00				NS	NS	NS
rs10739076:A>C	RP11-39K24.2	GTEx	ENSG00000234534.1	Testis	<0.01	0.00	0.00	0.01	0.01	0.00	0.01				NS	NS	NS
rs10739076:A>C	RP11-39K24.2	GTEx	ENSG00000234534.1	Vagina	<0.01	0.00	0.00	0.01	0.01	0.00	0.01				NS	NS	NS
rs10739076:A>C	RP11-39K24.4	GTEx	ENSG00000224083.1	Adipose_Subcutaneous	<0.01	0.00	0.00	0.00	0.00	0.00	0.00				NS	NS	NS
rs10739076:A>C	RP11-39K24.4	GTEx	ENSG00000224083.1	Adipose_Visceral_Omentum	<0.01	0.00	0.00	0.01	0.01	0.00	0.01				NS	NS	NS
rs10739076:A>C	RP11-39K24.4	GTEx	ENSG00000224083.1	Artery_Aorta	<0.01	0.00	0.00	0.01	0.00	0.00	0.01				NS	NS	NS
rs10739076:A>C	RP11-39K24.4	GTEx	ENSG00000224083.1	Artery_Coronary	<0.01	0.00	0.00	0.01	0.01	0.00	0.01				NS	NS	NS
rs10739076:A>C	RP11-39K24.4	GTEx	ENSG00000224083.1	Artery_Tibial	<0.01	0.00	0.00	0.01	0.01	0.00	0.01				NS	NS	NS
rs10739076:A>C	RP11-39K24.4	GTEx	ENSG00000224083.1	Brain_Cerebellum	<0.01	0.00	0.00	0.01	0.01	0.00	0.01				NS	NS	NS
rs10739076:A>C	RP11-39K24.4	GTEx	ENSG00000224083.1	Cells_EBV-transformed_lymphocytes	0.05	0.00	0.00	0.01	0.01	0.00	0.01				NS	NS	NS
rs10739076:A>C	RP11-39K24.4	GTEx	ENSG00000224083.1	Lung	<0.01	0.00	0.00	0.00	0.00	0.00	0.00				NS	NS	NS
rs10739076:A>C	RP11-39K24.4	GTEx	ENSG00000224083.1	Nerve_Tibial	<0.01	0.01	0.00	0.01	0.01	0.00	0.01				NS	NS	NS
rs10739076:A>C	RP11-39K24.4	GTEx	ENSG00000224083.1	Ovary	0.02	0.00	0.00	0.01	0.01	0.00	0.01				NS	NS	NS
rs10739076:A>C	RP11-39K24.4	GTEx	ENSG00000224083.1	Skin_Not_Sun_Exposed_Suprapubic	<0.01	0.01	0.00	0.01	0.01	0.00	0.01				NS	NS	NS
rs10739076:A>C	RP11-39K24.4	GTEx	ENSG00000224083.1	Skin_Sun_Exposed_Lower_leg	<0.01	0.00	0.00	0.00	0.00	0.00	0.00				NS	NS	NS
rs10739076:A>C	RP11-39K24.4	GTEx	ENSG00000224083.1	Small_Intestine_Terminal_Ileum	<0.01	0.00	0.00	0.01	0.01	0.00	0.01				NS	NS	NS
rs10739076:A>C	RP11-39K24.4	GTEx	ENSG00000224083.1	Spleen	<0.01	0.00	0.00	0.01	0.01	0.00	0.01				NS	NS	NS
rs10739076:A>C	RP11-39K24.4	GTEx	ENSG00000224083.1	Testis	<0.01	0.00	0.00	0.02	0.02	0.00	0.02				NS	NS	NS
rs10739076:A>C	RP11-39K24.4	GTEx	ENSG00000224083.1	Uterus	0.02	0.00	0.00	0.01	0.01	0.00	0.01				NS	NS	NS
rs10739076:A>C	RP11-39K24.4	GTEx	ENSG00000224083.1	Vagina	0.04	0.00	0.00	0.01	0.01	0.00	0.01				NS	NS	NS
rs10739076:A>C	RP11-39K24.4	GTEx	ENSG00000224083.1	Whole_Blood	<0.01	0.00	0.00	0.00	0.00	0.00	0.00				NS	NS	NS
rs10739076:A>C	RP11-39K24.7	GTEx	ENSG00000236567.2	Adipose_Subcutaneous	0.01	0.00	0.00	0.01	0.00	0.00	0.01				NS	NS	NS
rs10739076:A>C	RP11-39K24.7	GTEx	ENSG00000236567.2	Adipose_Visceral_Omentum	<0.01	0.01	0.00	0.02	0.02	0.00	0.02				NS	NS	NS
rs10739076:A>C	RP11-39K24.7	GTEx	ENSG00000236567.2	Adrenal_Gland	<0.01	0.00	0.00	0.01	0.01	0.00	0.01				NS	NS	NS
rs10739076:A>C	RP11-39K24.7	GTEx	ENSG00000236567.2	Artery_Aorta	0.02	0.00	0.00	0.01	0.01	0.00	0.01				NS	NS	NS
rs10739076:A>C	RP11-39K24.7	GTEx	ENSG00000236567.2	Artery_Coronary	0.01	0.00	0.00	0.01	0.01	0.00	0.01				NS	NS	NS
rs10739076:A>C	RP11-39K24.7	GTEx	ENSG00000236567.2	Artery_Tibial	<0.01	0.00	0.00	0.01	0.01	0.00	0.01				NS	NS	NS
rs10739076:A>C	RP11-39K24.7	GTEx	ENSG00000236567.2	Breast_Mammary_Tissue	<0.01	0.01	0.00	0.01	0.01	0.00	0.01				NS	NS	NS
rs10739076:A>C	RP11-39K24.7	GTEx	ENSG00000236567.2	Cells_EBV-transformed_lymphocytes	<0.01	0.00	0.00	0.01	0.01	0.00	0.01				NS	NS	NS
rs10739076:A>C	RP11-39K24.7	GTEx	ENSG00000236567.2	Colon_Transverse	<0.01	0.00	0.00	0.01	0.00	0.00	0.01				NS	NS	NS
rs10739076:A>C	RP11-39K24.7	GTEx	ENSG00000236567.2	Esophagus_Mucosa	<0.01	0.00	0.00	0.00	0.00	0.00	0.00				NS	NS	NS
rs10739076:A>C	RP11-39K24.7	GTEx	ENSG00000236567.2	Heart_Atrial_Appendage	<0.01	0.01	0.00	0.01	0.01	0.00	0.01				NS	NS	NS
rs10739076:A>C	RP11-39K24.7	GTEx	ENSG00000236567.2	Heart_Left_Ventricle	<0.01	0.00	0.00	0.01	0.00	0.00	0.01				NS	NS	NS
rs10739076:A>C	RP11-39K24.7	GTEx	ENSG00000236567.2	Lung	0.06	0.00	0.00	0.00	0.00	0.00	0.00				NS	NS	NS
rs10739076:A>C	RP11-39K24.7	GTEx	ENSG00000236567.2	Minor_Salivary_Gland	0.01	0.00	0.00	0.01	0.01	0.00	0.01				NS	NS	NS
rs10739076:A>C	RP11-39K24.7	GTEx	ENSG00000236567.2	Nerve_Tibial	<0.01	0.00	0.00	0.01	0.01	0.00	0.01				NS	NS	NS
rs10739076:A>C	RP11-39K24.7	GTEx	ENSG00000236567.2	Ovary	<0.01	0.00	0.00	0.01	0.01	0.00	0.01				NS	NS	NS
rs10739076:A>C	RP11-39K24.7	GTEx	ENSG00000236567.2	Prostate	<0.01	0.01	0.00	0.01	0.01	0.00	0.01				NS	NS	NS
rs10739076:A>C	RP11-39K24.7	GTEx	ENSG00000236567.2	Skin_Not_Sun_Exposed_Suprapubic	<0.01	0.00	0.00	0.00	0.00	0.00	0.00				NS	NS	NS
rs10739076:A>C	RP11-39K24.7	GTEx	ENSG00000236567.2	Skin_Sun_Exposed_Lower_leg	0.01	0.00	0.00	0.00	0.00	0.00	0.00				NS	NS	NS
rs10739076:A>C	RP11-39K24.7	GTEx	ENSG00000236567.2	Small_Intestine_Terminal_Ileum	<0.01	0.01	0.00	0.02	0.02	0.00	0.02				NS	NS	NS
rs10739076:A>C	RP11-39K24.7	GTEx	ENSG00000236567.2	Spleen	<0.01	0.01	0.00	0.01	0.01	0.00	0.01				NS	NS	NS
rs10739076:A>C	RP11-39K24.7	GTEx	ENSG00000236567.2	Stomach	0.01	0.00	0.00	0.01	0.01	0.00	0.01				NS	NS	NS
rs10739076:A>C	RP11-39K24.7	GTEx	ENSG00000236567.2	Testis	0.05	0.07	0.00	0.17	0.11	0.00	0.17				NS	NS	NS
rs10739076:A>C	RP11-39K24.7	GTEx	ENSG00000236567.2	Thyroid	<0.01	0.00	0.00	0.01	0.01	0.00	0.01				NS	NS	NS
rs10739076:A>C	RP11-39K24.7	GTEx	ENSG00000236567.2	Uterus	0.06	0.00	0.00	0.01	0.01	0.00	0.01				NS	NS	NS
rs10739076:A>C	RP11-39K24.7	GTEx	ENSG00000236567.2	Vagina	<0.01	0.00	0.00	0.01	0.01	0.00	0.01				NS	NS	NS
rs10739076:A>C	RP11-39K24.7	GTEx	ENSG00000236567.2	Whole_Blood	<0.01	0.01	0.00	0.02	0.02	0.00	0.02				NS	NS	NS
rs10739076:A>C	RP11-39K24.9	GTEx	ENSG00000182347.10	Adipose_Subcutaneous	<0.01	0.02	0.00	0.05	0.04	0.00	0.05				NS	NS	NS
rs10739076:A>C	RP11-39K24.9	GTEx	ENSG00000182347.10	Adipose_Visceral_Omentum	<0.01	0.00	0.00	0.01	0.01	0.00	0.01				NS	NS	NS
rs10739076:A>C	RP11-39K24.9	GTEx	ENSG00000182347.10	Artery_Aorta	0.01	0.00	0.00	0.00	0.00	0.00	0.00				NS	NS	NS
rs10739076:A>C	RP11-39K24.9	GTEx	ENSG00000182347.10	Artery_Coronary	<0.01	0.00	0.00	0.01	0.00	0.00	0.01				NS	NS	NS
rs10739076:A>C	RP11-39K24.9	GTEx	ENSG00000182347.10	Artery_Tibial	<0.01	0.00	0.00	0.00	0.00	0.00	0.00				NS	NS	NS
rs10739076:A>C	RP11-39K24.9	GTEx	ENSG00000182347.10	Brain_Cerebellum	0.02	0.00	0.00	0.01	0.01	0.00	0.01				NS	NS	NS
rs10739076:A>C	RP11-39K24.9	GTEx	ENSG00000182347.10	Breast_Mammary_Tissue	<0.01	0.00	0.00	0.01	0.00	0.00	0.01				NS	NS	NS
rs10739076:A>C	RP11-39K24.9	GTEx	ENSG00000182347.10	Colon_Transverse	<0.01	0.00	0.00	0.00	0.00	0.00	0.00				NS	NS	NS
rs10739076:A>C	RP11-39K24.9	GTEx	ENSG00000182347.10	Esophagus_Gastroesophageal_Junction	<0.01	0.00	0.00	0.01	0.01	0.00	0.01				NS	NS	NS
rs10739076:A>C	RP11-39K24.9	GTEx	ENSG00000182347.10	Esophagus_Mucosa	<0.01	0.00	0.00	0.00	0.00	0.00	0.00				NS	NS	NS
rs10739076:A>C	RP11-39K24.9	GTEx	ENSG00000182347.10	Lung	<0.01	0.00	0.00	0.00	0.00	0.00	0.00				NS	NS	NS
rs10739076:A>C	RP11-39K24.9	GTEx	ENSG00000182347.10	Minor_Salivary_Gland	<0.01	0.01	0.00	0.01	0.01	0.00	0.01				NS	NS	NS
rs10739076:A>C	RP11-39K24.9	GTEx	ENSG00000182347.10	Nerve_Tibial	0.01	0.01	0.00	0.01	0.01	0.00	0.01				NS	NS	NS
rs10739076:A>C	RP11-39K24.9	GTEx	ENSG00000182347.10	Ovary	<0.01	0.00	0.00	0.01	0.01	0.00	0.01				NS	NS	NS
rs10739076:A>C	RP11-39K24.9	GTEx	ENSG00000182347.10	Skin_Not_Sun_Exposed_Suprapubic	<0.01	0.00	0.00	0.00	0.00	0.00	0.00				NS	NS	NS
rs10739076:A>C	RP11-39K24.9	GTEx	ENSG00000182347.10	Skin_Sun_Exposed_Lower_leg	<0.01	0.00	0.00	0.01	0.01	0.00	0.01				NS	NS	NS
rs10739076:A>C	RP11-39K24.9	GTEx	ENSG00000182347.10	Spleen	<0.01	0.00	0.00	0.01	0.01	0.00	0.01				NS	NS	NS
rs10739076:A>C	RP11-39K24.9	GTEx	ENSG00000182347.10	Testis	<0.01	0.00	0.00	0.01	0.00	0.00	0.01				NS	NS	NS
rs10739076:A>C	RP11-39K24.9	GTEx	ENSG00000182347.10	Thyroid	-	0.00	0.00	0.01	0.01	0.00	0.01				NS	NS	NS
rs10739076:A>C	RP11-39K24.9	GTEx	ENSG00000182347.10	Uterus	<0.01	0.00	0.00	0.01	0.01	0.00	0.01				NS	NS	NS
rs10739076:A>C	RP11-39K24.9	GTEx	ENSG00000182347.10	Vagina	-	0.01	0.00	0.01	0.01	0.00	0.01				NS	NS	NS
rs10739076:A>C	RP11-39K24.9	GTEx	ENSG00000182347.10	Whole_Blood	<0.01	0.00	0.00	0.00	0.00	0.00	0.00				NS	NS	NS
rs10739076:A>C	RP11-574F11.3	GTEx	ENSG00000231509.1	Cells_EBV-transformed_lymphocytes	<0.01	0.01	0.00	0.01	0.01	0.00	0.01				NS	NS	NS
rs10739076:A>C	RP11-574F11.3	GTEx	ENSG00000231509.1	Nerve_Tibial	<0.01	0.00	0.00	0.00	0.00	0.00	0.00				NS	NS	NS
rs10739076:A>C	RP11-6J24.6	GTEx	ENSG00000273061.1	Adipose_Subcutaneous	<0.01	0.00	0.00	0.00	0.00	0.00	0.00				NS	NS	NS
rs10739076:A>C	RP11-6J24.6	GTEx	ENSG00000273061.1	Adipose_Visceral_Omentum	<0.01	0.00	0.00	0.00	0.00	0.00	0.00				NS	NS	NS
rs10739076:A>C	RP11-6J24.6	GTEx	ENSG00000273061.1	Adrenal_Gland	<0.01	0.00	0.00	0.01	0.01	0.00	0.01				NS	NS	NS
rs10739076:A>C	RP11-6J24.6	GTEx	ENSG00000273061.1	Artery_Aorta	<0.01	0.00	0.00	0.00	0.00	0.00	0.00				NS	NS	NS
rs10739076:A>C	RP11-6J24.6	GTEx	ENSG00000273061.1	Artery_Coronary	<0.01	0.00	0.00	0.01	0.01	0.00	0.01				NS	NS	NS
rs10739076:A>C	RP11-6J24.6	GTEx	ENSG00000273061.1	Artery_Tibial	<0.01	0.00	0.00	0.00	0.00	0.00	0.00				NS	NS	NS
rs10739076:A>C	RP11-6J24.6	GTEx	ENSG00000273061.1	Brain_Amygdala	<0.01	0.00	0.00	0.01	0.01	0.00	0.01				NS	NS	NS
rs10739076:A>C	RP11-6J24.6	GTEx	ENSG00000273061.1	Brain_Anterior_cingulate_cortex_BA24	<0.01	0.00	0.00	0.01	0.01	0.00	0.01				NS	NS	NS
rs10739076:A>C	RP11-6J24.6	GTEx	ENSG00000273061.1	Brain_Caudate_basal_ganglia	0.01	0.00	0.00	0.01	0.01	0.00	0.01				NS	NS	NS
rs10739076:A>C	RP11-6J24.6	GTEx	ENSG00000273061.1	Brain_Cerebellar_Hemisphere	<0.01	0.00	0.00	0.01	0.01	0.00	0.01				NS	NS	NS
rs10739076:A>C	RP11-6J24.6	GTEx	ENSG00000273061.1	Brain_Cerebellum	<0.01	0.00	0.00	0.01	0.01	0.00	0.01				NS	NS	NS
rs10739076:A>C	RP11-6J24.6	GTEx	ENSG00000273061.1	Brain_Cortex	<0.01	0.00	0.00	0.01	0.00	0.00	0.01				NS	NS	NS
rs10739076:A>C	RP11-6J24.6	GTEx	ENSG00000273061.1	Brain_Frontal_Cortex_BA9	<0.01	0.02	0.00	0.04	0.04	0.00	0.04				NS	NS	NS
rs10739076:A>C	RP11-6J24.6	GTEx	ENSG00000273061.1	Brain_Hippocampus	0.01	0.01	0.00	0.01	0.01	0.00	0.01				NS	NS	NS
rs10739076:A>C	RP11-6J24.6	GTEx	ENSG00000273061.1	Brain_Hypothalamus	<0.01	0.00	0.00	0.01	0.01	0.00	0.01				NS	NS	NS
rs10739076:A>C	RP11-6J24.6	GTEx	ENSG00000273061.1	Brain_Nucleus_accumbens_basal_ganglia	0.01	0.00	0.00	0.01	0.01	0.00	0.01				NS	NS	NS
rs10739076:A>C	RP11-6J24.6	GTEx	ENSG00000273061.1	Brain_Putamen_basal_ganglia	<0.01	0.00	0.00	0.01	0.01	0.00	0.01				NS	NS	NS
rs10739076:A>C	RP11-6J24.6	GTEx	ENSG00000273061.1	Brain_Spinal_cord_cervical_c-1	<0.01	0.00	0.00	0.01	0.01	0.00	0.01				NS	NS	NS
rs10739076:A>C	RP11-6J24.6	GTEx	ENSG00000273061.1	Brain_Substantia_nigra	<0.01	0.00	0.00	0.01	0.01	0.00	0.01				NS	NS	NS
rs10739076:A>C	RP11-6J24.6	GTEx	ENSG00000273061.1	Breast_Mammary_Tissue	<0.01	0.00	0.00	0.00	0.00	0.00	0.00				NS	NS	NS
rs10739076:A>C	RP11-6J24.6	GTEx	ENSG00000273061.1	Cells_EBV-transformed_lymphocytes	<0.01	0.00	0.00	0.01	0.01	0.00	0.01				NS	NS	NS
rs10739076:A>C	RP11-6J24.6	GTEx	ENSG00000273061.1	Cells_Transformed_fibroblasts	0.01	0.00	0.00	0.00	0.00	0.00	0.00				NS	NS	NS
rs10739076:A>C	RP11-6J24.6	GTEx	ENSG00000273061.1	Colon_Sigmoid	0.02	0.00	0.00	0.00	0.00	0.00	0.00				NS	NS	NS
rs10739076:A>C	RP11-6J24.6	GTEx	ENSG00000273061.1	Colon_Transverse	<0.01	0.00	0.00	0.01	0.00	0.00	0.01				NS	NS	NS
rs10739076:A>C	RP11-6J24.6	GTEx	ENSG00000273061.1	Esophagus_Gastroesophageal_Junction	<0.01	0.01	0.00	0.02	0.02	0.00	0.02				NS	NS	NS
rs10739076:A>C	RP11-6J24.6	GTEx	ENSG00000273061.1	Esophagus_Mucosa	<0.01	0.00	0.00	0.01	0.01	0.00	0.01				NS	NS	NS
rs10739076:A>C	RP11-6J24.6	GTEx	ENSG00000273061.1	Esophagus_Muscularis	<0.01	0.00	0.00	0.01	0.01	0.00	0.01				NS	NS	NS
rs10739076:A>C	RP11-6J24.6	GTEx	ENSG00000273061.1	Heart_Atrial_Appendage	<0.01	0.01	0.00	0.01	0.01	0.00	0.01				NS	NS	NS
rs10739076:A>C	RP11-6J24.6	GTEx	ENSG00000273061.1	Heart_Left_Ventricle	0.02	0.00	0.00	0.01	0.01	0.00	0.01				NS	NS	NS
rs10739076:A>C	RP11-6J24.6	GTEx	ENSG00000273061.1	Liver	<0.01	0.00	0.00	0.01	0.01	0.00	0.01				NS	NS	NS
rs10739076:A>C	RP11-6J24.6	GTEx	ENSG00000273061.1	Lung	<0.01	0.00	0.00	0.00	0.00	0.00	0.00				NS	NS	NS
rs10739076:A>C	RP11-6J24.6	GTEx	ENSG00000273061.1	Minor_Salivary_Gland	<0.01	0.00	0.00	0.01	0.01	0.00	0.01				NS	NS	NS
rs10739076:A>C	RP11-6J24.6	GTEx	ENSG00000273061.1	Muscle_Skeletal	0.01	0.00	0.00	0.00	0.00	0.00	0.00				NS	NS	NS
rs10739076:A>C	RP11-6J24.6	GTEx	ENSG00000273061.1	Nerve_Tibial	<0.01	0.00	0.00	0.00	0.00	0.00	0.00				NS	NS	NS
rs10739076:A>C	RP11-6J24.6	GTEx	ENSG00000273061.1	Ovary	<0.01	0.00	0.00	0.01	0.01	0.00	0.01				NS	NS	NS
rs10739076:A>C	RP11-6J24.6	GTEx	ENSG00000273061.1	Pancreas	<0.01	0.00	0.00	0.01	0.01	0.00	0.01				NS	NS	NS
rs10739076:A>C	RP11-6J24.6	GTEx	ENSG00000273061.1	Pituitary	0.02	0.00	0.00	0.01	0.00	0.00	0.01				NS	NS	NS
rs10739076:A>C	RP11-6J24.6	GTEx	ENSG00000273061.1	Prostate	0.01	0.00	0.00	0.01	0.01	0.00	0.01				NS	NS	NS
rs10739076:A>C	RP11-6J24.6	GTEx	ENSG00000273061.1	Skin_Not_Sun_Exposed_Suprapubic	<0.01	0.01	0.00	0.02	0.02	0.00	0.02				NS	NS	NS
rs10739076:A>C	RP11-6J24.6	GTEx	ENSG00000273061.1	Skin_Sun_Exposed_Lower_leg	<0.01	0.00	0.00	0.01	0.01	0.00	0.01				NS	NS	NS
rs10739076:A>C	RP11-6J24.6	GTEx	ENSG00000273061.1	Small_Intestine_Terminal_Ileum	0.02	0.00	0.00	0.01	0.01	0.00	0.01				NS	NS	NS
rs10739076:A>C	RP11-6J24.6	GTEx	ENSG00000273061.1	Spleen	<0.01	0.00	0.00	0.01	0.01	0.00	0.01				NS	NS	NS
rs10739076:A>C	RP11-6J24.6	GTEx	ENSG00000273061.1	Stomach	<0.01	0.00	0.00	0.01	0.01	0.00	0.01				NS	NS	NS
rs10739076:A>C	RP11-6J24.6	GTEx	ENSG00000273061.1	Testis	<0.01	0.00	0.00	0.00	0.00	0.00	0.00				NS	NS	NS
rs10739076:A>C	RP11-6J24.6	GTEx	ENSG00000273061.1	Thyroid	<0.01	0.00	0.00	0.00	0.00	0.00	0.00				NS	NS	NS
rs10739076:A>C	RP11-6J24.6	GTEx	ENSG00000273061.1	Uterus	<0.01	0.00	0.00	0.01	0.01	0.00	0.01				NS	NS	NS
rs10739076:A>C	RP11-6J24.6	GTEx	ENSG00000273061.1	Vagina	<0.01	0.01	0.00	0.01	0.01	0.00	0.01				NS	NS	NS
rs10739076:A>C	RP11-6J24.6	GTEx	ENSG00000273061.1	Whole_Blood	<0.01	0.00	0.00	0.00	0.00	0.00	0.00				NS	NS	NS
rs10739076:A>C	SPATA6L	GTEx	ENSG00000106686.12	Adipose_Subcutaneous	<0.01	0.00	0.01	0.01	0.01	0.00	0.01				NS	NS	NS
rs10739076:A>C	SPATA6L	GTEx	ENSG00000106686.12	Adipose_Visceral_Omentum	<0.01	0.00	0.01	0.00	0.00	0.00	0.00				NS	NS	NS
rs10739076:A>C	SPATA6L	GTEx	ENSG00000106686.12	Adrenal_Gland	<0.01	0.00	0.01	0.01	0.01	0.00	0.01				NS	NS	NS
rs10739076:A>C	SPATA6L	GTEx	ENSG00000106686.12	Artery_Aorta	<0.01	0.00	0.01	0.02	0.02	0.00	0.02				NS	NS	NS
rs10739076:A>C	SPATA6L	GTEx	ENSG00000106686.12	Artery_Coronary	<0.01	0.00	0.00	0.00	0.00	0.00	0.00				NS	NS	NS
rs10739076:A>C	SPATA6L	GTEx	ENSG00000106686.12	Artery_Tibial	<0.01	0.00	0.01	0.01	0.01	0.00	0.01				NS	NS	NS
rs10739076:A>C	SPATA6L	GTEx	ENSG00000106686.12	Brain_Amygdala	<0.01	0.00	0.00	0.01	0.01	0.00	0.01				NS	NS	NS
rs10739076:A>C	SPATA6L	GTEx	ENSG00000106686.12	Brain_Anterior_cingulate_cortex_BA24	0.03	0.00	0.00	0.01	0.01	0.00	0.01				NS	NS	NS
rs10739076:A>C	SPATA6L	GTEx	ENSG00000106686.12	Brain_Caudate_basal_ganglia	<0.01	0.00	0.01	0.02	0.02	0.00	0.02				NS	NS	NS
rs10739076:A>C	SPATA6L	GTEx	ENSG00000106686.12	Brain_Cerebellar_Hemisphere	<0.01	0.00	0.00	0.01	0.01	0.00	0.01				NS	NS	NS
rs10739076:A>C	SPATA6L	GTEx	ENSG00000106686.12	Brain_Cerebellum	<0.01	0.00	0.01	0.01	0.00	0.00	0.01				NS	NS	NS
rs10739076:A>C	SPATA6L	GTEx	ENSG00000106686.12	Brain_Cortex	<0.01	0.00	0.00	0.01	0.01	0.00	0.01				NS	NS	NS
rs10739076:A>C	SPATA6L	GTEx	ENSG00000106686.12	Brain_Frontal_Cortex_BA9	0.01	0.00	0.00	0.00	0.00	0.00	0.00				NS	NS	NS
rs10739076:A>C	SPATA6L	GTEx	ENSG00000106686.12	Brain_Hippocampus	<0.01	0.00	0.00	0.00	0.00	0.00	0.00				NS	NS	NS
rs10739076:A>C	SPATA6L	GTEx	ENSG00000106686.12	Brain_Hypothalamus	<0.01	0.00	0.00	0.00	0.00	0.00	0.00				NS	NS	NS
rs10739076:A>C	SPATA6L	GTEx	ENSG00000106686.12	Brain_Nucleus_accumbens_basal_ganglia	<0.01	0.00	0.00	0.00	0.00	0.00	0.00				NS	NS	NS
rs10739076:A>C	SPATA6L	GTEx	ENSG00000106686.12	Brain_Putamen_basal_ganglia	<0.01	0.00	0.01	0.01	0.00	0.00	0.01				NS	NS	NS
rs10739076:A>C	SPATA6L	GTEx	ENSG00000106686.12	Brain_Spinal_cord_cervical_c-1	<0.01	0.00	0.00	0.01	0.01	0.00	0.01				NS	NS	NS
rs10739076:A>C	SPATA6L	GTEx	ENSG00000106686.12	Brain_Substantia_nigra	<0.01	0.00	0.00	0.01	0.01	0.00	0.01				NS	NS	NS
rs10739076:A>C	SPATA6L	GTEx	ENSG00000106686.12	Breast_Mammary_Tissue	<0.01	0.00	0.01	0.00	0.00	0.00	0.00				NS	NS	NS
rs10739076:A>C	SPATA6L	GTEx	ENSG00000106686.12	Cells_EBV-transformed_lymphocytes	0.01	0.02	0.00	0.03	0.02	0.00	0.03				NS	NS	NS
rs10739076:A>C	SPATA6L	GTEx	ENSG00000106686.12	Cells_Transformed_fibroblasts	<0.01	0.00	0.00	0.00	0.00	0.00	0.00				NS	NS	NS
rs10739076:A>C	SPATA6L	GTEx	ENSG00000106686.12	Colon_Sigmoid	0.02	0.00	0.02	0.01	0.01	0.00	0.01				NS	NS	NS
rs10739076:A>C	SPATA6L	GTEx	ENSG00000106686.12	Colon_Transverse	<0.01	0.00	0.01	0.05	0.04	0.00	0.05				NS	NS	NS
rs10739076:A>C	SPATA6L	GTEx	ENSG00000106686.12	Esophagus_Gastroesophageal_Junction	<0.01	0.00	0.01	0.00	0.00	0.00	0.00				NS	NS	NS
rs10739076:A>C	SPATA6L	GTEx	ENSG00000106686.12	Esophagus_Mucosa	<0.01	0.00	0.01	0.02	0.01	0.00	0.02				NS	NS	NS
rs10739076:A>C	SPATA6L	GTEx	ENSG00000106686.12	Esophagus_Muscularis	0.02	0.00	0.01	0.00	0.00	0.00	0.00				NS	NS	NS
rs10739076:A>C	SPATA6L	GTEx	ENSG00000106686.12	Heart_Atrial_Appendage	<0.01	0.00	0.01	0.00	0.00	0.00	0.00				NS	NS	NS
rs10739076:A>C	SPATA6L	GTEx	ENSG00000106686.12	Heart_Left_Ventricle	<0.01	0.00	0.01	0.00	0.00	0.00	0.00				NS	NS	NS
rs10739076:A>C	SPATA6L	GTEx	ENSG00000106686.12	Liver	0.03	0.00	0.00	0.00	0.00	0.00	0.00				NS	NS	NS
rs10739076:A>C	SPATA6L	GTEx	ENSG00000106686.12	Lung	<0.01	0.00	0.01	0.01	0.01	0.00	0.01				NS	NS	NS
rs10739076:A>C	SPATA6L	GTEx	ENSG00000106686.12	Minor_Salivary_Gland	<0.01	0.00	0.01	0.01	0.01	0.00	0.01				NS	NS	NS
rs10739076:A>C	SPATA6L	GTEx	ENSG00000106686.12	Muscle_Skeletal	<0.01	0.00	0.01	0.00	0.00	0.00	0.00				NS	NS	NS
rs10739076:A>C	SPATA6L	GTEx	ENSG00000106686.12	Nerve_Tibial	0.02	0.00	0.01	0.00	0.00	0.00	0.00				NS	NS	NS
rs10739076:A>C	SPATA6L	GTEx	ENSG00000106686.12	Ovary	0.01	0.00	0.00	0.01	0.01	0.00	0.01				NS	NS	NS
rs10739076:A>C	SPATA6L	GTEx	ENSG00000106686.12	Pancreas	0.02	0.00	0.00	0.01	0.01	0.00	0.01				NS	NS	NS
rs10739076:A>C	SPATA6L	GTEx	ENSG00000106686.12	Pituitary	0.02	0.00	0.01	0.00	0.00	0.00	0.00				NS	NS	NS
rs10739076:A>C	SPATA6L	GTEx	ENSG00000106686.12	Prostate	<0.01	0.00	0.01	0.01	0.00	0.00	0.01				NS	NS	NS
rs10739076:A>C	SPATA6L	GTEx	ENSG00000106686.12	Skin_Not_Sun_Exposed_Suprapubic	<0.01	0.00	0.01	0.00	0.00	0.00	0.00				NS	NS	NS
rs10739076:A>C	SPATA6L	GTEx	ENSG00000106686.12	Skin_Sun_Exposed_Lower_leg	<0.01	0.00	0.01	0.01	0.01	0.00	0.01				NS	NS	NS
rs10739076:A>C	SPATA6L	GTEx	ENSG00000106686.12	Small_Intestine_Terminal_Ileum	<0.01	0.00	0.02	0.00	0.00	0.00	0.00				NS	NS	NS
rs10739076:A>C	SPATA6L	GTEx	ENSG00000106686.12	Spleen	<0.01	0.00	0.01	0.01	0.00	0.00	0.01				NS	NS	NS
rs10739076:A>C	SPATA6L	GTEx	ENSG00000106686.12	Stomach	<0.01	0.00	0.01	0.01	0.01	0.00	0.01				NS	NS	NS
rs10739076:A>C	SPATA6L	GTEx	ENSG00000106686.12	Testis	<0.01	0.00	0.00	0.00	0.00	0.00	0.00				NS	NS	NS
rs10739076:A>C	SPATA6L	GTEx	ENSG00000106686.12	Thyroid	<0.01	0.00	0.01	0.00	0.00	0.00	0.00				NS	NS	NS
rs10739076:A>C	SPATA6L	GTEx	ENSG00000106686.12	Uterus	<0.01	0.00	0.00	0.00	0.00	0.00	0.00				NS	NS	NS
rs10739076:A>C	SPATA6L	GTEx	ENSG00000106686.12	Vagina	0.01	0.00	0.01	0.01	0.01	0.00	0.01				NS	NS	NS
rs10739076:A>C	SPATA6L	GTEx	ENSG00000106686.12	Whole_Blood	<0.01	0.00	0.00	0.01	0.01	0.00	0.01				NS	NS	NS
rs11031005:T>C	ARL14EP	GTEx	ENSG00000152219.4	Adipose_Subcutaneous	0.06	0.00	0.00	0.04	0.00	0.00	0.04				NS	NS	NS
rs11031005:T>C	ARL14EP	GTEx	ENSG00000152219.4	Adipose_Visceral_Omentum	0.01	0.01	0.01	0.01	0.01	0.01	0.01				NS	NS	NS
rs11031005:T>C	ARL14EP	GTEx	ENSG00000152219.4	Adrenal_Gland	0.06	0.00	0.01	0.18	0.00	0.01	0.18				NS	NS	NS
rs11031005:T>C	ARL14EP	GTEx	ENSG00000152219.4	Artery_Aorta	0.06	0.09	0.32	0.38	0.09	0.32	0.38				NS	NS	NS
rs11031005:T>C	ARL14EP	GTEx	ENSG00000152219.4	Artery_Coronary	0.06	0.00	0.00	0.03	0.00	0.00	0.03				NS	NS	NS
rs11031005:T>C	ARL14EP	GTEx	ENSG00000152219.4	Artery_Tibial	0.06	0.01	0.03	0.28	0.01	0.03	0.28				NS	NS	NS
rs11031005:T>C	ARL14EP	GTEx	ENSG00000152219.4	Brain_Amygdala	<0.01	0.00	0.00	0.01	0.00	0.00	0.01				NS	NS	NS
rs11031005:T>C	ARL14EP	GTEx	ENSG00000152219.4	Brain_Anterior_cingulate_cortex_BA24	<0.01	0.00	0.00	0.01	0.01	0.01	0.01				NS	NS	NS
rs11031005:T>C	ARL14EP	GTEx	ENSG00000152219.4	Brain_Caudate_basal_ganglia	0.06	0.00	0.00	0.00	0.00	0.00	0.00				NS	NS	NS
rs11031005:T>C	ARL14EP	GTEx	ENSG00000152219.4	Brain_Cerebellar_Hemisphere	0.06	0.00	0.00	0.00	0.00	0.00	0.00				NS	NS	NS
rs11031005:T>C	ARL14EP	GTEx	ENSG00000152219.4	Brain_Cerebellum	0.06	0.00	0.00	0.00	0.00	0.00	0.00				NS	NS	NS
rs11031005:T>C	ARL14EP	GTEx	ENSG00000152219.4	Brain_Cortex	0.06	0.00	0.00	0.00	0.00	0.00	0.00				NS	NS	NS
rs11031005:T>C	ARL14EP	GTEx	ENSG00000152219.4	Brain_Frontal_Cortex_BA9	-	0.00	0.00	0.00	0.00	0.00	0.00				NS	NS	NS
rs11031005:T>C	ARL14EP	GTEx	ENSG00000152219.4	Brain_Hippocampus	0.04	0.00	0.01	0.00	0.00	0.01	0.00				NS	NS	NS
rs11031005:T>C	ARL14EP	GTEx	ENSG00000152219.4	Brain_Hypothalamus	0.06	0.01	0.02	0.02	0.02	0.02	0.02				NS	NS	NS
rs11031005:T>C	ARL14EP	GTEx	ENSG00000152219.4	Brain_Nucleus_accumbens_basal_ganglia	<0.01	0.00	0.00	0.00	0.00	0.00	0.00				NS	NS	NS
rs11031005:T>C	ARL14EP	GTEx	ENSG00000152219.4	Brain_Putamen_basal_ganglia	<0.01	0.00	0.00	0.00	0.00	0.00	0.00				NS	NS	NS
rs11031005:T>C	ARL14EP	GTEx	ENSG00000152219.4	Brain_Spinal_cord_cervical_c-1	<0.01	0.00	0.00	0.01	0.00	0.00	0.01				NS	NS	NS
rs11031005:T>C	ARL14EP	GTEx	ENSG00000152219.4	Brain_Substantia_nigra	0.02	0.01	0.01	0.01	0.01	0.01	0.01				NS	NS	NS
rs11031005:T>C	ARL14EP	GTEx	ENSG00000152219.4	Breast_Mammary_Tissue	0.11	0.03	0.06	0.14	0.03	0.06	0.14				NS	NS	NS
rs11031005:T>C	ARL14EP	GTEx	ENSG00000152219.4	Cells_EBV-transformed_lymphocytes	0.03	0.00	0.00	0.40	0.00	0.00	0.40				NS	NS	NS
rs11031005:T>C	ARL14EP	GTEx	ENSG00000152219.4	Cells_Transformed_fibroblasts	0.13	0.02	0.02	0.02	0.02	0.02	0.02				NS	NS	NS
rs11031005:T>C	ARL14EP	GTEx	ENSG00000152219.4	Colon_Sigmoid	0.06	0.00	0.00	0.00	0.00	0.00	0.00				NS	NS	NS
rs11031005:T>C	ARL14EP	GTEx	ENSG00000152219.4	Colon_Transverse	0.06	0.00	0.00	0.05	0.00	0.00	0.05				NS	NS	NS
rs11031005:T>C	ARL14EP	GTEx	ENSG00000152219.4	Esophagus_Gastroesophageal_Junction	0.06	0.00	0.00	0.00	0.00	0.00	0.00				NS	NS	NS
rs11031005:T>C	ARL14EP	GTEx	ENSG00000152219.4	Esophagus_Mucosa	0.06	0.00	0.00	0.00	0.00	0.00	0.00				NS	NS	NS
rs11031005:T>C	ARL14EP	GTEx	ENSG00000152219.4	Esophagus_Muscularis	0.06	0.00	0.00	0.00	0.00	0.00	0.00				NS	NS	NS
rs11031005:T>C	ARL14EP	GTEx	ENSG00000152219.4	Heart_Atrial_Appendage	0.06	0.00	0.00	0.00	0.00	0.00	0.00				NS	NS	NS
rs11031005:T>C	ARL14EP	GTEx	ENSG00000152219.4	Heart_Left_Ventricle	0.06	0.00	0.00	0.00	0.00	0.00	0.00				NS	NS	NS
rs11031005:T>C	ARL14EP	GTEx	ENSG00000152219.4	Liver	0.03	0.01	0.02	0.02	0.01	0.02	0.02				NS	NS	NS
rs11031005:T>C	ARL14EP	GTEx	ENSG00000152219.4	Lung	0.04	0.00	0.00	0.00	0.00	0.00	0.00				NS	NS	NS
rs11031005:T>C	ARL14EP	GTEx	ENSG00000152219.4	Minor_Salivary_Gland	0.77	0.09	0.20	0.13	0.11	0.23	0.13				NS	NS	NS
rs11031005:T>C	ARL14EP	GTEx	ENSG00000152219.4	Muscle_Skeletal	<0.01	0.01	0.01	0.01	0.01	0.01	0.01				NS	NS	NS
rs11031005:T>C	ARL14EP	GTEx	ENSG00000152219.4	Nerve_Tibial	0.06	0.00	0.00	0.00	0.00	0.00	0.00				NS	NS	NS
rs11031005:T>C	ARL14EP	GTEx	ENSG00000152219.4	Ovary	0.06	0.00	0.00	0.17	0.00	0.00	0.17				NS	NS	NS
rs11031005:T>C	ARL14EP	GTEx	ENSG00000152219.4	Pancreas	0.06	0.00	0.00	0.00	0.00	0.00	0.00				NS	NS	NS
rs11031005:T>C	ARL14EP	GTEx	ENSG00000152219.4	Pituitary	0.06	0.00	0.00	0.00	0.00	0.00	0.00				NS	NS	NS
rs11031005:T>C	ARL14EP	GTEx	ENSG00000152219.4	Prostate	0.07	0.00	0.00	0.08	0.00	0.00	0.08				NS	NS	NS
rs11031005:T>C	ARL14EP	GTEx	ENSG00000152219.4	Skin_Not_Sun_Exposed_Suprapubic	0.07	0.00	0.00	0.03	0.00	0.00	0.03				NS	NS	NS
rs11031005:T>C	ARL14EP	GTEx	ENSG00000152219.4	Skin_Sun_Exposed_Lower_leg	0.06	0.00	0.00	0.00	0.00	0.00	0.00				NS	NS	NS
rs11031005:T>C	ARL14EP	GTEx	ENSG00000152219.4	Small_Intestine_Terminal_Ileum	0.06	0.02	0.05	0.05	0.03	0.05	0.05				NS	NS	NS
rs11031005:T>C	ARL14EP	GTEx	ENSG00000152219.4	Spleen	<0.01	0.00	0.00	0.00	0.00	0.00	0.00				NS	NS	NS
rs11031005:T>C	ARL14EP	GTEx	ENSG00000152219.4	Stomach	0.13	0.00	0.03	0.00	0.00	0.03	0.00				NS	NS	NS
rs11031005:T>C	ARL14EP	GTEx	ENSG00000152219.4	Testis	0.77	0.42	0.80	0.42	0.42	0.80	0.42				NS	0.94	NS
rs11031005:T>C	ARL14EP	GTEx	ENSG00000152219.4	Thyroid	0.06	0.00	0.00	0.33	0.00	0.00	0.33				NS	NS	NS
rs11031005:T>C	ARL14EP	GTEx	ENSG00000152219.4	Uterus	<0.01	0.04	0.03	0.05	0.05	0.04	0.05				NS	NS	NS
rs11031005:T>C	ARL14EP	GTEx	ENSG00000152219.4	Vagina	0.06	0.00	0.00	0.03	0.00	0.00	0.03				NS	NS	NS
rs11031005:T>C	ARL14EP	GTEx	ENSG00000152219.4	Whole_Blood	0.03	0.00	0.00	0.00	0.00	0.00	0.00				NS	NS	NS
rs11031005:T>C	ARL14EP	eQTLgen	ENSG00000152219	Blood_expression_levels	0.03	0.00	0.00	0.00	0.00	0.00	0.00				NS	NS	NS
rs11031005:T>C	CTD-3012A18.1	GTEx	ENSG00000255029.1	Brain_Nucleus_accumbens_basal_ganglia	<0.01	0.00	0.00	0.01	0.01	0.01	0.01				NS	NS	NS
rs11031005:T>C	FSH	INTERVAL	CGA.FSHB.3032.11.2	Blood_protein_levels	1.00	0.76	0.67	0.76	0.76	0.68	0.76	0.76	0.68	0.76	0.92	0.89	0.92	0.92	0.89	0.92
rs11031005:T>C	FSHB	GTEx	ENSG00000131808.6	Brain_Amygdala	<0.01	0.01	0.01	0.01	0.01	0.01	0.01				NS	NS	NS
rs11031005:T>C	FSHB	GTEx	ENSG00000131808.6	Brain_Anterior_cingulate_cortex_BA24	<0.01	0.01	0.00	0.01	0.01	0.01	0.01				NS	NS	NS
rs11031005:T>C	FSHB	GTEx	ENSG00000131808.6	Brain_Hypothalamus	0.20	0.00	0.00	0.00	0.00	0.00	0.00				NS	NS	NS
rs11031005:T>C	FSHB	GTEx	ENSG00000131808.6	Pituitary	<0.01	0.01	0.01	0.01	0.01	0.01	0.01				NS	NS	NS
rs11031005:T>C	KCNA4	GTEx	ENSG00000182255.6	Adipose_Subcutaneous	<0.01	0.00	0.01	0.01	0.01	0.01	0.01				NS	NS	NS
rs11031005:T>C	KCNA4	GTEx	ENSG00000182255.6	Adipose_Visceral_Omentum	<0.01	0.00	0.00	0.01	0.00	0.00	0.01				NS	NS	NS
rs11031005:T>C	KCNA4	GTEx	ENSG00000182255.6	Adrenal_Gland	<0.01	0.00	0.00	0.01	0.01	0.01	0.01				NS	NS	NS
rs11031005:T>C	KCNA4	GTEx	ENSG00000182255.6	Artery_Aorta	0.49	0.02	0.03	0.03	0.02	0.04	0.03				NS	NS	NS
rs11031005:T>C	KCNA4	GTEx	ENSG00000182255.6	Artery_Coronary	<0.01	0.01	0.01	0.01	0.01	0.01	0.01				NS	NS	NS
rs11031005:T>C	KCNA4	GTEx	ENSG00000182255.6	Brain_Amygdala	<0.01	0.01	0.01	0.01	0.01	0.01	0.01				NS	NS	NS
rs11031005:T>C	KCNA4	GTEx	ENSG00000182255.6	Brain_Anterior_cingulate_cortex_BA24	<0.01	0.00	0.00	0.00	0.00	0.00	0.00				NS	NS	NS
rs11031005:T>C	KCNA4	GTEx	ENSG00000182255.6	Brain_Caudate_basal_ganglia	<0.01	0.00	0.00	0.01	0.01	0.01	0.01				NS	NS	NS
rs11031005:T>C	KCNA4	GTEx	ENSG00000182255.6	Brain_Cerebellar_Hemisphere	-	0.01	0.01	0.01	0.01	0.01	0.01				NS	NS	NS
rs11031005:T>C	KCNA4	GTEx	ENSG00000182255.6	Brain_Cerebellum	<0.01	0.00	0.00	0.01	0.00	0.00	0.01				NS	NS	NS
rs11031005:T>C	KCNA4	GTEx	ENSG00000182255.6	Brain_Cortex	<0.01	0.00	0.00	0.01	0.01	0.01	0.01				NS	NS	NS
rs11031005:T>C	KCNA4	GTEx	ENSG00000182255.6	Brain_Frontal_Cortex_BA9	<0.01	0.00	0.00	0.01	0.01	0.00	0.01				NS	NS	NS
rs11031005:T>C	KCNA4	GTEx	ENSG00000182255.6	Brain_Hippocampus	<0.01	0.00	0.00	0.01	0.01	0.01	0.01				NS	NS	NS
rs11031005:T>C	KCNA4	GTEx	ENSG00000182255.6	Brain_Hypothalamus	0.03	0.00	0.01	0.01	0.01	0.01	0.01				NS	NS	NS
rs11031005:T>C	KCNA4	GTEx	ENSG00000182255.6	Brain_Nucleus_accumbens_basal_ganglia	<0.01	0.00	0.00	0.01	0.00	0.00	0.01				NS	NS	NS
rs11031005:T>C	KCNA4	GTEx	ENSG00000182255.6	Brain_Putamen_basal_ganglia	<0.01	0.00	0.00	0.00	0.00	0.00	0.00				NS	NS	NS
rs11031005:T>C	KCNA4	GTEx	ENSG00000182255.6	Brain_Spinal_cord_cervical_c-1	<0.01	0.01	0.01	0.01	0.01	0.01	0.01				NS	NS	NS
rs11031005:T>C	KCNA4	GTEx	ENSG00000182255.6	Brain_Substantia_nigra	<0.01	0.01	0.01	0.02	0.02	0.02	0.02				NS	NS	NS
rs11031005:T>C	KCNA4	GTEx	ENSG00000182255.6	Breast_Mammary_Tissue	<0.01	0.00	0.00	0.01	0.00	0.01	0.01				NS	NS	NS
rs11031005:T>C	KCNA4	GTEx	ENSG00000182255.6	Colon_Sigmoid	<0.01	0.00	0.00	0.01	0.01	0.01	0.01				NS	NS	NS
rs11031005:T>C	KCNA4	GTEx	ENSG00000182255.6	Esophagus_Gastroesophageal_Junction	<0.01	0.01	0.00	0.01	0.01	0.01	0.01				NS	NS	NS
rs11031005:T>C	KCNA4	GTEx	ENSG00000182255.6	Esophagus_Muscularis	<0.01	0.00	0.00	0.01	0.01	0.01	0.01				NS	NS	NS
rs11031005:T>C	KCNA4	GTEx	ENSG00000182255.6	Heart_Atrial_Appendage	<0.01	0.00	0.00	0.01	0.01	0.01	0.01				NS	NS	NS
rs11031005:T>C	KCNA4	GTEx	ENSG00000182255.6	Heart_Left_Ventricle	<0.01	0.00	0.00	0.01	0.00	0.00	0.01				NS	NS	NS
rs11031005:T>C	KCNA4	GTEx	ENSG00000182255.6	Lung	<0.01	0.00	0.00	0.00	0.00	0.00	0.00				NS	NS	NS
rs11031005:T>C	KCNA4	GTEx	ENSG00000182255.6	Nerve_Tibial	0.02	0.00	0.00	0.01	0.01	0.01	0.01				NS	NS	NS
rs11031005:T>C	KCNA4	GTEx	ENSG00000182255.6	Pituitary	0.03	0.00	0.00	0.01	0.00	0.00	0.01				NS	NS	NS
rs11031005:T>C	KCNA4	GTEx	ENSG00000182255.6	Skin_Not_Sun_Exposed_Suprapubic	<0.01	0.00	0.00	0.01	0.01	0.01	0.01				NS	NS	NS
rs11031005:T>C	KCNA4	GTEx	ENSG00000182255.6	Skin_Sun_Exposed_Lower_leg	<0.01	0.06	0.05	0.09	0.09	0.08	0.09				NS	NS	NS
rs11031005:T>C	KCNA4	GTEx	ENSG00000182255.6	Stomach	<0.01	0.01	0.01	0.01	0.01	0.01	0.01				NS	NS	NS
rs11031005:T>C	KCNA4	GTEx	ENSG00000182255.6	Testis	<0.01	0.00	0.00	0.01	0.01	0.01	0.01				NS	NS	NS
rs11031005:T>C	KCNA4	GTEx	ENSG00000182255.6	Uterus	0.02	0.01	0.01	0.01	0.01	0.01	0.01				NS	NS	NS
rs11031005:T>C	KCNA4	GTEx	ENSG00000182255.6	Vagina	0.11	0.01	0.01	0.02	0.01	0.01	0.02				NS	NS	NS
rs11031005:T>C	MPPED2	GTEx	ENSG00000066382.12	Adipose_Subcutaneous	<0.01	0.00	0.00	0.00	0.00	0.00	0.00				NS	NS	NS
rs11031005:T>C	MPPED2	GTEx	ENSG00000066382.12	Adipose_Visceral_Omentum	<0.01	0.00	0.00	0.01	0.00	0.00	0.01				NS	NS	NS
rs11031005:T>C	MPPED2	GTEx	ENSG00000066382.12	Adrenal_Gland	<0.01	0.00	0.00	0.02	0.02	0.02	0.02				NS	NS	NS
rs11031005:T>C	MPPED2	GTEx	ENSG00000066382.12	Artery_Aorta	<0.01	0.00	0.00	0.00	0.00	0.00	0.00				NS	NS	NS
rs11031005:T>C	MPPED2	GTEx	ENSG00000066382.12	Artery_Coronary	<0.01	0.00	0.00	0.01	0.01	0.01	0.01				NS	NS	NS
rs11031005:T>C	MPPED2	GTEx	ENSG00000066382.12	Artery_Tibial	<0.01	0.01	0.01	0.02	0.02	0.01	0.02				NS	NS	NS
rs11031005:T>C	MPPED2	GTEx	ENSG00000066382.12	Brain_Amygdala	<0.01	0.01	0.01	0.01	0.01	0.01	0.01				NS	NS	NS
rs11031005:T>C	MPPED2	GTEx	ENSG00000066382.12	Brain_Anterior_cingulate_cortex_BA24	<0.01	0.00	0.00	0.01	0.01	0.01	0.01				NS	NS	NS
rs11031005:T>C	MPPED2	GTEx	ENSG00000066382.12	Brain_Caudate_basal_ganglia	0.02	0.00	0.00	0.01	0.01	0.01	0.01				NS	NS	NS
rs11031005:T>C	MPPED2	GTEx	ENSG00000066382.12	Brain_Cerebellar_Hemisphere	0.02	0.01	0.01	0.01	0.01	0.01	0.01				NS	NS	NS
rs11031005:T>C	MPPED2	GTEx	ENSG00000066382.12	Brain_Cerebellum	<0.01	0.01	0.01	0.01	0.01	0.01	0.01				NS	NS	NS
rs11031005:T>C	MPPED2	GTEx	ENSG00000066382.12	Brain_Cortex	0.03	0.01	0.01	0.02	0.02	0.02	0.02				NS	NS	NS
rs11031005:T>C	MPPED2	GTEx	ENSG00000066382.12	Brain_Frontal_Cortex_BA9	<0.01	0.00	0.00	0.01	0.01	0.01	0.01				NS	NS	NS
rs11031005:T>C	MPPED2	GTEx	ENSG00000066382.12	Brain_Hippocampus	<0.01	0.01	0.01	0.01	0.01	0.01	0.01				NS	NS	NS
rs11031005:T>C	MPPED2	GTEx	ENSG00000066382.12	Brain_Hypothalamus	<0.01	0.01	0.00	0.01	0.01	0.01	0.01				NS	NS	NS
rs11031005:T>C	MPPED2	GTEx	ENSG00000066382.12	Brain_Nucleus_accumbens_basal_ganglia	<0.01	0.00	0.00	0.01	0.01	0.01	0.01				NS	NS	NS
rs11031005:T>C	MPPED2	GTEx	ENSG00000066382.12	Brain_Putamen_basal_ganglia	<0.01	0.00	0.00	0.00	0.00	0.01	0.00				NS	NS	NS
rs11031005:T>C	MPPED2	GTEx	ENSG00000066382.12	Brain_Spinal_cord_cervical_c-1	<0.01	0.01	0.01	0.01	0.01	0.01	0.01				NS	NS	NS
rs11031005:T>C	MPPED2	GTEx	ENSG00000066382.12	Brain_Substantia_nigra	<0.01	0.00	0.00	0.01	0.01	0.01	0.01				NS	NS	NS
rs11031005:T>C	MPPED2	GTEx	ENSG00000066382.12	Breast_Mammary_Tissue	0.06	0.00	0.00	0.00	0.00	0.00	0.00				NS	NS	NS
rs11031005:T>C	MPPED2	GTEx	ENSG00000066382.12	Colon_Sigmoid	0.03	0.00	0.00	0.00	0.00	0.00	0.00				NS	NS	NS
rs11031005:T>C	MPPED2	GTEx	ENSG00000066382.12	Colon_Transverse	<0.01	0.00	0.00	0.00	0.00	0.00	0.00				NS	NS	NS
rs11031005:T>C	MPPED2	GTEx	ENSG00000066382.12	Esophagus_Gastroesophageal_Junction	<0.01	0.01	0.01	0.01	0.01	0.01	0.01				NS	NS	NS
rs11031005:T>C	MPPED2	GTEx	ENSG00000066382.12	Esophagus_Mucosa	0.03	0.00	0.00	0.00	0.00	0.00	0.00				NS	NS	NS
rs11031005:T>C	MPPED2	GTEx	ENSG00000066382.12	Esophagus_Muscularis	<0.01	0.01	0.01	0.01	0.01	0.01	0.01				NS	NS	NS
rs11031005:T>C	MPPED2	GTEx	ENSG00000066382.12	Heart_Atrial_Appendage	<0.01	0.00	0.00	0.00	0.00	0.00	0.00				NS	NS	NS
rs11031005:T>C	MPPED2	GTEx	ENSG00000066382.12	Heart_Left_Ventricle	<0.01	0.00	0.00	0.01	0.00	0.00	0.01				NS	NS	NS
rs11031005:T>C	MPPED2	GTEx	ENSG00000066382.12	Liver	<0.01	0.01	0.01	0.01	0.01	0.01	0.01				NS	NS	NS
rs11031005:T>C	MPPED2	GTEx	ENSG00000066382.12	Lung	<0.01	0.00	0.00	0.00	0.00	0.00	0.00				NS	NS	NS
rs11031005:T>C	MPPED2	GTEx	ENSG00000066382.12	Minor_Salivary_Gland	0.10	0.01	0.01	0.01	0.01	0.01	0.01				NS	NS	NS
rs11031005:T>C	MPPED2	GTEx	ENSG00000066382.12	Muscle_Skeletal	<0.01	0.00	0.00	0.10	0.10	0.06	0.10				NS	NS	NS
rs11031005:T>C	MPPED2	GTEx	ENSG00000066382.12	Nerve_Tibial	<0.01	0.00	0.00	0.01	0.00	0.00	0.01				NS	NS	NS
rs11031005:T>C	MPPED2	GTEx	ENSG00000066382.12	Ovary	<0.01	0.01	0.01	0.01	0.01	0.01	0.01				NS	NS	NS
rs11031005:T>C	MPPED2	GTEx	ENSG00000066382.12	Pancreas	<0.01	0.01	0.01	0.01	0.01	0.01	0.01				NS	NS	NS
rs11031005:T>C	MPPED2	GTEx	ENSG00000066382.12	Pituitary	<0.01	0.00	0.01	0.01	0.01	0.01	0.01				NS	NS	NS
rs11031005:T>C	MPPED2	GTEx	ENSG00000066382.12	Prostate	<0.01	0.01	0.01	0.01	0.01	0.01	0.01				NS	NS	NS
rs11031005:T>C	MPPED2	GTEx	ENSG00000066382.12	Skin_Not_Sun_Exposed_Suprapubic	<0.01	0.00	0.00	0.00	0.00	0.00	0.00				NS	NS	NS
rs11031005:T>C	MPPED2	GTEx	ENSG00000066382.12	Skin_Sun_Exposed_Lower_leg	<0.01	0.00	0.00	0.00	0.00	0.00	0.00				NS	NS	NS
rs11031005:T>C	MPPED2	GTEx	ENSG00000066382.12	Small_Intestine_Terminal_Ileum	<0.01	0.00	0.00	0.01	0.01	0.00	0.01				NS	NS	NS
rs11031005:T>C	MPPED2	GTEx	ENSG00000066382.12	Spleen	0.01	0.00	0.00	0.01	0.01	0.01	0.01				NS	NS	NS
rs11031005:T>C	MPPED2	GTEx	ENSG00000066382.12	Stomach	<0.01	0.00	0.00	0.00	0.00	0.00	0.00				NS	NS	NS
rs11031005:T>C	MPPED2	GTEx	ENSG00000066382.12	Testis	<0.01	0.00	0.00	0.01	0.01	0.01	0.01				NS	NS	NS
rs11031005:T>C	MPPED2	GTEx	ENSG00000066382.12	Thyroid	0.01	0.00	0.00	0.00	0.00	0.00	0.00				NS	NS	NS
rs11031005:T>C	MPPED2	GTEx	ENSG00000066382.12	Uterus	<0.01	0.01	0.01	0.01	0.01	0.01	0.01				NS	NS	NS
rs11031005:T>C	MPPED2	GTEx	ENSG00000066382.12	Vagina	<0.01	0.01	0.00	0.01	0.01	0.01	0.01				NS	NS	NS
rs11031005:T>C	MPPED2	eQTLgen	ENSG00000066382	Blood_expression_levels	0.02	0.00	0.00	0.00	0.00	0.00	0.00				NS	NS	NS
rs11031005:T>C	RP11-215H22.1	GTEx	ENSG00000261340.1	Adipose_Subcutaneous	0.06	0.00	0.00	0.01	0.00	0.01	0.01				NS	NS	NS
rs11031005:T>C	RP11-215H22.1	GTEx	ENSG00000261340.1	Adipose_Visceral_Omentum	0.01	0.00	0.00	0.00	0.00	0.00	0.00				NS	NS	NS
rs11031005:T>C	RP11-215H22.1	GTEx	ENSG00000261340.1	Adrenal_Gland	<0.01	0.00	0.00	0.01	0.01	0.01	0.01				NS	NS	NS
rs11031005:T>C	RP11-215H22.1	GTEx	ENSG00000261340.1	Brain_Amygdala	<0.01	0.00	0.00	0.01	0.00	0.00	0.01				NS	NS	NS
rs11031005:T>C	RP11-215H22.1	GTEx	ENSG00000261340.1	Brain_Anterior_cingulate_cortex_BA24	<0.01	0.01	0.01	0.01	0.01	0.01	0.01				NS	NS	NS
rs11031005:T>C	RP11-215H22.1	GTEx	ENSG00000261340.1	Brain_Caudate_basal_ganglia	<0.01	0.00	0.00	0.01	0.00	0.00	0.01				NS	NS	NS
rs11031005:T>C	RP11-215H22.1	GTEx	ENSG00000261340.1	Brain_Cerebellar_Hemisphere	0.04	0.01	0.01	0.01	0.01	0.01	0.01				NS	NS	NS
rs11031005:T>C	RP11-215H22.1	GTEx	ENSG00000261340.1	Brain_Cerebellum	0.04	0.00	0.00	0.01	0.00	0.00	0.01				NS	NS	NS
rs11031005:T>C	RP11-215H22.1	GTEx	ENSG00000261340.1	Brain_Cortex	<0.01	0.00	0.00	0.01	0.01	0.01	0.01				NS	NS	NS
rs11031005:T>C	RP11-215H22.1	GTEx	ENSG00000261340.1	Brain_Frontal_Cortex_BA9	<0.01	0.00	0.00	0.01	0.01	0.01	0.01				NS	NS	NS
rs11031005:T>C	RP11-215H22.1	GTEx	ENSG00000261340.1	Brain_Hippocampus	<0.01	0.00	0.00	0.00	0.00	0.00	0.00				NS	NS	NS
rs11031005:T>C	RP11-215H22.1	GTEx	ENSG00000261340.1	Brain_Hypothalamus	<0.01	0.00	0.00	0.01	0.01	0.01	0.01				NS	NS	NS
rs11031005:T>C	RP11-215H22.1	GTEx	ENSG00000261340.1	Brain_Nucleus_accumbens_basal_ganglia	<0.01	0.00	0.00	0.01	0.00	0.00	0.01				NS	NS	NS
rs11031005:T>C	RP11-215H22.1	GTEx	ENSG00000261340.1	Brain_Putamen_basal_ganglia	0.02	0.00	0.00	0.00	0.00	0.00	0.00				NS	NS	NS
rs11031005:T>C	RP11-215H22.1	GTEx	ENSG00000261340.1	Brain_Spinal_cord_cervical_c-1	<0.01	0.00	0.00	0.01	0.01	0.01	0.01				NS	NS	NS
rs11031005:T>C	RP11-215H22.1	GTEx	ENSG00000261340.1	Brain_Substantia_nigra	<0.01	0.01	0.00	0.01	0.01	0.01	0.01				NS	NS	NS
rs11031005:T>C	RP11-215H22.1	GTEx	ENSG00000261340.1	Breast_Mammary_Tissue	<0.01	0.00	0.00	0.01	0.01	0.00	0.01				NS	NS	NS
rs11031005:T>C	RP11-215H22.1	GTEx	ENSG00000261340.1	Esophagus_Gastroesophageal_Junction	<0.01	0.00	0.00	0.01	0.01	0.01	0.01				NS	NS	NS
rs11031005:T>C	RP11-215H22.1	GTEx	ENSG00000261340.1	Heart_Atrial_Appendage	0.04	0.01	0.01	0.01	0.01	0.01	0.01				NS	NS	NS
rs11031005:T>C	RP11-215H22.1	GTEx	ENSG00000261340.1	Heart_Left_Ventricle	<0.01	0.00	0.00	0.00	0.00	0.00	0.00				NS	NS	NS
rs11031005:T>C	RP11-215H22.1	GTEx	ENSG00000261340.1	Lung	0.01	0.00	0.00	0.01	0.00	0.00	0.01				NS	NS	NS
rs11031005:T>C	RP11-215H22.1	GTEx	ENSG00000261340.1	Nerve_Tibial	0.02	0.00	0.00	0.01	0.01	0.01	0.01				NS	NS	NS
rs11031005:T>C	RP11-215H22.1	GTEx	ENSG00000261340.1	Pituitary	0.04	0.00	0.00	0.01	0.00	0.00	0.01				NS	NS	NS
rs11031005:T>C	RP11-215H22.1	GTEx	ENSG00000261340.1	Skin_Sun_Exposed_Lower_leg	0.02	0.00	0.00	0.01	0.00	0.00	0.01				NS	NS	NS
rs11031005:T>C	RP11-460B17.2	GTEx	ENSG00000255227.1	Brain_Caudate_basal_ganglia	<0.01	0.02	0.02	0.02	0.02	0.03	0.02				NS	NS	NS
rs11031005:T>C	RP11-460B17.2	GTEx	ENSG00000255227.1	Brain_Nucleus_accumbens_basal_ganglia	<0.01	0.00	0.00	0.01	0.01	0.01	0.01				NS	NS	NS
rs11031005:T>C	RP11-460B17.2	GTEx	ENSG00000255227.1	Brain_Putamen_basal_ganglia	<0.01	0.01	0.01	0.01	0.01	0.01	0.01				NS	NS	NS
rs11031005:T>C	RP11-460B17.3	GTEx	ENSG00000254530.1	Adrenal_Gland	<0.01	0.00	0.00	0.01	0.01	0.01	0.01				NS	NS	NS
rs11031005:T>C	RP11-460B17.3	GTEx	ENSG00000254530.1	Testis	<0.01	0.00	0.00	0.01	0.01	0.01	0.01				NS	NS	NS
rs11031005:T>C	RP11-624D11.2	GTEx	ENSG00000254532.1	Adipose_Visceral_Omentum	0.13	0.00	0.01	0.00	0.00	0.01	0.00				NS	NS	NS
rs11031005:T>C	RP11-624D11.2	GTEx	ENSG00000254532.1	Brain_Caudate_basal_ganglia	0.04	0.00	0.00	0.00	0.00	0.00	0.00				NS	NS	NS
rs11031005:T>C	RP11-624D11.2	GTEx	ENSG00000254532.1	Brain_Nucleus_accumbens_basal_ganglia	0.04	0.00	0.00	0.00	0.00	0.00	0.00				NS	NS	NS
rs11031005:T>C	RP11-624D11.2	GTEx	ENSG00000254532.1	Pituitary	0.04	0.00	0.00	0.00	0.00	0.00	0.00				NS	NS	NS
rs11031005:T>C	RP11-624D11.2	GTEx	ENSG00000254532.1	Testis	0.01	0.04	0.05	0.06	0.05	0.06	0.06				NS	NS	NS
rs11031005:T>C	RP4-710M3.1	GTEx	ENSG00000242353.1	Artery_Aorta	0.04	0.00	0.00	0.00	0.00	0.00	0.00				NS	NS	NS
rs11031005:T>C	RP4-710M3.1	GTEx	ENSG00000242353.1	Artery_Coronary	0.04	0.01	0.01	0.01	0.01	0.01	0.01				NS	NS	NS
rs11031005:T>C	RP4-710M3.1	GTEx	ENSG00000242353.1	Brain_Amygdala	0.03	0.01	0.01	0.01	0.01	0.01	0.01				NS	NS	NS
rs11031005:T>C	RP4-710M3.1	GTEx	ENSG00000242353.1	Brain_Anterior_cingulate_cortex_BA24	0.04	0.00	0.00	0.00	0.00	0.00	0.00				NS	NS	NS
rs11031005:T>C	RP4-710M3.1	GTEx	ENSG00000242353.1	Brain_Caudate_basal_ganglia	0.04	0.00	0.00	0.00	0.00	0.00	0.00				NS	NS	NS
rs11031005:T>C	RP4-710M3.1	GTEx	ENSG00000242353.1	Brain_Cerebellar_Hemisphere	0.04	0.01	0.01	0.02	0.02	0.02	0.02				NS	NS	NS
rs11031005:T>C	RP4-710M3.1	GTEx	ENSG00000242353.1	Brain_Cerebellum	<0.01	0.01	0.01	0.01	0.01	0.01	0.01				NS	NS	NS
rs11031005:T>C	RP4-710M3.1	GTEx	ENSG00000242353.1	Brain_Cortex	0.04	0.00	0.00	0.00	0.00	0.00	0.00				NS	NS	NS
rs11031005:T>C	RP4-710M3.1	GTEx	ENSG00000242353.1	Brain_Frontal_Cortex_BA9	0.04	0.00	0.00	0.00	0.00	0.00	0.00				NS	NS	NS
rs11031005:T>C	RP4-710M3.1	GTEx	ENSG00000242353.1	Brain_Hippocampus	<0.01	0.02	0.02	0.02	0.02	0.02	0.02				NS	NS	NS
rs11031005:T>C	RP4-710M3.1	GTEx	ENSG00000242353.1	Brain_Hypothalamus	0.14	0.00	0.01	0.00	0.00	0.01	0.00				NS	NS	NS
rs11031005:T>C	RP4-710M3.1	GTEx	ENSG00000242353.1	Brain_Nucleus_accumbens_basal_ganglia	0.04	0.00	0.00	0.00	0.00	0.00	0.00				NS	NS	NS
rs11031005:T>C	RP4-710M3.1	GTEx	ENSG00000242353.1	Brain_Putamen_basal_ganglia	0.04	0.01	0.01	0.01	0.01	0.01	0.01				NS	NS	NS
rs11031005:T>C	RP4-710M3.1	GTEx	ENSG00000242353.1	Brain_Spinal_cord_cervical_c-1	0.02	0.01	0.01	0.02	0.02	0.01	0.02				NS	NS	NS
rs11031005:T>C	RP4-710M3.1	GTEx	ENSG00000242353.1	Brain_Substantia_nigra	0.03	0.01	0.01	0.01	0.01	0.01	0.01				NS	NS	NS
rs11031005:T>C	RP4-710M3.1	GTEx	ENSG00000242353.1	Breast_Mammary_Tissue	0.04	0.00	0.00	0.00	0.00	0.00	0.00				NS	NS	NS
rs11031005:T>C	RP4-710M3.1	GTEx	ENSG00000242353.1	Colon_Sigmoid	0.06	0.00	0.01	0.01	0.01	0.01	0.01				NS	NS	NS
rs11031005:T>C	RP4-710M3.1	GTEx	ENSG00000242353.1	Colon_Transverse	<0.01	0.00	0.00	0.01	0.01	0.01	0.01				NS	NS	NS
rs11031005:T>C	RP4-710M3.1	GTEx	ENSG00000242353.1	Esophagus_Gastroesophageal_Junction	0.01	0.01	0.01	0.01	0.01	0.01	0.01				NS	NS	NS
rs11031005:T>C	RP4-710M3.1	GTEx	ENSG00000242353.1	Esophagus_Muscularis	<0.01	0.00	0.00	0.01	0.00	0.00	0.01				NS	NS	NS
rs11031005:T>C	RP4-710M3.1	GTEx	ENSG00000242353.1	Heart_Left_Ventricle	<0.01	0.02	0.03	0.02	0.02	0.03	0.02				NS	NS	NS
rs11031005:T>C	RP4-710M3.1	GTEx	ENSG00000242353.1	Minor_Salivary_Gland	<0.01	0.01	0.01	0.01	0.01	0.01	0.01				NS	NS	NS
rs11031005:T>C	RP4-710M3.1	GTEx	ENSG00000242353.1	Pituitary	<0.01	0.01	0.01	0.01	0.01	0.01	0.01				NS	NS	NS
rs11031005:T>C	RP4-710M3.1	GTEx	ENSG00000242353.1	Prostate	<0.01	0.01	0.01	0.01	0.01	0.01	0.01				NS	NS	NS
rs11031005:T>C	RP4-710M3.1	GTEx	ENSG00000242353.1	Testis	0.19	0.00	0.00	0.00	0.00	0.00	0.00				NS	NS	NS
rs11031005:T>C	RP4-710M3.1	GTEx	ENSG00000242353.1	Thyroid	0.04	0.00	0.00	0.00	0.00	0.00	0.00				NS	NS	NS
rs11031005:T>C	RP4-710M3.1	GTEx	ENSG00000242353.1	Uterus	0.02	0.01	0.01	0.01	0.01	0.01	0.01				NS	NS	NS
rs11031005:T>C	RP4-710M3.1	GTEx	ENSG00000242353.1	Vagina	0.01	0.01	0.01	0.01	0.01	0.02	0.01				NS	NS	NS
rs11031005:T>C	RP4-710M3.2	GTEx	ENSG00000255480.1	Minor_Salivary_Gland	0.02	0.00	0.00	0.01	0.01	0.01	0.01				NS	NS	NS
rs11031005:T>C	RP4-710M3.2	GTEx	ENSG00000255480.1	Prostate	0.02	0.01	0.01	0.01	0.01	0.01	0.01				NS	NS	NS
rs11031005:T>C	RP4-710M3.2	GTEx	ENSG00000255480.1	Thyroid	<0.01	0.00	0.01	0.01	0.01	0.01	0.01				NS	NS	NS
rs11031005:T>C	RP5-1024C24.1	GTEx	ENSG00000254489.1	Adipose_Visceral_Omentum	<0.01	0.00	0.00	0.01	0.01	0.00	0.01				NS	NS	NS
rs11031005:T>C	RP5-1024C24.1	GTEx	ENSG00000254489.1	Adrenal_Gland	<0.01	0.00	0.00	0.01	0.01	0.01	0.01				NS	NS	NS
rs11031005:T>C	RP5-1024C24.1	GTEx	ENSG00000254489.1	Artery_Aorta	<0.01	0.00	0.00	0.00	0.00	0.00	0.00				NS	NS	NS
rs11031005:T>C	RP5-1024C24.1	GTEx	ENSG00000254489.1	Artery_Coronary	<0.01	0.01	0.01	0.01	0.01	0.01	0.01				NS	NS	NS
rs11031005:T>C	RP5-1024C24.1	GTEx	ENSG00000254489.1	Artery_Tibial	<0.01	0.00	0.00	0.01	0.01	0.00	0.01				NS	NS	NS
rs11031005:T>C	RP5-1024C24.1	GTEx	ENSG00000254489.1	Brain_Amygdala	<0.01	0.01	0.01	0.01	0.01	0.01	0.01				NS	NS	NS
rs11031005:T>C	RP5-1024C24.1	GTEx	ENSG00000254489.1	Brain_Anterior_cingulate_cortex_BA24	0.03	0.01	0.01	0.01	0.01	0.01	0.01				NS	NS	NS
rs11031005:T>C	RP5-1024C24.1	GTEx	ENSG00000254489.1	Brain_Caudate_basal_ganglia	<0.01	0.01	0.01	0.01	0.01	0.01	0.01				NS	NS	NS
rs11031005:T>C	RP5-1024C24.1	GTEx	ENSG00000254489.1	Brain_Cerebellar_Hemisphere	0.05	0.01	0.00	0.01	0.01	0.01	0.01				NS	NS	NS
rs11031005:T>C	RP5-1024C24.1	GTEx	ENSG00000254489.1	Brain_Cortex	0.04	0.01	0.01	0.01	0.01	0.01	0.01				NS	NS	NS
rs11031005:T>C	RP5-1024C24.1	GTEx	ENSG00000254489.1	Brain_Frontal_Cortex_BA9	<0.01	0.01	0.01	0.01	0.01	0.01	0.01				NS	NS	NS
rs11031005:T>C	RP5-1024C24.1	GTEx	ENSG00000254489.1	Brain_Hippocampus	<0.01	0.01	0.01	0.01	0.01	0.01	0.01				NS	NS	NS
rs11031005:T>C	RP5-1024C24.1	GTEx	ENSG00000254489.1	Brain_Hypothalamus	0.03	0.01	0.01	0.02	0.02	0.01	0.02				NS	NS	NS
rs11031005:T>C	RP5-1024C24.1	GTEx	ENSG00000254489.1	Brain_Nucleus_accumbens_basal_ganglia	<0.01	0.01	0.01	0.01	0.01	0.01	0.01				NS	NS	NS
rs11031005:T>C	RP5-1024C24.1	GTEx	ENSG00000254489.1	Brain_Putamen_basal_ganglia	<0.01	0.01	0.01	0.01	0.01	0.01	0.01				NS	NS	NS
rs11031005:T>C	RP5-1024C24.1	GTEx	ENSG00000254489.1	Brain_Spinal_cord_cervical_c-1	<0.01	0.01	0.01	0.01	0.01	0.01	0.01				NS	NS	NS
rs11031005:T>C	RP5-1024C24.1	GTEx	ENSG00000254489.1	Brain_Substantia_nigra	<0.01	0.01	0.01	0.01	0.01	0.01	0.01				NS	NS	NS
rs11031005:T>C	RP5-1024C24.1	GTEx	ENSG00000254489.1	Breast_Mammary_Tissue	<0.01	0.01	0.01	0.01	0.01	0.01	0.01				NS	NS	NS
rs11031005:T>C	RP5-1024C24.1	GTEx	ENSG00000254489.1	Colon_Sigmoid	0.01	0.01	0.01	0.01	0.01	0.01	0.02				NS	NS	NS
rs11031005:T>C	RP5-1024C24.1	GTEx	ENSG00000254489.1	Colon_Transverse	<0.01	0.00	0.00	0.00	0.00	0.00	0.00				NS	NS	NS
rs11031005:T>C	RP5-1024C24.1	GTEx	ENSG00000254489.1	Esophagus_Gastroesophageal_Junction	<0.01	0.01	0.01	0.01	0.01	0.01	0.01				NS	NS	NS
rs11031005:T>C	RP5-1024C24.1	GTEx	ENSG00000254489.1	Esophagus_Muscularis	<0.01	0.01	0.01	0.01	0.01	0.01	0.01				NS	NS	NS
rs11031005:T>C	RP5-1024C24.1	GTEx	ENSG00000254489.1	Minor_Salivary_Gland	<0.01	0.01	0.01	0.01	0.01	0.01	0.01				NS	NS	NS
rs11031005:T>C	RP5-1024C24.1	GTEx	ENSG00000254489.1	Pituitary	-	0.01	0.01	0.01	0.01	0.01	0.01				NS	NS	NS
rs11031005:T>C	RP5-1024C24.1	GTEx	ENSG00000254489.1	Prostate	<0.01	0.01	0.01	0.01	0.01	0.01	0.01				NS	NS	NS
rs11031005:T>C	RP5-1024C24.1	GTEx	ENSG00000254489.1	Stomach	<0.01	0.02	0.03	0.02	0.02	0.04	0.02				NS	NS	NS
rs11031005:T>C	RP5-1024C24.1	GTEx	ENSG00000254489.1	Testis	<0.01	0.03	0.03	0.04	0.04	0.05	0.04				NS	NS	NS
rs11031005:T>C	RP5-1024C24.1	GTEx	ENSG00000254489.1	Thyroid	0.10	0.00	0.00	0.00	0.00	0.00	0.00				NS	NS	NS
rs11031005:T>C	RP5-1024C24.1	GTEx	ENSG00000254489.1	Uterus	0.03	0.01	0.00	0.01	0.01	0.01	0.01				NS	NS	NS
rs11031005:T>C	RP5-1024C24.1	GTEx	ENSG00000254489.1	Vagina	<0.01	0.01	0.01	0.01	0.01	0.01	0.01				NS	NS	NS
rs11031005:T>C	RP5-1027O15.1	GTEx	ENSG00000255117.1	Testis	0.02	0.00	0.00	0.01	0.01	0.01	0.01				NS	NS	NS
rs11225154:G>A	ANGPTL5	GTEx	ENSG00000187151.3	Adipose_Subcutaneous	<0.01	0.00	0.01	0.01	0.00	0.00	0.01				NS	NS	NS
rs11225154:G>A	ANGPTL5	GTEx	ENSG00000187151.3	Adipose_Visceral_Omentum	<0.01	0.00	0.01	0.01	0.00	0.00	0.01				NS	NS	NS
rs11225154:G>A	ANGPTL5	GTEx	ENSG00000187151.3	Adrenal_Gland	0.01	0.00	0.00	0.01	0.01	0.00	0.01				NS	NS	NS
rs11225154:G>A	ANGPTL5	GTEx	ENSG00000187151.3	Artery_Aorta	<0.01	0.00	0.01	0.02	0.00	0.00	0.02				NS	NS	NS
rs11225154:G>A	ANGPTL5	GTEx	ENSG00000187151.3	Artery_Coronary	<0.01	0.00	0.00	0.03	0.00	0.00	0.03				NS	NS	NS
rs11225154:G>A	ANGPTL5	GTEx	ENSG00000187151.3	Artery_Tibial	<0.01	0.00	0.01	0.01	0.00	0.00	0.01				NS	NS	NS
rs11225154:G>A	ANGPTL5	GTEx	ENSG00000187151.3	Brain_Amygdala	<0.01	0.01	0.00	0.01	0.01	0.00	0.01				NS	NS	NS
rs11225154:G>A	ANGPTL5	GTEx	ENSG00000187151.3	Brain_Anterior_cingulate_cortex_BA24	<0.01	0.01	0.00	0.01	0.01	0.00	0.01				NS	NS	NS
rs11225154:G>A	ANGPTL5	GTEx	ENSG00000187151.3	Brain_Caudate_basal_ganglia	<0.01	0.00	0.00	0.01	0.01	0.00	0.01				NS	NS	NS
rs11225154:G>A	ANGPTL5	GTEx	ENSG00000187151.3	Brain_Cerebellar_Hemisphere	<0.01	0.01	0.00	0.01	0.01	0.00	0.01				NS	NS	NS
rs11225154:G>A	ANGPTL5	GTEx	ENSG00000187151.3	Brain_Cerebellum	<0.01	0.01	0.00	0.01	0.01	0.00	0.01				NS	NS	NS
rs11225154:G>A	ANGPTL5	GTEx	ENSG00000187151.3	Brain_Cortex	<0.01	0.01	0.00	0.01	0.01	0.00	0.01				NS	NS	NS
rs11225154:G>A	ANGPTL5	GTEx	ENSG00000187151.3	Brain_Frontal_Cortex_BA9	<0.01	0.01	0.00	0.01	0.01	0.00	0.01				NS	NS	NS
rs11225154:G>A	ANGPTL5	GTEx	ENSG00000187151.3	Brain_Hippocampus	<0.01	0.00	0.00	0.01	0.01	0.00	0.01				NS	NS	NS
rs11225154:G>A	ANGPTL5	GTEx	ENSG00000187151.3	Brain_Hypothalamus	0.01	0.01	0.00	0.01	0.01	0.00	0.01				NS	NS	NS
rs11225154:G>A	ANGPTL5	GTEx	ENSG00000187151.3	Brain_Nucleus_accumbens_basal_ganglia	<0.01	0.01	0.00	0.01	0.01	0.00	0.01				NS	NS	NS
rs11225154:G>A	ANGPTL5	GTEx	ENSG00000187151.3	Brain_Putamen_basal_ganglia	-	0.01	0.00	0.01	0.01	0.00	0.01				NS	NS	NS
rs11225154:G>A	ANGPTL5	GTEx	ENSG00000187151.3	Brain_Spinal_cord_cervical_c-1	<0.01	0.01	0.00	0.01	0.01	0.00	0.01				NS	NS	NS
rs11225154:G>A	ANGPTL5	GTEx	ENSG00000187151.3	Brain_Substantia_nigra	<0.01	0.01	0.00	0.01	0.01	0.00	0.01				NS	NS	NS
rs11225154:G>A	ANGPTL5	GTEx	ENSG00000187151.3	Breast_Mammary_Tissue	<0.01	0.00	0.00	0.01	0.00	0.00	0.01				NS	NS	NS
rs11225154:G>A	ANGPTL5	GTEx	ENSG00000187151.3	Cells_Transformed_fibroblasts	0.01	0.00	0.00	0.01	0.01	0.00	0.01				NS	NS	NS
rs11225154:G>A	ANGPTL5	GTEx	ENSG00000187151.3	Colon_Sigmoid	<0.01	0.01	0.00	0.01	0.01	0.00	0.01				NS	NS	NS
rs11225154:G>A	ANGPTL5	GTEx	ENSG00000187151.3	Colon_Transverse	<0.01	0.00	0.00	0.01	0.01	0.00	0.01				NS	NS	NS
rs11225154:G>A	ANGPTL5	GTEx	ENSG00000187151.3	Esophagus_Gastroesophageal_Junction	<0.01	0.00	0.01	0.02	0.01	0.00	0.02				NS	NS	NS
rs11225154:G>A	ANGPTL5	GTEx	ENSG00000187151.3	Esophagus_Mucosa	<0.01	0.00	0.00	0.01	0.01	0.00	0.01				NS	NS	NS
rs11225154:G>A	ANGPTL5	GTEx	ENSG00000187151.3	Esophagus_Muscularis	<0.01	0.00	0.01	0.01	0.00	0.00	0.01				NS	NS	NS
rs11225154:G>A	ANGPTL5	GTEx	ENSG00000187151.3	Heart_Atrial_Appendage	<0.01	0.00	0.01	0.01	0.00	0.00	0.01				NS	NS	NS
rs11225154:G>A	ANGPTL5	GTEx	ENSG00000187151.3	Heart_Left_Ventricle	<0.01	0.00	0.01	0.01	0.00	0.00	0.01				NS	NS	NS
rs11225154:G>A	ANGPTL5	GTEx	ENSG00000187151.3	Lung	<0.01	0.00	0.01	0.01	0.00	0.00	0.01				NS	NS	NS
rs11225154:G>A	ANGPTL5	GTEx	ENSG00000187151.3	Minor_Salivary_Gland	<0.01	0.00	0.00	0.01	0.01	0.00	0.01				NS	NS	NS
rs11225154:G>A	ANGPTL5	GTEx	ENSG00000187151.3	Muscle_Skeletal	<0.01	0.00	0.01	0.02	0.00	0.00	0.02				NS	NS	NS
rs11225154:G>A	ANGPTL5	GTEx	ENSG00000187151.3	Nerve_Tibial	<0.01	0.00	0.01	0.01	0.00	0.00	0.01				NS	NS	NS
rs11225154:G>A	ANGPTL5	GTEx	ENSG00000187151.3	Ovary	<0.01	0.00	0.01	0.02	0.00	0.00	0.02				NS	NS	NS
rs11225154:G>A	ANGPTL5	GTEx	ENSG00000187151.3	Pituitary	<0.01	0.01	0.00	0.01	0.01	0.00	0.01				NS	NS	NS
rs11225154:G>A	ANGPTL5	GTEx	ENSG00000187151.3	Prostate	<0.01	0.01	0.00	0.01	0.01	0.00	0.01				NS	NS	NS
rs11225154:G>A	ANGPTL5	GTEx	ENSG00000187151.3	Skin_Not_Sun_Exposed_Suprapubic	<0.01	0.00	0.01	0.01	0.00	0.00	0.01				NS	NS	NS
rs11225154:G>A	ANGPTL5	GTEx	ENSG00000187151.3	Skin_Sun_Exposed_Lower_leg	<0.01	0.00	0.01	0.00	0.00	0.00	0.00				NS	NS	NS
rs11225154:G>A	ANGPTL5	GTEx	ENSG00000187151.3	Small_Intestine_Terminal_Ileum	<0.01	0.01	0.00	0.01	0.01	0.00	0.01				NS	NS	NS
rs11225154:G>A	ANGPTL5	GTEx	ENSG00000187151.3	Stomach	0.01	0.01	0.00	0.01	0.01	0.00	0.01				NS	NS	NS
rs11225154:G>A	ANGPTL5	GTEx	ENSG00000187151.3	Testis	<0.01	0.00	0.01	0.01	0.00	0.00	0.01				NS	NS	NS
rs11225154:G>A	ANGPTL5	GTEx	ENSG00000187151.3	Thyroid	<0.01	0.00	0.01	0.01	0.00	0.00	0.01				NS	NS	NS
rs11225154:G>A	ANGPTL5	GTEx	ENSG00000187151.3	Uterus	<0.01	0.01	0.00	0.01	0.01	0.00	0.01				NS	NS	NS
rs11225154:G>A	ANGPTL5	GTEx	ENSG00000187151.3	Vagina	<0.01	0.00	0.00	0.01	0.01	0.00	0.01				NS	NS	NS
rs11225154:G>A	AP000647.3	GTEx	ENSG00000256254.1	Testis	<0.01	0.00	0.00	0.01	0.01	0.00	0.01				NS	NS	NS
rs11225154:G>A	BIRC2	GTEx	ENSG00000110330.4	Adipose_Subcutaneous	<0.01	0.00	0.00	0.01	0.01	0.00	0.01				NS	NS	NS
rs11225154:G>A	BIRC2	GTEx	ENSG00000110330.4	Adipose_Visceral_Omentum	<0.01	0.00	0.00	0.01	0.01	0.00	0.01				NS	NS	NS
rs11225154:G>A	BIRC2	GTEx	ENSG00000110330.4	Adrenal_Gland	<0.01	0.01	0.00	0.01	0.01	0.00	0.01				NS	NS	NS
rs11225154:G>A	BIRC2	GTEx	ENSG00000110330.4	Artery_Aorta	<0.01	0.00	0.00	0.01	0.01	0.00	0.01				NS	NS	NS
rs11225154:G>A	BIRC2	GTEx	ENSG00000110330.4	Artery_Coronary	0.01	0.01	0.00	0.01	0.01	0.00	0.01				NS	NS	NS
rs11225154:G>A	BIRC2	GTEx	ENSG00000110330.4	Artery_Tibial	<0.01	0.01	0.00	0.01	0.01	0.00	0.01				NS	NS	NS
rs11225154:G>A	BIRC2	GTEx	ENSG00000110330.4	Brain_Amygdala	0.04	0.00	0.00	0.01	0.01	0.00	0.01				NS	NS	NS
rs11225154:G>A	BIRC2	GTEx	ENSG00000110330.4	Brain_Anterior_cingulate_cortex_BA24	<0.01	0.03	0.00	0.04	0.03	0.00	0.04				NS	NS	NS
rs11225154:G>A	BIRC2	GTEx	ENSG00000110330.4	Brain_Caudate_basal_ganglia	<0.01	0.04	0.00	0.06	0.06	0.00	0.06				NS	NS	NS
rs11225154:G>A	BIRC2	GTEx	ENSG00000110330.4	Brain_Cerebellar_Hemisphere	<0.01	0.00	0.00	0.01	0.01	0.00	0.01				NS	NS	NS
rs11225154:G>A	BIRC2	GTEx	ENSG00000110330.4	Brain_Cerebellum	<0.01	0.01	0.00	0.01	0.01	0.00	0.01				NS	NS	NS
rs11225154:G>A	BIRC2	GTEx	ENSG00000110330.4	Brain_Cortex	0.01	0.00	0.00	0.01	0.01	0.00	0.01				NS	NS	NS
rs11225154:G>A	BIRC2	GTEx	ENSG00000110330.4	Brain_Frontal_Cortex_BA9	<0.01	0.00	0.00	0.01	0.01	0.00	0.01				NS	NS	NS
rs11225154:G>A	BIRC2	GTEx	ENSG00000110330.4	Brain_Hippocampus	0.03	0.00	0.00	0.01	0.01	0.00	0.01				NS	NS	NS
rs11225154:G>A	BIRC2	GTEx	ENSG00000110330.4	Brain_Hypothalamus	<0.01	0.00	0.00	0.01	0.01	0.00	0.01				NS	NS	NS
rs11225154:G>A	BIRC2	GTEx	ENSG00000110330.4	Brain_Nucleus_accumbens_basal_ganglia	<0.01	0.01	0.00	0.01	0.01	0.00	0.01				NS	NS	NS
rs11225154:G>A	BIRC2	GTEx	ENSG00000110330.4	Brain_Putamen_basal_ganglia	<0.01	0.02	0.00	0.02	0.02	0.00	0.02				NS	NS	NS
rs11225154:G>A	BIRC2	GTEx	ENSG00000110330.4	Brain_Spinal_cord_cervical_c-1	0.01	0.00	0.01	0.01	0.01	0.00	0.01				NS	NS	NS
rs11225154:G>A	BIRC2	GTEx	ENSG00000110330.4	Brain_Substantia_nigra	<0.01	0.01	0.00	0.01	0.01	0.00	0.01				NS	NS	NS
rs11225154:G>A	BIRC2	GTEx	ENSG00000110330.4	Breast_Mammary_Tissue	<0.01	0.00	0.00	0.01	0.01	0.00	0.01				NS	NS	NS
rs11225154:G>A	BIRC2	GTEx	ENSG00000110330.4	Cells_EBV-transformed_lymphocytes	<0.01	0.00	0.00	0.01	0.01	0.00	0.01				NS	NS	NS
rs11225154:G>A	BIRC2	GTEx	ENSG00000110330.4	Cells_Transformed_fibroblasts	<0.01	0.01	0.00	0.01	0.01	0.00	0.01				NS	NS	NS
rs11225154:G>A	BIRC2	GTEx	ENSG00000110330.4	Colon_Sigmoid	0.02	0.00	0.00	0.01	0.00	0.00	0.01				NS	NS	NS
rs11225154:G>A	BIRC2	GTEx	ENSG00000110330.4	Colon_Transverse	<0.01	0.00	0.00	0.01	0.00	0.00	0.01				NS	NS	NS
rs11225154:G>A	BIRC2	GTEx	ENSG00000110330.4	Esophagus_Gastroesophageal_Junction	<0.01	0.00	0.00	0.01	0.01	0.00	0.01				NS	NS	NS
rs11225154:G>A	BIRC2	GTEx	ENSG00000110330.4	Esophagus_Mucosa	<0.01	0.00	0.00	0.00	0.00	0.00	0.00				NS	NS	NS
rs11225154:G>A	BIRC2	GTEx	ENSG00000110330.4	Esophagus_Muscularis	<0.01	0.01	0.00	0.01	0.01	0.00	0.01				NS	NS	NS
rs11225154:G>A	BIRC2	GTEx	ENSG00000110330.4	Heart_Atrial_Appendage	0.56	0.09	0.00	0.13	0.12	0.01	0.13				NS	NS	NS
rs11225154:G>A	BIRC2	GTEx	ENSG00000110330.4	Heart_Left_Ventricle	<0.01	0.01	0.00	0.01	0.01	0.00	0.01				NS	NS	NS
rs11225154:G>A	BIRC2	GTEx	ENSG00000110330.4	Liver	<0.01	0.01	0.00	0.01	0.01	0.00	0.01				NS	NS	NS
rs11225154:G>A	BIRC2	GTEx	ENSG00000110330.4	Lung	<0.01	0.00	0.00	0.00	0.00	0.00	0.00				NS	NS	NS
rs11225154:G>A	BIRC2	GTEx	ENSG00000110330.4	Minor_Salivary_Gland	<0.01	0.00	0.00	0.01	0.01	0.00	0.01				NS	NS	NS
rs11225154:G>A	BIRC2	GTEx	ENSG00000110330.4	Muscle_Skeletal	<0.01	0.00	0.00	0.00	0.00	0.00	0.00				NS	NS	NS
rs11225154:G>A	BIRC2	GTEx	ENSG00000110330.4	Nerve_Tibial	<0.01	0.01	0.00	0.01	0.01	0.00	0.01				NS	NS	NS
rs11225154:G>A	BIRC2	GTEx	ENSG00000110330.4	Ovary	0.08	0.01	0.00	0.01	0.01	0.00	0.01				NS	NS	NS
rs11225154:G>A	BIRC2	GTEx	ENSG00000110330.4	Pancreas	<0.01	0.00	0.00	0.01	0.01	0.00	0.01				NS	NS	NS
rs11225154:G>A	BIRC2	GTEx	ENSG00000110330.4	Pituitary	<0.01	0.01	0.00	0.01	0.01	0.00	0.01				NS	NS	NS
rs11225154:G>A	BIRC2	GTEx	ENSG00000110330.4	Prostate	<0.01	0.00	0.00	0.01	0.01	0.00	0.01				NS	NS	NS
rs11225154:G>A	BIRC2	GTEx	ENSG00000110330.4	Skin_Not_Sun_Exposed_Suprapubic	<0.01	0.00	0.00	0.01	0.00	0.00	0.01				NS	NS	NS
rs11225154:G>A	BIRC2	GTEx	ENSG00000110330.4	Skin_Sun_Exposed_Lower_leg	<0.01	0.00	0.00	0.01	0.00	0.00	0.01				NS	NS	NS
rs11225154:G>A	BIRC2	GTEx	ENSG00000110330.4	Small_Intestine_Terminal_Ileum	<0.01	0.01	0.00	0.02	0.01	0.00	0.02				NS	NS	NS
rs11225154:G>A	BIRC2	GTEx	ENSG00000110330.4	Spleen	<0.01	0.01	0.00	0.02	0.02	0.00	0.02				NS	NS	NS
rs11225154:G>A	BIRC2	GTEx	ENSG00000110330.4	Stomach	<0.01	0.00	0.00	0.01	0.01	0.00	0.01				NS	NS	NS
rs11225154:G>A	BIRC2	GTEx	ENSG00000110330.4	Testis	<0.01	0.00	0.00	0.00	0.00	0.00	0.00				NS	NS	NS
rs11225154:G>A	BIRC2	GTEx	ENSG00000110330.4	Thyroid	<0.01	0.00	0.00	0.00	0.00	0.00	0.00				NS	NS	NS
rs11225154:G>A	BIRC2	GTEx	ENSG00000110330.4	Uterus	<0.01	0.01	0.00	0.01	0.01	0.00	0.01				NS	NS	NS
rs11225154:G>A	BIRC2	GTEx	ENSG00000110330.4	Vagina	<0.01	0.01	0.00	0.01	0.01	0.00	0.01				NS	NS	NS
rs11225154:G>A	BIRC2	GTEx	ENSG00000110330.4	Whole_Blood	<0.01	0.00	0.00	0.00	0.00	0.00	0.00				NS	NS	NS
rs11225154:G>A	BIRC2	eQTLgen	ENSG00000110330	Blood_expression_levels	<0.01	0.00	0.00	0.02	0.00	0.00	0.02				NS	NS	NS
rs11225154:G>A	BIRC3	GTEx	ENSG00000023445.9	Adipose_Subcutaneous	0.01	0.00	0.00	0.00	0.00	0.00	0.00				NS	NS	NS
rs11225154:G>A	BIRC3	GTEx	ENSG00000023445.9	Adipose_Visceral_Omentum	0.01	0.00	0.00	0.01	0.01	0.00	0.01				NS	NS	NS
rs11225154:G>A	BIRC3	GTEx	ENSG00000023445.9	Adrenal_Gland	<0.01	0.01	0.00	0.01	0.01	0.00	0.01				NS	NS	NS
rs11225154:G>A	BIRC3	GTEx	ENSG00000023445.9	Artery_Aorta	<0.01	0.00	0.00	0.01	0.01	0.00	0.01				NS	NS	NS
rs11225154:G>A	BIRC3	GTEx	ENSG00000023445.9	Artery_Coronary	<0.01	0.01	0.00	0.01	0.01	0.00	0.01				NS	NS	NS
rs11225154:G>A	BIRC3	GTEx	ENSG00000023445.9	Artery_Tibial	<0.01	0.00	0.00	0.01	0.00	0.00	0.01				NS	NS	NS
rs11225154:G>A	BIRC3	GTEx	ENSG00000023445.9	Brain_Amygdala	<0.01	0.01	0.00	0.01	0.01	0.00	0.01				NS	NS	NS
rs11225154:G>A	BIRC3	GTEx	ENSG00000023445.9	Brain_Anterior_cingulate_cortex_BA24	<0.01	0.00	0.00	0.01	0.01	0.00	0.01				NS	NS	NS
rs11225154:G>A	BIRC3	GTEx	ENSG00000023445.9	Brain_Caudate_basal_ganglia	<0.01	0.01	0.00	0.01	0.01	0.00	0.01				NS	NS	NS
rs11225154:G>A	BIRC3	GTEx	ENSG00000023445.9	Brain_Cerebellar_Hemisphere	<0.01	0.01	0.00	0.01	0.01	0.00	0.01				NS	NS	NS
rs11225154:G>A	BIRC3	GTEx	ENSG00000023445.9	Brain_Cerebellum	<0.01	0.00	0.00	0.01	0.01	0.00	0.01				NS	NS	NS
rs11225154:G>A	BIRC3	GTEx	ENSG00000023445.9	Brain_Cortex	<0.01	0.01	0.00	0.01	0.01	0.00	0.01				NS	NS	NS
rs11225154:G>A	BIRC3	GTEx	ENSG00000023445.9	Brain_Frontal_Cortex_BA9	<0.01	0.01	0.00	0.01	0.01	0.00	0.01				NS	NS	NS
rs11225154:G>A	BIRC3	GTEx	ENSG00000023445.9	Brain_Hippocampus	<0.01	0.01	0.00	0.01	0.01	0.00	0.01				NS	NS	NS
rs11225154:G>A	BIRC3	GTEx	ENSG00000023445.9	Brain_Hypothalamus	0.05	0.01	0.00	0.01	0.01	0.00	0.01				NS	NS	NS
rs11225154:G>A	BIRC3	GTEx	ENSG00000023445.9	Brain_Nucleus_accumbens_basal_ganglia	<0.01	0.01	0.00	0.01	0.01	0.00	0.01				NS	NS	NS
rs11225154:G>A	BIRC3	GTEx	ENSG00000023445.9	Brain_Putamen_basal_ganglia	<0.01	0.01	0.00	0.01	0.01	0.00	0.01				NS	NS	NS
rs11225154:G>A	BIRC3	GTEx	ENSG00000023445.9	Brain_Spinal_cord_cervical_c-1	<0.01	0.01	0.00	0.01	0.01	0.00	0.01				NS	NS	NS
rs11225154:G>A	BIRC3	GTEx	ENSG00000023445.9	Brain_Substantia_nigra	<0.01	0.01	0.00	0.01	0.01	0.00	0.01				NS	NS	NS
rs11225154:G>A	BIRC3	GTEx	ENSG00000023445.9	Breast_Mammary_Tissue	0.01	0.00	0.00	0.01	0.01	0.00	0.01				NS	NS	NS
rs11225154:G>A	BIRC3	GTEx	ENSG00000023445.9	Cells_EBV-transformed_lymphocytes	0.06	0.00	0.00	0.01	0.01	0.00	0.01				NS	NS	NS
rs11225154:G>A	BIRC3	GTEx	ENSG00000023445.9	Cells_Transformed_fibroblasts	0.01	0.00	0.00	0.01	0.00	0.00	0.01				NS	NS	NS
rs11225154:G>A	BIRC3	GTEx	ENSG00000023445.9	Colon_Sigmoid	<0.01	0.00	0.00	0.01	0.01	0.00	0.01				NS	NS	NS
rs11225154:G>A	BIRC3	GTEx	ENSG00000023445.9	Colon_Transverse	<0.01	0.00	0.00	0.01	0.00	0.00	0.01				NS	NS	NS
rs11225154:G>A	BIRC3	GTEx	ENSG00000023445.9	Esophagus_Gastroesophageal_Junction	0.01	0.01	0.00	0.01	0.01	0.00	0.01				NS	NS	NS
rs11225154:G>A	BIRC3	GTEx	ENSG00000023445.9	Esophagus_Mucosa	0.01	0.00	0.00	0.01	0.00	0.00	0.01				NS	NS	NS
rs11225154:G>A	BIRC3	GTEx	ENSG00000023445.9	Esophagus_Muscularis	0.01	0.00	0.00	0.01	0.00	0.00	0.01				NS	NS	NS
rs11225154:G>A	BIRC3	GTEx	ENSG00000023445.9	Heart_Atrial_Appendage	0.03	0.00	0.00	0.01	0.01	0.00	0.01				NS	NS	NS
rs11225154:G>A	BIRC3	GTEx	ENSG00000023445.9	Heart_Left_Ventricle	<0.01	0.00	0.00	0.01	0.01	0.00	0.01				NS	NS	NS
rs11225154:G>A	BIRC3	GTEx	ENSG00000023445.9	Liver	<0.01	0.00	0.00	0.01	0.01	0.00	0.01				NS	NS	NS
rs11225154:G>A	BIRC3	GTEx	ENSG00000023445.9	Lung	0.01	0.00	0.00	0.01	0.00	0.00	0.01				NS	NS	NS
rs11225154:G>A	BIRC3	GTEx	ENSG00000023445.9	Minor_Salivary_Gland	<0.01	0.01	0.00	0.01	0.01	0.00	0.01				NS	NS	NS
rs11225154:G>A	BIRC3	GTEx	ENSG00000023445.9	Muscle_Skeletal	<0.01	0.00	0.00	0.01	0.01	0.00	0.01				NS	NS	NS
rs11225154:G>A	BIRC3	GTEx	ENSG00000023445.9	Nerve_Tibial	0.01	0.00	0.00	0.00	0.00	0.00	0.00				NS	NS	NS
rs11225154:G>A	BIRC3	GTEx	ENSG00000023445.9	Ovary	0.01	0.01	0.00	0.01	0.01	0.00	0.01				NS	NS	NS
rs11225154:G>A	BIRC3	GTEx	ENSG00000023445.9	Pancreas	<0.01	0.01	0.00	0.01	0.01	0.00	0.01				NS	NS	NS
rs11225154:G>A	BIRC3	GTEx	ENSG00000023445.9	Pituitary	0.01	0.00	0.00	0.01	0.00	0.00	0.01				NS	NS	NS
rs11225154:G>A	BIRC3	GTEx	ENSG00000023445.9	Prostate	<0.01	0.01	0.00	0.01	0.01	0.00	0.01				NS	NS	NS
rs11225154:G>A	BIRC3	GTEx	ENSG00000023445.9	Skin_Not_Sun_Exposed_Suprapubic	0.01	0.00	0.00	0.01	0.00	0.00	0.01				NS	NS	NS
rs11225154:G>A	BIRC3	GTEx	ENSG00000023445.9	Skin_Sun_Exposed_Lower_leg	0.01	0.00	0.00	0.01	0.00	0.00	0.01				NS	NS	NS
rs11225154:G>A	BIRC3	GTEx	ENSG00000023445.9	Small_Intestine_Terminal_Ileum	<0.01	0.00	0.00	0.01	0.01	0.00	0.01				NS	NS	NS
rs11225154:G>A	BIRC3	GTEx	ENSG00000023445.9	Spleen	0.01	0.00	0.00	0.01	0.01	0.00	0.01				NS	NS	NS
rs11225154:G>A	BIRC3	GTEx	ENSG00000023445.9	Stomach	0.01	0.00	0.00	0.01	0.01	0.00	0.01				NS	NS	NS
rs11225154:G>A	BIRC3	GTEx	ENSG00000023445.9	Testis	<0.01	0.00	0.00	0.01	0.01	0.00	0.01				NS	NS	NS
rs11225154:G>A	BIRC3	GTEx	ENSG00000023445.9	Thyroid	<0.01	0.01	0.00	0.02	0.01	0.00	0.02				NS	NS	NS
rs11225154:G>A	BIRC3	GTEx	ENSG00000023445.9	Uterus	<0.01	0.00	0.00	0.01	0.01	0.00	0.01				NS	NS	NS
rs11225154:G>A	BIRC3	GTEx	ENSG00000023445.9	Vagina	<0.01	0.01	0.00	0.01	0.01	0.00	0.01				NS	NS	NS
rs11225154:G>A	BIRC3	GTEx	ENSG00000023445.9	Whole_Blood	0.01	0.00	0.00	0.01	0.00	0.00	0.01				NS	NS	NS
rs11225154:G>A	BIRC3	eQTLgen	ENSG00000023445	Blood_expression_levels	<0.01	0.00	0.00	0.31	0.00	0.00	0.31				NS	NS	NS
rs11225154:G>A	C11orf70	GTEx	ENSG00000137691.8	Adipose_Subcutaneous	<0.01	0.01	0.00	0.01	0.01	0.00	0.01				NS	NS	NS
rs11225154:G>A	C11orf70	GTEx	ENSG00000137691.8	Adipose_Visceral_Omentum	<0.01	0.00	0.00	0.01	0.01	0.00	0.01				NS	NS	NS
rs11225154:G>A	C11orf70	GTEx	ENSG00000137691.8	Adrenal_Gland	<0.01	0.01	0.00	0.01	0.01	0.00	0.01				NS	NS	NS
rs11225154:G>A	C11orf70	GTEx	ENSG00000137691.8	Artery_Aorta	0.01	0.01	0.00	0.01	0.01	0.00	0.01				NS	NS	NS
rs11225154:G>A	C11orf70	GTEx	ENSG00000137691.8	Artery_Coronary	<0.01	0.00	0.00	0.01	0.01	0.00	0.01				NS	NS	NS
rs11225154:G>A	C11orf70	GTEx	ENSG00000137691.8	Artery_Tibial	0.01	0.00	0.00	0.02	0.00	0.00	0.02				NS	NS	NS
rs11225154:G>A	C11orf70	GTEx	ENSG00000137691.8	Brain_Amygdala	0.01	0.00	0.00	0.01	0.01	0.00	0.01				NS	NS	NS
rs11225154:G>A	C11orf70	GTEx	ENSG00000137691.8	Brain_Anterior_cingulate_cortex_BA24	<0.01	0.01	0.00	0.01	0.01	0.00	0.01				NS	NS	NS
rs11225154:G>A	C11orf70	GTEx	ENSG00000137691.8	Brain_Caudate_basal_ganglia	<0.01	0.00	0.00	0.01	0.01	0.00	0.01				NS	NS	NS
rs11225154:G>A	C11orf70	GTEx	ENSG00000137691.8	Brain_Cerebellar_Hemisphere	<0.01	0.01	0.00	0.01	0.01	0.00	0.01				NS	NS	NS
rs11225154:G>A	C11orf70	GTEx	ENSG00000137691.8	Brain_Cerebellum	<0.01	0.01	0.00	0.01	0.01	0.00	0.01				NS	NS	NS
rs11225154:G>A	C11orf70	GTEx	ENSG00000137691.8	Brain_Cortex	<0.01	0.01	0.00	0.01	0.01	0.00	0.01				NS	NS	NS
rs11225154:G>A	C11orf70	GTEx	ENSG00000137691.8	Brain_Frontal_Cortex_BA9	<0.01	0.01	0.00	0.01	0.01	0.00	0.01				NS	NS	NS
rs11225154:G>A	C11orf70	GTEx	ENSG00000137691.8	Brain_Hippocampus	0.01	0.01	0.00	0.02	0.02	0.00	0.02				NS	NS	NS
rs11225154:G>A	C11orf70	GTEx	ENSG00000137691.8	Brain_Hypothalamus	<0.01	0.00	0.00	0.01	0.01	0.00	0.01				NS	NS	NS
rs11225154:G>A	C11orf70	GTEx	ENSG00000137691.8	Brain_Nucleus_accumbens_basal_ganglia	<0.01	0.01	0.00	0.01	0.01	0.00	0.01				NS	NS	NS
rs11225154:G>A	C11orf70	GTEx	ENSG00000137691.8	Brain_Putamen_basal_ganglia	0.02	0.01	0.00	0.01	0.01	0.00	0.01				NS	NS	NS
rs11225154:G>A	C11orf70	GTEx	ENSG00000137691.8	Brain_Spinal_cord_cervical_c-1	<0.01	0.01	0.00	0.01	0.01	0.00	0.01				NS	NS	NS
rs11225154:G>A	C11orf70	GTEx	ENSG00000137691.8	Brain_Substantia_nigra	0.08	0.01	0.00	0.01	0.01	0.00	0.01				NS	NS	NS
rs11225154:G>A	C11orf70	GTEx	ENSG00000137691.8	Breast_Mammary_Tissue	0.01	0.00	0.00	0.01	0.01	0.00	0.01				NS	NS	NS
rs11225154:G>A	C11orf70	GTEx	ENSG00000137691.8	Cells_Transformed_fibroblasts	<0.01	0.00	0.00	0.01	0.01	0.00	0.01				NS	NS	NS
rs11225154:G>A	C11orf70	GTEx	ENSG00000137691.8	Colon_Sigmoid	<0.01	0.01	0.00	0.01	0.01	0.00	0.01				NS	NS	NS
rs11225154:G>A	C11orf70	GTEx	ENSG00000137691.8	Colon_Transverse	<0.01	0.01	0.00	0.02	0.02	0.00	0.02				NS	NS	NS
rs11225154:G>A	C11orf70	GTEx	ENSG00000137691.8	Esophagus_Gastroesophageal_Junction	0.02	0.00	0.00	0.01	0.01	0.00	0.01				NS	NS	NS
rs11225154:G>A	C11orf70	GTEx	ENSG00000137691.8	Esophagus_Mucosa	<0.01	0.01	0.00	0.01	0.01	0.00	0.01				NS	NS	NS
rs11225154:G>A	C11orf70	GTEx	ENSG00000137691.8	Esophagus_Muscularis	0.01	0.00	0.00	0.01	0.01	0.00	0.01				NS	NS	NS
rs11225154:G>A	C11orf70	GTEx	ENSG00000137691.8	Heart_Atrial_Appendage	<0.01	0.01	0.00	0.01	0.01	0.00	0.01				NS	NS	NS
rs11225154:G>A	C11orf70	GTEx	ENSG00000137691.8	Heart_Left_Ventricle	<0.01	0.00	0.00	0.01	0.01	0.00	0.01				NS	NS	NS
rs11225154:G>A	C11orf70	GTEx	ENSG00000137691.8	Lung	<0.01	0.00	0.00	0.00	0.00	0.00	0.00				NS	NS	NS
rs11225154:G>A	C11orf70	GTEx	ENSG00000137691.8	Minor_Salivary_Gland	<0.01	0.01	0.00	0.01	0.01	0.00	0.01				NS	NS	NS
rs11225154:G>A	C11orf70	GTEx	ENSG00000137691.8	Muscle_Skeletal	<0.01	0.00	0.00	0.01	0.01	0.00	0.01				NS	NS	NS
rs11225154:G>A	C11orf70	GTEx	ENSG00000137691.8	Nerve_Tibial	<0.01	0.02	0.00	0.04	0.03	0.00	0.04				NS	NS	NS
rs11225154:G>A	C11orf70	GTEx	ENSG00000137691.8	Ovary	<0.01	0.01	0.00	0.01	0.01	0.00	0.01				NS	NS	NS
rs11225154:G>A	C11orf70	GTEx	ENSG00000137691.8	Pancreas	<0.01	0.01	0.00	0.01	0.01	0.00	0.01				NS	NS	NS
rs11225154:G>A	C11orf70	GTEx	ENSG00000137691.8	Pituitary	<0.01	0.00	0.00	0.01	0.01	0.00	0.01				NS	NS	NS
rs11225154:G>A	C11orf70	GTEx	ENSG00000137691.8	Prostate	<0.01	0.00	0.00	0.01	0.01	0.00	0.01				NS	NS	NS
rs11225154:G>A	C11orf70	GTEx	ENSG00000137691.8	Skin_Not_Sun_Exposed_Suprapubic	<0.01	0.01	0.00	0.02	0.02	0.00	0.02				NS	NS	NS
rs11225154:G>A	C11orf70	GTEx	ENSG00000137691.8	Skin_Sun_Exposed_Lower_leg	0.01	0.00	0.00	0.01	0.00	0.00	0.01				NS	NS	NS
rs11225154:G>A	C11orf70	GTEx	ENSG00000137691.8	Small_Intestine_Terminal_Ileum	<0.01	0.01	0.00	0.01	0.01	0.00	0.01				NS	NS	NS
rs11225154:G>A	C11orf70	GTEx	ENSG00000137691.8	Spleen	0.01	0.01	0.00	0.01	0.01	0.00	0.01				NS	NS	NS
rs11225154:G>A	C11orf70	GTEx	ENSG00000137691.8	Stomach	0.01	0.01	0.00	0.01	0.01	0.00	0.01				NS	NS	NS
rs11225154:G>A	C11orf70	GTEx	ENSG00000137691.8	Testis	<0.01	0.02	0.00	0.02	0.02	0.00	0.02				NS	NS	NS
rs11225154:G>A	C11orf70	GTEx	ENSG00000137691.8	Thyroid	0.04	0.00	0.00	0.01	0.01	0.00	0.01				NS	NS	NS
rs11225154:G>A	C11orf70	GTEx	ENSG00000137691.8	Uterus	<0.01	0.01	0.00	0.01	0.01	0.00	0.01				NS	NS	NS
rs11225154:G>A	C11orf70	GTEx	ENSG00000137691.8	Vagina	<0.01	0.01	0.00	0.01	0.01	0.00	0.01				NS	NS	NS
rs11225154:G>A	KIAA1377	GTEx	ENSG00000110318.9	Adipose_Subcutaneous	<0.01	0.00	0.00	0.00	0.00	0.00	0.00				NS	NS	NS
rs11225154:G>A	KIAA1377	GTEx	ENSG00000110318.9	Adipose_Visceral_Omentum	<0.01	0.00	0.00	0.00	0.00	0.00	0.00				NS	NS	NS
rs11225154:G>A	KIAA1377	GTEx	ENSG00000110318.9	Adrenal_Gland	<0.01	0.00	0.00	0.01	0.00	0.00	0.01				NS	NS	NS
rs11225154:G>A	KIAA1377	GTEx	ENSG00000110318.9	Artery_Aorta	<0.01	0.00	0.00	0.00	0.00	0.00	0.00				NS	NS	NS
rs11225154:G>A	KIAA1377	GTEx	ENSG00000110318.9	Artery_Coronary	0.10	0.02	0.00	0.04	0.03	0.00	0.04				NS	NS	NS
rs11225154:G>A	KIAA1377	GTEx	ENSG00000110318.9	Artery_Tibial	0.02	0.00	0.00	0.01	0.00	0.00	0.01				NS	NS	NS
rs11225154:G>A	KIAA1377	GTEx	ENSG00000110318.9	Brain_Amygdala	<0.01	0.00	0.00	0.01	0.01	0.00	0.01				NS	NS	NS
rs11225154:G>A	KIAA1377	GTEx	ENSG00000110318.9	Brain_Anterior_cingulate_cortex_BA24	<0.01	0.00	0.00	0.01	0.01	0.00	0.01				NS	NS	NS
rs11225154:G>A	KIAA1377	GTEx	ENSG00000110318.9	Brain_Caudate_basal_ganglia	<0.01	0.00	0.00	0.01	0.01	0.00	0.01				NS	NS	NS
rs11225154:G>A	KIAA1377	GTEx	ENSG00000110318.9	Brain_Cerebellar_Hemisphere	<0.01	0.00	0.01	0.01	0.01	0.00	0.01				NS	NS	NS
rs11225154:G>A	KIAA1377	GTEx	ENSG00000110318.9	Brain_Cerebellum	<0.01	0.00	0.01	0.01	0.00	0.00	0.01				NS	NS	NS
rs11225154:G>A	KIAA1377	GTEx	ENSG00000110318.9	Brain_Cortex	<0.01	0.00	0.00	0.01	0.01	0.00	0.01				NS	NS	NS
rs11225154:G>A	KIAA1377	GTEx	ENSG00000110318.9	Brain_Frontal_Cortex_BA9	<0.01	0.00	0.00	0.01	0.01	0.00	0.01				NS	NS	NS
rs11225154:G>A	KIAA1377	GTEx	ENSG00000110318.9	Brain_Hippocampus	<0.01	0.00	0.00	0.01	0.01	0.00	0.01				NS	NS	NS
rs11225154:G>A	KIAA1377	GTEx	ENSG00000110318.9	Brain_Hypothalamus	<0.01	0.00	0.00	0.01	0.01	0.00	0.01				NS	NS	NS
rs11225154:G>A	KIAA1377	GTEx	ENSG00000110318.9	Brain_Nucleus_accumbens_basal_ganglia	<0.01	0.00	0.00	0.01	0.01	0.00	0.01				NS	NS	NS
rs11225154:G>A	KIAA1377	GTEx	ENSG00000110318.9	Brain_Putamen_basal_ganglia	<0.01	0.00	0.00	0.01	0.01	0.00	0.01				NS	NS	NS
rs11225154:G>A	KIAA1377	GTEx	ENSG00000110318.9	Brain_Spinal_cord_cervical_c-1	<0.01	0.01	0.00	0.01	0.01	0.00	0.01				NS	NS	NS
rs11225154:G>A	KIAA1377	GTEx	ENSG00000110318.9	Brain_Substantia_nigra	<0.01	0.01	0.00	0.01	0.01	0.00	0.01				NS	NS	NS
rs11225154:G>A	KIAA1377	GTEx	ENSG00000110318.9	Breast_Mammary_Tissue	<0.01	0.00	0.00	0.01	0.01	0.00	0.01				NS	NS	NS
rs11225154:G>A	KIAA1377	GTEx	ENSG00000110318.9	Cells_Transformed_fibroblasts	0.06	0.00	0.00	0.01	0.01	0.00	0.01				NS	NS	NS
rs11225154:G>A	KIAA1377	GTEx	ENSG00000110318.9	Colon_Sigmoid	<0.01	0.00	0.01	0.01	0.00	0.00	0.01				NS	NS	NS
rs11225154:G>A	KIAA1377	GTEx	ENSG00000110318.9	Colon_Transverse	0.01	0.00	0.00	0.01	0.00	0.00	0.01				NS	NS	NS
rs11225154:G>A	KIAA1377	GTEx	ENSG00000110318.9	Esophagus_Gastroesophageal_Junction	<0.01	0.00	0.00	0.01	0.01	0.00	0.01				NS	NS	NS
rs11225154:G>A	KIAA1377	GTEx	ENSG00000110318.9	Esophagus_Mucosa	<0.01	0.00	0.01	0.01	0.00	0.00	0.01				NS	NS	NS
rs11225154:G>A	KIAA1377	GTEx	ENSG00000110318.9	Esophagus_Muscularis	<0.01	0.00	0.00	0.01	0.01	0.00	0.01				NS	NS	NS
rs11225154:G>A	KIAA1377	GTEx	ENSG00000110318.9	Heart_Atrial_Appendage	<0.01	0.00	0.00	0.00	0.00	0.00	0.00				NS	NS	NS
rs11225154:G>A	KIAA1377	GTEx	ENSG00000110318.9	Heart_Left_Ventricle	<0.01	0.00	0.01	0.01	0.01	0.00	0.01				NS	NS	NS
rs11225154:G>A	KIAA1377	GTEx	ENSG00000110318.9	Liver	<0.01	0.00	0.00	0.01	0.01	0.00	0.01				NS	NS	NS
rs11225154:G>A	KIAA1377	GTEx	ENSG00000110318.9	Lung	<0.01	0.00	0.00	0.00	0.00	0.00	0.00				NS	NS	NS
rs11225154:G>A	KIAA1377	GTEx	ENSG00000110318.9	Minor_Salivary_Gland	0.02	0.01	0.00	0.01	0.01	0.00	0.01				NS	NS	NS
rs11225154:G>A	KIAA1377	GTEx	ENSG00000110318.9	Muscle_Skeletal	<0.01	0.00	0.00	0.00	0.00	0.00	0.00				NS	NS	NS
rs11225154:G>A	KIAA1377	GTEx	ENSG00000110318.9	Nerve_Tibial	<0.01	0.00	0.00	0.01	0.00	0.00	0.01				NS	NS	NS
rs11225154:G>A	KIAA1377	GTEx	ENSG00000110318.9	Ovary	<0.01	0.01	0.00	0.01	0.01	0.00	0.01				NS	NS	NS
rs11225154:G>A	KIAA1377	GTEx	ENSG00000110318.9	Pancreas	<0.01	0.00	0.00	0.01	0.01	0.00	0.01				NS	NS	NS
rs11225154:G>A	KIAA1377	GTEx	ENSG00000110318.9	Pituitary	<0.01	0.02	0.00	0.04	0.04	0.00	0.04				NS	NS	NS
rs11225154:G>A	KIAA1377	GTEx	ENSG00000110318.9	Prostate	<0.01	0.00	0.00	0.01	0.01	0.00	0.01				NS	NS	NS
rs11225154:G>A	KIAA1377	GTEx	ENSG00000110318.9	Skin_Not_Sun_Exposed_Suprapubic	<0.01	0.00	0.00	0.00	0.00	0.00	0.00				NS	NS	NS
rs11225154:G>A	KIAA1377	GTEx	ENSG00000110318.9	Skin_Sun_Exposed_Lower_leg	<0.01	0.00	0.00	0.01	0.01	0.00	0.01				NS	NS	NS
rs11225154:G>A	KIAA1377	GTEx	ENSG00000110318.9	Small_Intestine_Terminal_Ileum	<0.01	0.00	0.00	0.01	0.01	0.00	0.01				NS	NS	NS
rs11225154:G>A	KIAA1377	GTEx	ENSG00000110318.9	Spleen	0.02	0.00	0.00	0.01	0.01	0.00	0.01				NS	NS	NS
rs11225154:G>A	KIAA1377	GTEx	ENSG00000110318.9	Stomach	<0.01	0.00	0.00	0.01	0.01	0.00	0.01				NS	NS	NS
rs11225154:G>A	KIAA1377	GTEx	ENSG00000110318.9	Testis	<0.01	0.00	0.00	0.00	0.00	0.00	0.00				NS	NS	NS
rs11225154:G>A	KIAA1377	GTEx	ENSG00000110318.9	Thyroid	<0.01	0.00	0.01	0.01	0.00	0.00	0.01				NS	NS	NS
rs11225154:G>A	KIAA1377	GTEx	ENSG00000110318.9	Uterus	<0.01	0.01	0.00	0.01	0.01	0.00	0.01				NS	NS	NS
rs11225154:G>A	KIAA1377	GTEx	ENSG00000110318.9	Vagina	<0.01	0.00	0.00	0.01	0.01	0.00	0.01				NS	NS	NS
rs11225154:G>A	KIAA1377	GTEx	ENSG00000110318.9	Whole_Blood	0.02	0.00	0.00	0.01	0.01	0.00	0.01				NS	NS	NS
rs11225154:G>A	KIAA1377	eQTLgen	ENSG00000110318	Blood_expression_levels	<0.01	0.00	0.01	0.00	0.00	0.00	0.00				NS	NS	NS
rs11225154:G>A	MMP-10	INTERVAL	MMP10.3743.1.2	Blood_protein_levels	<0.01	0.00	0.00	0.01	0.01	0.00	0.01	0.00	0.00	0.01	NS	NS	NS	NS	NS	NS
rs11225154:G>A	MMP-10	INTERVAL	MMP10.8479.4.3	Blood_protein_levels	<0.01	0.00	0.00	0.00	0.00	0.00	0.00	0.00	0.00	0.00	NS	NS	NS	NS	NS	NS
rs11225154:G>A	MMP-13	INTERVAL	MMP13.4925.54.2	Blood_protein_levels	<0.01	0.00	0.00	0.00	0.00	0.00	0.00	0.00	0.00	0.00	NS	NS	NS	NS	NS	NS
rs11225154:G>A	MMP-7	INTERVAL	MMP7.8475.15.3	Blood_protein_levels	0.02	0.00	0.00	0.00	0.00	0.00	0.00	0.00	0.00	0.00	NS	NS	NS	NS	NS	NS
rs11225154:G>A	MMP-8	INTERVAL	MMP8.2954.56.2	Blood_protein_levels	<0.01	0.00	0.00	0.00	0.00	0.00	0.00	0.00	0.00	0.00	NS	NS	NS	NS	NS	NS
rs11225154:G>A	MMP1	GTEx	ENSG00000196611.4	Adipose_Subcutaneous	<0.01	0.00	0.00	0.01	0.01	0.00	0.01				NS	NS	NS
rs11225154:G>A	MMP1	GTEx	ENSG00000196611.4	Adipose_Visceral_Omentum	<0.01	0.00	0.00	0.01	0.01	0.00	0.01				NS	NS	NS
rs11225154:G>A	MMP1	GTEx	ENSG00000196611.4	Adrenal_Gland	<0.01	0.01	0.00	0.02	0.01	0.00	0.02				NS	NS	NS
rs11225154:G>A	MMP1	GTEx	ENSG00000196611.4	Artery_Aorta	<0.01	0.01	0.00	0.01	0.01	0.00	0.01				NS	NS	NS
rs11225154:G>A	MMP1	GTEx	ENSG00000196611.4	Artery_Coronary	<0.01	0.01	0.00	0.01	0.01	0.00	0.01				NS	NS	NS
rs11225154:G>A	MMP1	GTEx	ENSG00000196611.4	Artery_Tibial	<0.01	0.00	0.00	0.01	0.01	0.00	0.01				NS	NS	NS
rs11225154:G>A	MMP1	GTEx	ENSG00000196611.4	Brain_Hypothalamus	<0.01	0.00	0.00	0.01	0.01	0.00	0.01				NS	NS	NS
rs11225154:G>A	MMP1	GTEx	ENSG00000196611.4	Breast_Mammary_Tissue	<0.01	0.00	0.00	0.01	0.01	0.00	0.01				NS	NS	NS
rs11225154:G>A	MMP1	GTEx	ENSG00000196611.4	Cells_EBV-transformed_lymphocytes	<0.01	0.01	0.00	0.01	0.01	0.00	0.01				NS	NS	NS
rs11225154:G>A	MMP1	GTEx	ENSG00000196611.4	Cells_Transformed_fibroblasts	<0.01	0.00	0.00	0.01	0.01	0.00	0.01				NS	NS	NS
rs11225154:G>A	MMP1	GTEx	ENSG00000196611.4	Colon_Sigmoid	<0.01	0.00	0.00	0.01	0.01	0.00	0.01				NS	NS	NS
rs11225154:G>A	MMP1	GTEx	ENSG00000196611.4	Colon_Transverse	<0.01	0.00	0.00	0.01	0.01	0.00	0.01				NS	NS	NS
rs11225154:G>A	MMP1	GTEx	ENSG00000196611.4	Esophagus_Mucosa	<0.01	0.00	0.00	0.01	0.01	0.00	0.01				NS	NS	NS
rs11225154:G>A	MMP1	GTEx	ENSG00000196611.4	Esophagus_Muscularis	<0.01	0.00	0.00	0.01	0.01	0.00	0.01				NS	NS	NS
rs11225154:G>A	MMP1	GTEx	ENSG00000196611.4	Heart_Atrial_Appendage	<0.01	0.00	0.00	0.01	0.01	0.00	0.01				NS	NS	NS
rs11225154:G>A	MMP1	GTEx	ENSG00000196611.4	Heart_Left_Ventricle	<0.01	0.00	0.00	0.01	0.01	0.00	0.01				NS	NS	NS
rs11225154:G>A	MMP1	GTEx	ENSG00000196611.4	Liver	<0.01	0.00	0.00	0.01	0.01	0.00	0.01				NS	NS	NS
rs11225154:G>A	MMP1	GTEx	ENSG00000196611.4	Lung	<0.01	0.00	0.00	0.01	0.01	0.00	0.01				NS	NS	NS
rs11225154:G>A	MMP1	GTEx	ENSG00000196611.4	Minor_Salivary_Gland	<0.01	0.01	0.00	0.01	0.01	0.00	0.01				NS	NS	NS
rs11225154:G>A	MMP1	GTEx	ENSG00000196611.4	Nerve_Tibial	<0.01	0.00	0.00	0.01	0.01	0.00	0.01				NS	NS	NS
rs11225154:G>A	MMP1	GTEx	ENSG00000196611.4	Pancreas	<0.01	0.01	0.00	0.01	0.01	0.00	0.01				NS	NS	NS
rs11225154:G>A	MMP1	GTEx	ENSG00000196611.4	Pituitary	0.01	0.01	0.00	0.01	0.01	0.00	0.01				NS	NS	NS
rs11225154:G>A	MMP1	GTEx	ENSG00000196611.4	Prostate	<0.01	0.01	0.00	0.01	0.01	0.00	0.01				NS	NS	NS
rs11225154:G>A	MMP1	GTEx	ENSG00000196611.4	Skin_Not_Sun_Exposed_Suprapubic	-	0.00	0.00	0.01	0.01	0.00	0.01				NS	NS	NS
rs11225154:G>A	MMP1	GTEx	ENSG00000196611.4	Skin_Sun_Exposed_Lower_leg	0.01	0.00	0.00	0.01	0.01	0.00	0.01				NS	NS	NS
rs11225154:G>A	MMP1	GTEx	ENSG00000196611.4	Small_Intestine_Terminal_Ileum	<0.01	0.00	0.00	0.01	0.01	0.00	0.01				NS	NS	NS
rs11225154:G>A	MMP1	GTEx	ENSG00000196611.4	Spleen	<0.01	0.00	0.00	0.01	0.01	0.00	0.01				NS	NS	NS
rs11225154:G>A	MMP1	GTEx	ENSG00000196611.4	Stomach	<0.01	0.00	0.00	0.01	0.01	0.00	0.01				NS	NS	NS
rs11225154:G>A	MMP1	GTEx	ENSG00000196611.4	Testis	<0.01	0.01	0.00	0.01	0.01	0.00	0.01				NS	NS	NS
rs11225154:G>A	MMP1	GTEx	ENSG00000196611.4	Thyroid	<0.01	0.00	0.00	0.01	0.01	0.00	0.01				NS	NS	NS
rs11225154:G>A	MMP1	GTEx	ENSG00000196611.4	Vagina	<0.01	0.01	0.00	0.02	0.01	0.00	0.02				NS	NS	NS
rs11225154:G>A	MMP1	GTEx	ENSG00000196611.4	Whole_Blood	<0.01	0.00	0.00	0.01	0.01	0.00	0.01				NS	NS	NS
rs11225154:G>A	MMP1	eQTLgen	ENSG00000196611	Blood_expression_levels	<0.01	0.00	0.00	0.00	0.00	0.00	0.00				NS	NS	NS
rs11225154:G>A	MMP10	GTEx	ENSG00000166670.5	Adipose_Subcutaneous	<0.01	0.00	0.00	0.01	0.01	0.00	0.01				NS	NS	NS
rs11225154:G>A	MMP10	GTEx	ENSG00000166670.5	Artery_Aorta	0.01	0.01	0.00	0.01	0.01	0.00	0.01				NS	NS	NS
rs11225154:G>A	MMP10	GTEx	ENSG00000166670.5	Brain_Hypothalamus	<0.01	0.01	0.00	0.01	0.01	0.00	0.01				NS	NS	NS
rs11225154:G>A	MMP10	GTEx	ENSG00000166670.5	Brain_Substantia_nigra	<0.01	0.01	0.00	0.01	0.01	0.00	0.01				NS	NS	NS
rs11225154:G>A	MMP10	GTEx	ENSG00000166670.5	Breast_Mammary_Tissue	<0.01	0.00	0.00	0.01	0.01	0.00	0.01				NS	NS	NS
rs11225154:G>A	MMP10	GTEx	ENSG00000166670.5	Cells_Transformed_fibroblasts	<0.01	0.01	0.00	0.01	0.01	0.00	0.01				NS	NS	NS
rs11225154:G>A	MMP10	GTEx	ENSG00000166670.5	Colon_Transverse	<0.01	0.01	0.00	0.01	0.01	0.00	0.01				NS	NS	NS
rs11225154:G>A	MMP10	GTEx	ENSG00000166670.5	Esophagus_Mucosa	<0.01	0.00	0.00	0.01	0.01	0.00	0.01				NS	NS	NS
rs11225154:G>A	MMP10	GTEx	ENSG00000166670.5	Lung	<0.01	0.01	0.00	0.01	0.01	0.00	0.01				NS	NS	NS
rs11225154:G>A	MMP10	GTEx	ENSG00000166670.5	Minor_Salivary_Gland	<0.01	0.01	0.00	0.01	0.01	0.00	0.01				NS	NS	NS
rs11225154:G>A	MMP10	GTEx	ENSG00000166670.5	Pancreas	<0.01	0.01	0.00	0.01	0.01	0.00	0.01				NS	NS	NS
rs11225154:G>A	MMP10	GTEx	ENSG00000166670.5	Prostate	0.06	0.01	0.00	0.01	0.01	0.00	0.01				NS	NS	NS
rs11225154:G>A	MMP10	GTEx	ENSG00000166670.5	Skin_Sun_Exposed_Lower_leg	0.08	0.01	0.00	0.01	0.01	0.00	0.01				NS	NS	NS
rs11225154:G>A	MMP10	GTEx	ENSG00000166670.5	Small_Intestine_Terminal_Ileum	<0.01	0.01	0.00	0.01	0.01	0.00	0.01				NS	NS	NS
rs11225154:G>A	MMP10	GTEx	ENSG00000166670.5	Spleen	0.01	0.00	0.00	0.01	0.01	0.00	0.01				NS	NS	NS
rs11225154:G>A	MMP10	GTEx	ENSG00000166670.5	Stomach	<0.01	0.00	0.00	0.01	0.01	0.00	0.01				NS	NS	NS
rs11225154:G>A	MMP10	GTEx	ENSG00000166670.5	Testis	<0.01	0.01	0.00	0.01	0.01	0.00	0.01				NS	NS	NS
rs11225154:G>A	MMP10	GTEx	ENSG00000166670.5	Uterus	<0.01	0.00	0.00	0.01	0.01	0.00	0.01				NS	NS	NS
rs11225154:G>A	MMP10	GTEx	ENSG00000166670.5	Vagina	0.02	0.01	0.00	0.01	0.01	0.00	0.01				NS	NS	NS
rs11225154:G>A	MMP12	GTEx	ENSG00000110347.7	Adipose_Subcutaneous	<0.01	0.01	0.00	0.01	0.01	0.00	0.01				NS	NS	NS
rs11225154:G>A	MMP12	GTEx	ENSG00000110347.7	Adipose_Visceral_Omentum	<0.01	0.00	0.00	0.01	0.01	0.00	0.01				NS	NS	NS
rs11225154:G>A	MMP12	GTEx	ENSG00000110347.7	Artery_Aorta	<0.01	0.01	0.00	0.01	0.01	0.00	0.01				NS	NS	NS
rs11225154:G>A	MMP12	GTEx	ENSG00000110347.7	Artery_Coronary	<0.01	0.00	0.00	0.01	0.01	0.00	0.01				NS	NS	NS
rs11225154:G>A	MMP12	GTEx	ENSG00000110347.7	Breast_Mammary_Tissue	<0.01	0.00	0.00	0.01	0.01	0.00	0.01				NS	NS	NS
rs11225154:G>A	MMP12	GTEx	ENSG00000110347.7	Cells_EBV-transformed_lymphocytes	<0.01	0.01	0.00	0.01	0.01	0.00	0.01				NS	NS	NS
rs11225154:G>A	MMP12	GTEx	ENSG00000110347.7	Cells_Transformed_fibroblasts	<0.01	0.01	0.00	0.01	0.01	0.00	0.01				NS	NS	NS
rs11225154:G>A	MMP12	GTEx	ENSG00000110347.7	Colon_Sigmoid	0.01	0.00	0.00	0.01	0.01	0.00	0.01				NS	NS	NS
rs11225154:G>A	MMP12	GTEx	ENSG00000110347.7	Colon_Transverse	0.04	0.00	0.00	0.01	0.01	0.00	0.01				NS	NS	NS
rs11225154:G>A	MMP12	GTEx	ENSG00000110347.7	Esophagus_Mucosa	<0.01	0.03	0.00	0.04	0.04	0.00	0.04				NS	NS	NS
rs11225154:G>A	MMP12	GTEx	ENSG00000110347.7	Lung	<0.01	0.00	0.00	0.01	0.01	0.00	0.01				NS	NS	NS
rs11225154:G>A	MMP12	GTEx	ENSG00000110347.7	Minor_Salivary_Gland	<0.01	0.00	0.00	0.01	0.01	0.00	0.01				NS	NS	NS
rs11225154:G>A	MMP12	GTEx	ENSG00000110347.7	Nerve_Tibial	0.01	0.00	0.00	0.01	0.01	0.00	0.01				NS	NS	NS
rs11225154:G>A	MMP12	GTEx	ENSG00000110347.7	Pituitary	<0.01	0.00	0.00	0.01	0.01	0.00	0.01				NS	NS	NS
rs11225154:G>A	MMP12	GTEx	ENSG00000110347.7	Prostate	<0.01	0.01	0.00	0.01	0.01	0.00	0.01				NS	NS	NS
rs11225154:G>A	MMP12	GTEx	ENSG00000110347.7	Skin_Not_Sun_Exposed_Suprapubic	<0.01	0.00	0.00	0.01	0.01	0.00	0.01				NS	NS	NS
rs11225154:G>A	MMP12	GTEx	ENSG00000110347.7	Skin_Sun_Exposed_Lower_leg	0.02	0.00	0.00	0.01	0.01	0.00	0.01				NS	NS	NS
rs11225154:G>A	MMP12	GTEx	ENSG00000110347.7	Small_Intestine_Terminal_Ileum	0.06	0.00	0.00	0.01	0.01	0.00	0.01				NS	NS	NS
rs11225154:G>A	MMP12	GTEx	ENSG00000110347.7	Spleen	<0.01	0.01	0.00	0.01	0.01	0.00	0.01				NS	NS	NS
rs11225154:G>A	MMP12	GTEx	ENSG00000110347.7	Stomach	<0.01	0.00	0.00	0.01	0.01	0.00	0.01				NS	NS	NS
rs11225154:G>A	MMP12	GTEx	ENSG00000110347.7	Testis	<0.01	0.00	0.00	0.01	0.01	0.00	0.01				NS	NS	NS
rs11225154:G>A	MMP12	GTEx	ENSG00000110347.7	Thyroid	<0.01	0.00	0.00	0.01	0.01	0.00	0.01				NS	NS	NS
rs11225154:G>A	MMP12	GTEx	ENSG00000110347.7	Vagina	<0.01	0.01	0.00	0.01	0.01	0.00	0.01				NS	NS	NS
rs11225154:G>A	MMP13	GTEx	ENSG00000137745.7	Adipose_Subcutaneous	<0.01	0.01	0.00	0.01	0.01	0.00	0.01				NS	NS	NS
rs11225154:G>A	MMP13	GTEx	ENSG00000137745.7	Lung	0.01	0.00	0.00	0.01	0.00	0.00	0.01				NS	NS	NS
rs11225154:G>A	MMP13	GTEx	ENSG00000137745.7	Minor_Salivary_Gland	<0.01	0.01	0.00	0.01	0.01	0.00	0.01				NS	NS	NS
rs11225154:G>A	MMP13	GTEx	ENSG00000137745.7	Pituitary	<0.01	0.01	0.00	0.01	0.01	0.00	0.01				NS	NS	NS
rs11225154:G>A	MMP13	GTEx	ENSG00000137745.7	Prostate	<0.01	0.00	0.00	0.01	0.01	0.00	0.01				NS	NS	NS
rs11225154:G>A	MMP13	GTEx	ENSG00000137745.7	Skin_Not_Sun_Exposed_Suprapubic	<0.01	0.01	0.00	0.01	0.01	0.00	0.01				NS	NS	NS
rs11225154:G>A	MMP13	GTEx	ENSG00000137745.7	Skin_Sun_Exposed_Lower_leg	<0.01	0.01	0.00	0.01	0.01	0.00	0.01				NS	NS	NS
rs11225154:G>A	MMP13	GTEx	ENSG00000137745.7	Small_Intestine_Terminal_Ileum	<0.01	0.00	0.00	0.01	0.01	0.00	0.01				NS	NS	NS
rs11225154:G>A	MMP13	GTEx	ENSG00000137745.7	Testis	<0.01	0.01	0.00	0.01	0.01	0.00	0.01				NS	NS	NS
rs11225154:G>A	MMP13	GTEx	ENSG00000137745.7	Vagina	0.01	0.01	0.00	0.01	0.01	0.00	0.01				NS	NS	NS
rs11225154:G>A	MMP20	GTEx	ENSG00000137674.3	Breast_Mammary_Tissue	<0.01	0.00	0.00	0.01	0.01	0.00	0.01				NS	NS	NS
rs11225154:G>A	MMP20	GTEx	ENSG00000137674.3	Cells_EBV-transformed_lymphocytes	<0.01	0.01	0.00	0.01	0.01	0.00	0.01				NS	NS	NS
rs11225154:G>A	MMP20	GTEx	ENSG00000137674.3	Minor_Salivary_Gland	<0.01	0.01	0.00	0.01	0.01	0.00	0.01				NS	NS	NS
rs11225154:G>A	MMP20	GTEx	ENSG00000137674.3	Testis	<0.01	0.00	0.00	0.01	0.01	0.00	0.01				NS	NS	NS
rs11225154:G>A	MMP27	GTEx	ENSG00000137675.4	Adipose_Subcutaneous	0.01	0.00	0.00	0.01	0.01	0.00	0.01				NS	NS	NS
rs11225154:G>A	MMP27	GTEx	ENSG00000137675.4	Adipose_Visceral_Omentum	0.01	0.00	0.00	0.01	0.01	0.00	0.01				NS	NS	NS
rs11225154:G>A	MMP27	GTEx	ENSG00000137675.4	Artery_Aorta	<0.01	0.00	0.00	0.01	0.01	0.00	0.01				NS	NS	NS
rs11225154:G>A	MMP27	GTEx	ENSG00000137675.4	Artery_Coronary	<0.01	0.01	0.00	0.01	0.01	0.00	0.01				NS	NS	NS
rs11225154:G>A	MMP27	GTEx	ENSG00000137675.4	Breast_Mammary_Tissue	<0.01	0.00	0.00	0.01	0.01	0.00	0.01				NS	NS	NS
rs11225154:G>A	MMP27	GTEx	ENSG00000137675.4	Cells_Transformed_fibroblasts	<0.01	0.00	0.00	0.01	0.01	0.00	0.01				NS	NS	NS
rs11225154:G>A	MMP27	GTEx	ENSG00000137675.4	Colon_Sigmoid	<0.01	0.00	0.00	0.01	0.01	0.00	0.01				NS	NS	NS
rs11225154:G>A	MMP27	GTEx	ENSG00000137675.4	Colon_Transverse	<0.01	0.00	0.00	0.01	0.01	0.00	0.01				NS	NS	NS
rs11225154:G>A	MMP27	GTEx	ENSG00000137675.4	Esophagus_Gastroesophageal_Junction	<0.01	0.00	0.00	0.01	0.01	0.00	0.01				NS	NS	NS
rs11225154:G>A	MMP27	GTEx	ENSG00000137675.4	Esophagus_Mucosa	<0.01	0.00	0.00	0.01	0.01	0.00	0.01				NS	NS	NS
rs11225154:G>A	MMP27	GTEx	ENSG00000137675.4	Esophagus_Muscularis	0.01	0.00	0.00	0.01	0.01	0.00	0.01				NS	NS	NS
rs11225154:G>A	MMP27	GTEx	ENSG00000137675.4	Liver	<0.01	0.00	0.00	0.01	0.01	0.00	0.01				NS	NS	NS
rs11225154:G>A	MMP27	GTEx	ENSG00000137675.4	Minor_Salivary_Gland	0.01	0.01	0.00	0.03	0.02	0.00	0.03				NS	NS	NS
rs11225154:G>A	MMP27	GTEx	ENSG00000137675.4	Muscle_Skeletal	<0.01	0.00	0.00	0.01	0.01	0.00	0.01				NS	NS	NS
rs11225154:G>A	MMP27	GTEx	ENSG00000137675.4	Nerve_Tibial	<0.01	0.00	0.00	0.01	0.01	0.00	0.01				NS	NS	NS
rs11225154:G>A	MMP27	GTEx	ENSG00000137675.4	Skin_Not_Sun_Exposed_Suprapubic	0.01	0.00	0.00	0.01	0.01	0.00	0.01				NS	NS	NS
rs11225154:G>A	MMP27	GTEx	ENSG00000137675.4	Skin_Sun_Exposed_Lower_leg	0.01	0.00	0.00	0.00	0.00	0.00	0.00				NS	NS	NS
rs11225154:G>A	MMP27	GTEx	ENSG00000137675.4	Small_Intestine_Terminal_Ileum	<0.01	0.01	0.00	0.01	0.01	0.00	0.01				NS	NS	NS
rs11225154:G>A	MMP27	GTEx	ENSG00000137675.4	Spleen	0.02	0.01	0.00	0.01	0.01	0.00	0.01				NS	NS	NS
rs11225154:G>A	MMP27	GTEx	ENSG00000137675.4	Stomach	<0.01	0.00	0.00	0.01	0.01	0.00	0.01				NS	NS	NS
rs11225154:G>A	MMP27	GTEx	ENSG00000137675.4	Thyroid	<0.01	0.00	0.00	0.01	0.01	0.00	0.01				NS	NS	NS
rs11225154:G>A	MMP27	GTEx	ENSG00000137675.4	Vagina	<0.01	0.01	0.00	0.01	0.01	0.00	0.01				NS	NS	NS
rs11225154:G>A	MMP27	GTEx	ENSG00000137675.4	Whole_Blood	<0.01	0.00	0.00	0.01	0.01	0.00	0.01				NS	NS	NS
rs11225154:G>A	MMP3	GTEx	ENSG00000149968.7	Adipose_Subcutaneous	<0.01	0.00	0.00	0.01	0.01	0.00	0.01				NS	NS	NS
rs11225154:G>A	MMP3	GTEx	ENSG00000149968.7	Adipose_Visceral_Omentum	<0.01	0.00	0.00	0.01	0.01	0.00	0.01				NS	NS	NS
rs11225154:G>A	MMP3	GTEx	ENSG00000149968.7	Adrenal_Gland	<0.01	0.01	0.00	0.01	0.01	0.00	0.01				NS	NS	NS
rs11225154:G>A	MMP3	GTEx	ENSG00000149968.7	Artery_Aorta	<0.01	0.00	0.00	0.01	0.01	0.00	0.01				NS	NS	NS
rs11225154:G>A	MMP3	GTEx	ENSG00000149968.7	Artery_Coronary	<0.01	0.01	0.00	0.01	0.01	0.00	0.01				NS	NS	NS
rs11225154:G>A	MMP3	GTEx	ENSG00000149968.7	Artery_Tibial	<0.01	0.00	0.00	0.01	0.01	0.00	0.01				NS	NS	NS
rs11225154:G>A	MMP3	GTEx	ENSG00000149968.7	Brain_Amygdala	<0.01	0.01	0.00	0.01	0.01	0.00	0.01				NS	NS	NS
rs11225154:G>A	MMP3	GTEx	ENSG00000149968.7	Brain_Anterior_cingulate_cortex_BA24	<0.01	0.01	0.00	0.01	0.01	0.00	0.01				NS	NS	NS
rs11225154:G>A	MMP3	GTEx	ENSG00000149968.7	Brain_Caudate_basal_ganglia	<0.01	0.01	0.00	0.01	0.01	0.00	0.01				NS	NS	NS
rs11225154:G>A	MMP3	GTEx	ENSG00000149968.7	Brain_Cerebellar_Hemisphere	<0.01	0.01	0.00	0.01	0.01	0.00	0.01				NS	NS	NS
rs11225154:G>A	MMP3	GTEx	ENSG00000149968.7	Brain_Cerebellum	<0.01	0.01	0.00	0.01	0.01	0.00	0.01				NS	NS	NS
rs11225154:G>A	MMP3	GTEx	ENSG00000149968.7	Brain_Cortex	<0.01	0.01	0.00	0.01	0.01	0.00	0.01				NS	NS	NS
rs11225154:G>A	MMP3	GTEx	ENSG00000149968.7	Brain_Frontal_Cortex_BA9	0.02	0.01	0.00	0.01	0.01	0.00	0.01				NS	NS	NS
rs11225154:G>A	MMP3	GTEx	ENSG00000149968.7	Brain_Hippocampus	0.01	0.01	0.00	0.01	0.01	0.00	0.01				NS	NS	NS
rs11225154:G>A	MMP3	GTEx	ENSG00000149968.7	Brain_Hypothalamus	<0.01	0.01	0.00	0.01	0.01	0.00	0.01				NS	NS	NS
rs11225154:G>A	MMP3	GTEx	ENSG00000149968.7	Brain_Spinal_cord_cervical_c-1	<0.01	0.01	0.00	0.01	0.01	0.00	0.01				NS	NS	NS
rs11225154:G>A	MMP3	GTEx	ENSG00000149968.7	Brain_Substantia_nigra	<0.01	0.01	0.00	0.01	0.01	0.00	0.01				NS	NS	NS
rs11225154:G>A	MMP3	GTEx	ENSG00000149968.7	Breast_Mammary_Tissue	<0.01	0.00	0.00	0.01	0.01	0.00	0.01				NS	NS	NS
rs11225154:G>A	MMP3	GTEx	ENSG00000149968.7	Cells_EBV-transformed_lymphocytes	<0.01	0.01	0.00	0.01	0.01	0.00	0.01				NS	NS	NS
rs11225154:G>A	MMP3	GTEx	ENSG00000149968.7	Cells_Transformed_fibroblasts	<0.01	0.00	0.00	0.01	0.01	0.00	0.01				NS	NS	NS
rs11225154:G>A	MMP3	GTEx	ENSG00000149968.7	Colon_Sigmoid	<0.01	0.00	0.00	0.01	0.01	0.00	0.01				NS	NS	NS
rs11225154:G>A	MMP3	GTEx	ENSG00000149968.7	Colon_Transverse	<0.01	0.01	0.00	0.01	0.01	0.00	0.01				NS	NS	NS
rs11225154:G>A	MMP3	GTEx	ENSG00000149968.7	Esophagus_Gastroesophageal_Junction	<0.01	0.00	0.00	0.01	0.01	0.00	0.01				NS	NS	NS
rs11225154:G>A	MMP3	GTEx	ENSG00000149968.7	Esophagus_Mucosa	<0.01	0.00	0.00	0.01	0.01	0.00	0.01				NS	NS	NS
rs11225154:G>A	MMP3	GTEx	ENSG00000149968.7	Esophagus_Muscularis	<0.01	0.00	0.00	0.01	0.01	0.00	0.01				NS	NS	NS
rs11225154:G>A	MMP3	GTEx	ENSG00000149968.7	Heart_Atrial_Appendage	0.01	0.00	0.00	0.01	0.01	0.00	0.01				NS	NS	NS
rs11225154:G>A	MMP3	GTEx	ENSG00000149968.7	Heart_Left_Ventricle	<0.01	0.01	0.00	0.02	0.02	0.00	0.02				NS	NS	NS
rs11225154:G>A	MMP3	GTEx	ENSG00000149968.7	Liver	<0.01	0.01	0.00	0.01	0.01	0.00	0.01				NS	NS	NS
rs11225154:G>A	MMP3	GTEx	ENSG00000149968.7	Lung	<0.01	0.00	0.00	0.01	0.01	0.00	0.01				NS	NS	NS
rs11225154:G>A	MMP3	GTEx	ENSG00000149968.7	Minor_Salivary_Gland	<0.01	0.01	0.00	0.02	0.02	0.00	0.02				NS	NS	NS
rs11225154:G>A	MMP3	GTEx	ENSG00000149968.7	Muscle_Skeletal	0.01	0.00	0.01	0.01	0.01	0.00	0.01				NS	NS	NS
rs11225154:G>A	MMP3	GTEx	ENSG00000149968.7	Nerve_Tibial	<0.01	0.02	0.00	0.03	0.02	0.00	0.03				NS	NS	NS
rs11225154:G>A	MMP3	GTEx	ENSG00000149968.7	Ovary	<0.01	0.01	0.00	0.01	0.01	0.00	0.01				NS	NS	NS
rs11225154:G>A	MMP3	GTEx	ENSG00000149968.7	Pancreas	<0.01	0.01	0.00	0.01	0.01	0.00	0.01				NS	NS	NS
rs11225154:G>A	MMP3	GTEx	ENSG00000149968.7	Pituitary	<0.01	0.00	0.00	0.01	0.01	0.00	0.01				NS	NS	NS
rs11225154:G>A	MMP3	GTEx	ENSG00000149968.7	Prostate	<0.01	0.01	0.00	0.01	0.01	0.00	0.01				NS	NS	NS
rs11225154:G>A	MMP3	GTEx	ENSG00000149968.7	Skin_Not_Sun_Exposed_Suprapubic	<0.01	0.00	0.00	0.01	0.01	0.00	0.01				NS	NS	NS
rs11225154:G>A	MMP3	GTEx	ENSG00000149968.7	Skin_Sun_Exposed_Lower_leg	<0.01	0.00	0.00	0.01	0.01	0.00	0.01				NS	NS	NS
rs11225154:G>A	MMP3	GTEx	ENSG00000149968.7	Small_Intestine_Terminal_Ileum	<0.01	0.01	0.00	0.01	0.01	0.00	0.01				NS	NS	NS
rs11225154:G>A	MMP3	GTEx	ENSG00000149968.7	Spleen	<0.01	0.00	0.00	0.01	0.01	0.00	0.01				NS	NS	NS
rs11225154:G>A	MMP3	GTEx	ENSG00000149968.7	Stomach	<0.01	0.01	0.00	0.02	0.02	0.00	0.02				NS	NS	NS
rs11225154:G>A	MMP3	GTEx	ENSG00000149968.7	Testis	<0.01	0.01	0.00	0.01	0.01	0.00	0.01				NS	NS	NS
rs11225154:G>A	MMP3	GTEx	ENSG00000149968.7	Thyroid	<0.01	0.00	0.00	0.01	0.01	0.00	0.01				NS	NS	NS
rs11225154:G>A	MMP3	GTEx	ENSG00000149968.7	Uterus	<0.01	0.01	0.00	0.01	0.01	0.00	0.01				NS	NS	NS
rs11225154:G>A	MMP3	GTEx	ENSG00000149968.7	Vagina	<0.01	0.01	0.00	0.01	0.01	0.00	0.01				NS	NS	NS
rs11225154:G>A	MMP3	GTEx	ENSG00000149968.7	Whole_Blood	<0.01	0.00	0.00	0.01	0.01	0.00	0.01				NS	NS	NS
rs11225154:G>A	MMP7	GTEx	ENSG00000137673.4	Adipose_Subcutaneous	<0.01	0.00	0.00	0.01	0.01	0.00	0.01				NS	NS	NS
rs11225154:G>A	MMP7	GTEx	ENSG00000137673.4	Adipose_Visceral_Omentum	<0.01	0.01	0.00	0.01	0.01	0.00	0.01				NS	NS	NS
rs11225154:G>A	MMP7	GTEx	ENSG00000137673.4	Adrenal_Gland	<0.01	0.01	0.00	0.01	0.01	0.00	0.01				NS	NS	NS
rs11225154:G>A	MMP7	GTEx	ENSG00000137673.4	Artery_Aorta	<0.01	0.00	0.00	0.01	0.01	0.00	0.01				NS	NS	NS
rs11225154:G>A	MMP7	GTEx	ENSG00000137673.4	Artery_Coronary	<0.01	0.01	0.00	0.02	0.01	0.00	0.02				NS	NS	NS
rs11225154:G>A	MMP7	GTEx	ENSG00000137673.4	Artery_Tibial	<0.01	0.00	0.00	0.01	0.01	0.00	0.01				NS	NS	NS
rs11225154:G>A	MMP7	GTEx	ENSG00000137673.4	Brain_Hypothalamus	0.09	0.01	0.00	0.01	0.01	0.00	0.01				NS	NS	NS
rs11225154:G>A	MMP7	GTEx	ENSG00000137673.4	Brain_Spinal_cord_cervical_c-1	<0.01	0.01	0.00	0.01	0.01	0.00	0.01				NS	NS	NS
rs11225154:G>A	MMP7	GTEx	ENSG00000137673.4	Breast_Mammary_Tissue	<0.01	0.01	0.00	0.01	0.01	0.00	0.01				NS	NS	NS
rs11225154:G>A	MMP7	GTEx	ENSG00000137673.4	Cells_EBV-transformed_lymphocytes	<0.01	0.00	0.00	0.01	0.01	0.00	0.01				NS	NS	NS
rs11225154:G>A	MMP7	GTEx	ENSG00000137673.4	Cells_Transformed_fibroblasts	0.01	0.00	0.00	0.01	0.01	0.00	0.01				NS	NS	NS
rs11225154:G>A	MMP7	GTEx	ENSG00000137673.4	Colon_Sigmoid	<0.01	0.01	0.00	0.01	0.01	0.00	0.01				NS	NS	NS
rs11225154:G>A	MMP7	GTEx	ENSG00000137673.4	Colon_Transverse	0.07	0.00	0.00	0.01	0.01	0.00	0.01				NS	NS	NS
rs11225154:G>A	MMP7	GTEx	ENSG00000137673.4	Esophagus_Gastroesophageal_Junction	<0.01	0.00	0.00	0.01	0.01	0.00	0.01				NS	NS	NS
rs11225154:G>A	MMP7	GTEx	ENSG00000137673.4	Esophagus_Mucosa	0.01	0.01	0.00	0.01	0.01	0.00	0.01				NS	NS	NS
rs11225154:G>A	MMP7	GTEx	ENSG00000137673.4	Esophagus_Muscularis	<0.01	0.00	0.00	0.01	0.01	0.00	0.01				NS	NS	NS
rs11225154:G>A	MMP7	GTEx	ENSG00000137673.4	Heart_Atrial_Appendage	<0.01	0.00	0.00	0.01	0.01	0.00	0.01				NS	NS	NS
rs11225154:G>A	MMP7	GTEx	ENSG00000137673.4	Liver	<0.01	0.00	0.00	0.01	0.01	0.00	0.01				NS	NS	NS
rs11225154:G>A	MMP7	GTEx	ENSG00000137673.4	Lung	<0.01	0.00	0.00	0.01	0.01	0.00	0.01				NS	NS	NS
rs11225154:G>A	MMP7	GTEx	ENSG00000137673.4	Minor_Salivary_Gland	<0.01	0.01	0.00	0.01	0.01	0.00	0.01				NS	NS	NS
rs11225154:G>A	MMP7	GTEx	ENSG00000137673.4	Nerve_Tibial	<0.01	0.01	0.00	0.02	0.02	0.00	0.02				NS	NS	NS
rs11225154:G>A	MMP7	GTEx	ENSG00000137673.4	Ovary	<0.01	0.01	0.00	0.01	0.01	0.00	0.01				NS	NS	NS
rs11225154:G>A	MMP7	GTEx	ENSG00000137673.4	Pancreas	<0.01	0.00	0.00	0.01	0.01	0.00	0.01				NS	NS	NS
rs11225154:G>A	MMP7	GTEx	ENSG00000137673.4	Pituitary	<0.01	0.01	0.00	0.01	0.01	0.00	0.01				NS	NS	NS
rs11225154:G>A	MMP7	GTEx	ENSG00000137673.4	Prostate	<0.01	0.00	0.00	0.01	0.01	0.00	0.01				NS	NS	NS
rs11225154:G>A	MMP7	GTEx	ENSG00000137673.4	Skin_Not_Sun_Exposed_Suprapubic	<0.01	0.00	0.00	0.01	0.00	0.00	0.01				NS	NS	NS
rs11225154:G>A	MMP7	GTEx	ENSG00000137673.4	Skin_Sun_Exposed_Lower_leg	<0.01	0.00	0.00	0.02	0.02	0.00	0.02				NS	NS	NS
rs11225154:G>A	MMP7	GTEx	ENSG00000137673.4	Small_Intestine_Terminal_Ileum	<0.01	0.01	0.00	0.01	0.01	0.00	0.01				NS	NS	NS
rs11225154:G>A	MMP7	GTEx	ENSG00000137673.4	Spleen	<0.01	0.00	0.00	0.01	0.01	0.00	0.01				NS	NS	NS
rs11225154:G>A	MMP7	GTEx	ENSG00000137673.4	Stomach	<0.01	0.00	0.00	0.01	0.01	0.00	0.01				NS	NS	NS
rs11225154:G>A	MMP7	GTEx	ENSG00000137673.4	Testis	<0.01	0.00	0.00	0.01	0.01	0.00	0.01				NS	NS	NS
rs11225154:G>A	MMP7	GTEx	ENSG00000137673.4	Thyroid	<0.01	0.00	0.00	0.01	0.01	0.00	0.01				NS	NS	NS
rs11225154:G>A	MMP7	GTEx	ENSG00000137673.4	Uterus	<0.01	0.01	0.00	0.01	0.01	0.00	0.01				NS	NS	NS
rs11225154:G>A	MMP7	GTEx	ENSG00000137673.4	Vagina	0.02	0.01	0.00	0.01	0.01	0.00	0.01				NS	NS	NS
rs11225154:G>A	MMP8	GTEx	ENSG00000118113.7	Adipose_Subcutaneous	<0.01	0.01	0.00	0.02	0.02	0.00	0.02				NS	NS	NS
rs11225154:G>A	MMP8	GTEx	ENSG00000118113.7	Adipose_Visceral_Omentum	<0.01	0.00	0.00	0.01	0.01	0.00	0.01				NS	NS	NS
rs11225154:G>A	MMP8	GTEx	ENSG00000118113.7	Adrenal_Gland	<0.01	0.01	0.00	0.01	0.01	0.00	0.01				NS	NS	NS
rs11225154:G>A	MMP8	GTEx	ENSG00000118113.7	Artery_Aorta	<0.01	0.02	0.00	0.04	0.04	0.00	0.04				NS	NS	NS
rs11225154:G>A	MMP8	GTEx	ENSG00000118113.7	Artery_Coronary	<0.01	0.01	0.00	0.01	0.01	0.00	0.01				NS	NS	NS
rs11225154:G>A	MMP8	GTEx	ENSG00000118113.7	Artery_Tibial	<0.01	0.01	0.00	0.01	0.01	0.00	0.01				NS	NS	NS
rs11225154:G>A	MMP8	GTEx	ENSG00000118113.7	Brain_Amygdala	0.02	0.01	0.00	0.01	0.01	0.00	0.01				NS	NS	NS
rs11225154:G>A	MMP8	GTEx	ENSG00000118113.7	Brain_Anterior_cingulate_cortex_BA24	<0.01	0.01	0.00	0.01	0.01	0.00	0.01				NS	NS	NS
rs11225154:G>A	MMP8	GTEx	ENSG00000118113.7	Brain_Caudate_basal_ganglia	<0.01	0.00	0.00	0.01	0.01	0.00	0.01				NS	NS	NS
rs11225154:G>A	MMP8	GTEx	ENSG00000118113.7	Brain_Cerebellar_Hemisphere	<0.01	0.01	0.00	0.01	0.01	0.00	0.01				NS	NS	NS
rs11225154:G>A	MMP8	GTEx	ENSG00000118113.7	Brain_Cerebellum	0.01	0.01	0.00	0.01	0.01	0.00	0.01				NS	NS	NS
rs11225154:G>A	MMP8	GTEx	ENSG00000118113.7	Brain_Cortex	<0.01	0.00	0.00	0.01	0.01	0.00	0.01				NS	NS	NS
rs11225154:G>A	MMP8	GTEx	ENSG00000118113.7	Brain_Frontal_Cortex_BA9	0.06	0.01	0.00	0.01	0.01	0.00	0.01				NS	NS	NS
rs11225154:G>A	MMP8	GTEx	ENSG00000118113.7	Brain_Hippocampus	<0.01	0.01	0.00	0.01	0.01	0.00	0.01				NS	NS	NS
rs11225154:G>A	MMP8	GTEx	ENSG00000118113.7	Brain_Hypothalamus	0.06	0.01	0.00	0.01	0.01	0.00	0.01				NS	NS	NS
rs11225154:G>A	MMP8	GTEx	ENSG00000118113.7	Brain_Nucleus_accumbens_basal_ganglia	<0.01	0.01	0.00	0.01	0.01	0.00	0.01				NS	NS	NS
rs11225154:G>A	MMP8	GTEx	ENSG00000118113.7	Brain_Putamen_basal_ganglia	<0.01	0.01	0.00	0.01	0.01	0.00	0.01				NS	NS	NS
rs11225154:G>A	MMP8	GTEx	ENSG00000118113.7	Brain_Spinal_cord_cervical_c-1	<0.01	0.01	0.00	0.01	0.01	0.00	0.01				NS	NS	NS
rs11225154:G>A	MMP8	GTEx	ENSG00000118113.7	Brain_Substantia_nigra	<0.01	0.01	0.00	0.01	0.01	0.00	0.01				NS	NS	NS
rs11225154:G>A	MMP8	GTEx	ENSG00000118113.7	Breast_Mammary_Tissue	<0.01	0.00	0.00	0.01	0.01	0.00	0.01				NS	NS	NS
rs11225154:G>A	MMP8	GTEx	ENSG00000118113.7	Cells_Transformed_fibroblasts	<0.01	0.01	0.00	0.01	0.01	0.00	0.01				NS	NS	NS
rs11225154:G>A	MMP8	GTEx	ENSG00000118113.7	Heart_Atrial_Appendage	0.02	0.01	0.00	0.01	0.01	0.00	0.01				NS	NS	NS
rs11225154:G>A	MMP8	GTEx	ENSG00000118113.7	Heart_Left_Ventricle	<0.01	0.01	0.00	0.01	0.01	0.00	0.01				NS	NS	NS
rs11225154:G>A	MMP8	GTEx	ENSG00000118113.7	Liver	<0.01	0.00	0.00	0.01	0.01	0.00	0.01				NS	NS	NS
rs11225154:G>A	MMP8	GTEx	ENSG00000118113.7	Lung	<0.01	0.01	0.00	0.01	0.01	0.00	0.01				NS	NS	NS
rs11225154:G>A	MMP8	GTEx	ENSG00000118113.7	Minor_Salivary_Gland	<0.01	0.01	0.00	0.01	0.01	0.00	0.01				NS	NS	NS
rs11225154:G>A	MMP8	GTEx	ENSG00000118113.7	Muscle_Skeletal	<0.01	0.00	0.00	0.01	0.01	0.00	0.01				NS	NS	NS
rs11225154:G>A	MMP8	GTEx	ENSG00000118113.7	Nerve_Tibial	<0.01	0.01	0.00	0.01	0.01	0.00	0.01				NS	NS	NS
rs11225154:G>A	MMP8	GTEx	ENSG00000118113.7	Pituitary	<0.01	0.00	0.00	0.01	0.01	0.00	0.01				NS	NS	NS
rs11225154:G>A	MMP8	GTEx	ENSG00000118113.7	Prostate	<0.01	0.01	0.00	0.01	0.01	0.00	0.01				NS	NS	NS
rs11225154:G>A	MMP8	GTEx	ENSG00000118113.7	Spleen	<0.01	0.01	0.00	0.01	0.01	0.00	0.01				NS	NS	NS
rs11225154:G>A	MMP8	GTEx	ENSG00000118113.7	Stomach	<0.01	0.01	0.00	0.01	0.01	0.00	0.01				NS	NS	NS
rs11225154:G>A	MMP8	GTEx	ENSG00000118113.7	Testis	<0.01	0.00	0.00	0.01	0.01	0.00	0.01				NS	NS	NS
rs11225154:G>A	MMP8	GTEx	ENSG00000118113.7	Thyroid	<0.01	0.00	0.00	0.01	0.01	0.00	0.01				NS	NS	NS
rs11225154:G>A	MMP8	GTEx	ENSG00000118113.7	Uterus	<0.01	0.01	0.00	0.01	0.01	0.00	0.01				NS	NS	NS
rs11225154:G>A	MMP8	GTEx	ENSG00000118113.7	Vagina	0.04	0.01	0.00	0.01	0.01	0.00	0.01				NS	NS	NS
rs11225154:G>A	MMP8	GTEx	ENSG00000118113.7	Whole_Blood	<0.01	0.00	0.00	0.01	0.01	0.00	0.01				NS	NS	NS
rs11225154:G>A	MMP8	eQTLgen	ENSG00000118113	Blood_expression_levels	<0.01	0.00	0.00	0.00	0.00	0.00	0.00				NS	NS	NS
rs11225154:G>A	RP11-315O6.1	GTEx	ENSG00000255337.1	Adipose_Subcutaneous	0.10	0.01	0.00	0.02	0.01	0.00	0.02				NS	NS	NS
rs11225154:G>A	RP11-315O6.1	GTEx	ENSG00000255337.1	Adipose_Visceral_Omentum	<0.01	0.00	0.00	0.01	0.01	0.00	0.01				NS	NS	NS
rs11225154:G>A	RP11-315O6.1	GTEx	ENSG00000255337.1	Adrenal_Gland	<0.01	0.00	0.00	0.01	0.01	0.00	0.01				NS	NS	NS
rs11225154:G>A	RP11-315O6.1	GTEx	ENSG00000255337.1	Artery_Aorta	<0.01	0.01	0.00	0.01	0.01	0.00	0.01				NS	NS	NS
rs11225154:G>A	RP11-315O6.1	GTEx	ENSG00000255337.1	Artery_Coronary	<0.01	0.01	0.00	0.01	0.01	0.00	0.01				NS	NS	NS
rs11225154:G>A	RP11-315O6.1	GTEx	ENSG00000255337.1	Artery_Tibial	0.01	0.01	0.00	0.01	0.01	0.00	0.01				NS	NS	NS
rs11225154:G>A	RP11-315O6.1	GTEx	ENSG00000255337.1	Brain_Amygdala	<0.01	0.00	0.00	0.01	0.01	0.00	0.01				NS	NS	NS
rs11225154:G>A	RP11-315O6.1	GTEx	ENSG00000255337.1	Brain_Anterior_cingulate_cortex_BA24	<0.01	0.01	0.00	0.01	0.01	0.00	0.01				NS	NS	NS
rs11225154:G>A	RP11-315O6.1	GTEx	ENSG00000255337.1	Brain_Caudate_basal_ganglia	<0.01	0.00	0.00	0.01	0.01	0.00	0.01				NS	NS	NS
rs11225154:G>A	RP11-315O6.1	GTEx	ENSG00000255337.1	Brain_Cerebellar_Hemisphere	<0.01	0.01	0.00	0.01	0.01	0.00	0.01				NS	NS	NS
rs11225154:G>A	RP11-315O6.1	GTEx	ENSG00000255337.1	Brain_Cerebellum	<0.01	0.01	0.00	0.01	0.01	0.00	0.01				NS	NS	NS
rs11225154:G>A	RP11-315O6.1	GTEx	ENSG00000255337.1	Brain_Cortex	<0.01	0.01	0.00	0.01	0.01	0.00	0.01				NS	NS	NS
rs11225154:G>A	RP11-315O6.1	GTEx	ENSG00000255337.1	Brain_Frontal_Cortex_BA9	<0.01	0.00	0.00	0.01	0.01	0.00	0.01				NS	NS	NS
rs11225154:G>A	RP11-315O6.1	GTEx	ENSG00000255337.1	Brain_Hippocampus	<0.01	0.00	0.00	0.01	0.01	0.00	0.01				NS	NS	NS
rs11225154:G>A	RP11-315O6.1	GTEx	ENSG00000255337.1	Brain_Hypothalamus	<0.01	0.00	0.00	0.01	0.01	0.00	0.01				NS	NS	NS
rs11225154:G>A	RP11-315O6.1	GTEx	ENSG00000255337.1	Brain_Nucleus_accumbens_basal_ganglia	<0.01	0.00	0.00	0.01	0.01	0.00	0.01				NS	NS	NS
rs11225154:G>A	RP11-315O6.1	GTEx	ENSG00000255337.1	Brain_Putamen_basal_ganglia	<0.01	0.00	0.00	0.01	0.01	0.00	0.01				NS	NS	NS
rs11225154:G>A	RP11-315O6.1	GTEx	ENSG00000255337.1	Brain_Spinal_cord_cervical_c-1	<0.01	0.01	0.00	0.01	0.01	0.00	0.01				NS	NS	NS
rs11225154:G>A	RP11-315O6.1	GTEx	ENSG00000255337.1	Brain_Substantia_nigra	<0.01	0.01	0.00	0.01	0.01	0.00	0.01				NS	NS	NS
rs11225154:G>A	RP11-315O6.1	GTEx	ENSG00000255337.1	Breast_Mammary_Tissue	<0.01	0.01	0.00	0.01	0.01	0.00	0.01				NS	NS	NS
rs11225154:G>A	RP11-315O6.1	GTEx	ENSG00000255337.1	Cells_EBV-transformed_lymphocytes	0.01	0.01	0.00	0.01	0.01	0.00	0.01				NS	NS	NS
rs11225154:G>A	RP11-315O6.1	GTEx	ENSG00000255337.1	Cells_Transformed_fibroblasts	0.02	0.01	0.00	0.02	0.02	0.00	0.02				NS	NS	NS
rs11225154:G>A	RP11-315O6.1	GTEx	ENSG00000255337.1	Colon_Sigmoid	<0.01	0.01	0.00	0.01	0.01	0.00	0.01				NS	NS	NS
rs11225154:G>A	RP11-315O6.1	GTEx	ENSG00000255337.1	Colon_Transverse	-	0.00	0.00	0.01	0.01	0.00	0.01				NS	NS	NS
rs11225154:G>A	RP11-315O6.1	GTEx	ENSG00000255337.1	Esophagus_Gastroesophageal_Junction	<0.01	0.01	0.00	0.01	0.01	0.00	0.01				NS	NS	NS
rs11225154:G>A	RP11-315O6.1	GTEx	ENSG00000255337.1	Esophagus_Mucosa	<0.01	0.00	0.00	0.01	0.01	0.00	0.01				NS	NS	NS
rs11225154:G>A	RP11-315O6.1	GTEx	ENSG00000255337.1	Esophagus_Muscularis	<0.01	0.01	0.00	0.02	0.02	0.00	0.02				NS	NS	NS
rs11225154:G>A	RP11-315O6.1	GTEx	ENSG00000255337.1	Heart_Atrial_Appendage	<0.01	0.01	0.00	0.02	0.02	0.00	0.02				NS	NS	NS
rs11225154:G>A	RP11-315O6.1	GTEx	ENSG00000255337.1	Heart_Left_Ventricle	<0.01	0.01	0.00	0.01	0.01	0.00	0.01				NS	NS	NS
rs11225154:G>A	RP11-315O6.1	GTEx	ENSG00000255337.1	Liver	0.01	0.01	0.00	0.01	0.01	0.00	0.01				NS	NS	NS
rs11225154:G>A	RP11-315O6.1	GTEx	ENSG00000255337.1	Lung	<0.01	0.00	0.00	0.00	0.00	0.00	0.00				NS	NS	NS
rs11225154:G>A	RP11-315O6.1	GTEx	ENSG00000255337.1	Minor_Salivary_Gland	<0.01	0.01	0.00	0.01	0.01	0.00	0.01				NS	NS	NS
rs11225154:G>A	RP11-315O6.1	GTEx	ENSG00000255337.1	Nerve_Tibial	0.01	0.00	0.00	0.01	0.00	0.00	0.01				NS	NS	NS
rs11225154:G>A	RP11-315O6.1	GTEx	ENSG00000255337.1	Ovary	<0.01	0.00	0.00	0.01	0.01	0.00	0.01				NS	NS	NS
rs11225154:G>A	RP11-315O6.1	GTEx	ENSG00000255337.1	Pancreas	<0.01	0.00	0.00	0.01	0.01	0.00	0.01				NS	NS	NS
rs11225154:G>A	RP11-315O6.1	GTEx	ENSG00000255337.1	Pituitary	<0.01	0.00	0.00	0.01	0.01	0.00	0.01				NS	NS	NS
rs11225154:G>A	RP11-315O6.1	GTEx	ENSG00000255337.1	Prostate	<0.01	0.01	0.00	0.01	0.01	0.00	0.01				NS	NS	NS
rs11225154:G>A	RP11-315O6.1	GTEx	ENSG00000255337.1	Skin_Not_Sun_Exposed_Suprapubic	<0.01	0.04	0.00	0.05	0.05	0.00	0.05				NS	NS	NS
rs11225154:G>A	RP11-315O6.1	GTEx	ENSG00000255337.1	Skin_Sun_Exposed_Lower_leg	<0.01	0.01	0.00	0.01	0.01	0.00	0.01				NS	NS	NS
rs11225154:G>A	RP11-315O6.1	GTEx	ENSG00000255337.1	Small_Intestine_Terminal_Ileum	0.02	0.00	0.00	0.01	0.00	0.00	0.01				NS	NS	NS
rs11225154:G>A	RP11-315O6.1	GTEx	ENSG00000255337.1	Spleen	<0.01	0.01	0.00	0.01	0.01	0.00	0.01				NS	NS	NS
rs11225154:G>A	RP11-315O6.1	GTEx	ENSG00000255337.1	Stomach	<0.01	0.00	0.00	0.01	0.01	0.00	0.01				NS	NS	NS
rs11225154:G>A	RP11-315O6.1	GTEx	ENSG00000255337.1	Testis	<0.01	0.02	0.00	0.03	0.03	0.00	0.03				NS	NS	NS
rs11225154:G>A	RP11-315O6.1	GTEx	ENSG00000255337.1	Thyroid	<0.01	0.01	0.00	0.02	0.02	0.00	0.02				NS	NS	NS
rs11225154:G>A	RP11-315O6.1	GTEx	ENSG00000255337.1	Uterus	<0.01	0.01	0.00	0.01	0.01	0.00	0.01				NS	NS	NS
rs11225154:G>A	RP11-315O6.1	GTEx	ENSG00000255337.1	Vagina	0.03	0.00	0.00	0.01	0.01	0.00	0.01				NS	NS	NS
rs11225154:G>A	RP11-315O6.1	GTEx	ENSG00000255337.1	Whole_Blood	<0.01	0.00	0.00	0.01	0.01	0.00	0.01				NS	NS	NS
rs11225154:G>A	RP11-315O6.1	eQTLgen	ENSG00000255337	Blood_expression_levels	<0.01	0.00	0.00	0.00	0.00	0.00	0.00				NS	NS	NS
rs11225154:G>A	RP11-315O6.2	GTEx	ENSG00000255482.1	Testis	0.01	0.00	0.00	0.01	0.01	0.00	0.01				NS	NS	NS
rs11225154:G>A	RP11-732A21.2	GTEx	ENSG00000260008.1	Adipose_Subcutaneous	0.01	0.00	0.00	0.01	0.01	0.00	0.01				NS	NS	NS
rs11225154:G>A	RP11-732A21.2	GTEx	ENSG00000260008.1	Adrenal_Gland	<0.01	0.01	0.00	0.01	0.01	0.00	0.01				NS	NS	NS
rs11225154:G>A	RP11-732A21.2	GTEx	ENSG00000260008.1	Artery_Aorta	<0.01	0.00	0.00	0.01	0.01	0.00	0.01				NS	NS	NS
rs11225154:G>A	RP11-732A21.2	GTEx	ENSG00000260008.1	Artery_Coronary	<0.01	0.01	0.00	0.01	0.01	0.00	0.01				NS	NS	NS
rs11225154:G>A	RP11-732A21.2	GTEx	ENSG00000260008.1	Artery_Tibial	0.05	0.00	0.00	0.02	0.00	0.00	0.02				NS	NS	NS
rs11225154:G>A	RP11-732A21.2	GTEx	ENSG00000260008.1	Brain_Caudate_basal_ganglia	<0.01	0.01	0.00	0.01	0.01	0.00	0.01				NS	NS	NS
rs11225154:G>A	RP11-732A21.2	GTEx	ENSG00000260008.1	Brain_Cerebellar_Hemisphere	0.02	0.00	0.00	0.01	0.00	0.00	0.01				NS	NS	NS
rs11225154:G>A	RP11-732A21.2	GTEx	ENSG00000260008.1	Brain_Frontal_Cortex_BA9	<0.01	0.01	0.00	0.01	0.01	0.00	0.01				NS	NS	NS
rs11225154:G>A	RP11-732A21.2	GTEx	ENSG00000260008.1	Brain_Hippocampus	<0.01	0.01	0.00	0.01	0.01	0.00	0.01				NS	NS	NS
rs11225154:G>A	RP11-732A21.2	GTEx	ENSG00000260008.1	Brain_Hypothalamus	0.03	0.01	0.00	0.01	0.01	0.00	0.01				NS	NS	NS
rs11225154:G>A	RP11-732A21.2	GTEx	ENSG00000260008.1	Brain_Nucleus_accumbens_basal_ganglia	<0.01	0.00	0.00	0.01	0.01	0.00	0.01				NS	NS	NS
rs11225154:G>A	RP11-732A21.2	GTEx	ENSG00000260008.1	Breast_Mammary_Tissue	<0.01	0.01	0.00	0.01	0.01	0.00	0.01				NS	NS	NS
rs11225154:G>A	RP11-732A21.2	GTEx	ENSG00000260008.1	Colon_Sigmoid	<0.01	0.01	0.00	0.01	0.01	0.00	0.01				NS	NS	NS
rs11225154:G>A	RP11-732A21.2	GTEx	ENSG00000260008.1	Lung	<0.01	0.00	0.00	0.01	0.01	0.00	0.01				NS	NS	NS
rs11225154:G>A	RP11-732A21.2	GTEx	ENSG00000260008.1	Nerve_Tibial	<0.01	0.00	0.00	0.01	0.01	0.00	0.01				NS	NS	NS
rs11225154:G>A	RP11-732A21.2	GTEx	ENSG00000260008.1	Ovary	<0.01	0.01	0.00	0.01	0.01	0.00	0.01				NS	NS	NS
rs11225154:G>A	RP11-732A21.2	GTEx	ENSG00000260008.1	Pituitary	0.05	0.00	0.00	0.01	0.01	0.00	0.01				NS	NS	NS
rs11225154:G>A	RP11-732A21.2	GTEx	ENSG00000260008.1	Prostate	<0.01	0.02	0.00	0.03	0.03	0.00	0.03				NS	NS	NS
rs11225154:G>A	RP11-732A21.2	GTEx	ENSG00000260008.1	Skin_Sun_Exposed_Lower_leg	<0.01	0.00	0.00	0.01	0.01	0.00	0.01				NS	NS	NS
rs11225154:G>A	RP11-732A21.2	GTEx	ENSG00000260008.1	Testis	<0.01	0.00	0.00	0.01	0.01	0.00	0.01				NS	NS	NS
rs11225154:G>A	RP11-732A21.2	GTEx	ENSG00000260008.1	Thyroid	<0.01	0.00	0.00	0.01	0.01	0.00	0.01				NS	NS	NS
rs11225154:G>A	RP11-732A21.2	GTEx	ENSG00000260008.1	Uterus	<0.01	0.01	0.00	0.02	0.02	0.00	0.02				NS	NS	NS
rs11225154:G>A	RP11-732A21.2	GTEx	ENSG00000260008.1	Vagina	<0.01	0.01	0.00	0.01	0.01	0.00	0.01				NS	NS	NS
rs11225154:G>A	RP11-748H22.1	GTEx	ENSG00000254506.1	Adipose_Subcutaneous	<0.01	0.00	0.00	0.01	0.01	0.00	0.01				NS	NS	NS
rs11225154:G>A	RP11-748H22.1	GTEx	ENSG00000254506.1	Adipose_Visceral_Omentum	0.02	0.00	0.00	0.01	0.01	0.00	0.01				NS	NS	NS
rs11225154:G>A	RP11-748H22.1	GTEx	ENSG00000254506.1	Artery_Aorta	<0.01	0.00	0.00	0.01	0.01	0.00	0.01				NS	NS	NS
rs11225154:G>A	RP11-748H22.1	GTEx	ENSG00000254506.1	Artery_Coronary	<0.01	0.01	0.00	0.02	0.02	0.00	0.02				NS	NS	NS
rs11225154:G>A	RP11-748H22.1	GTEx	ENSG00000254506.1	Artery_Tibial	<0.01	0.00	0.00	0.02	0.02	0.00	0.02				NS	NS	NS
rs11225154:G>A	RP11-748H22.1	GTEx	ENSG00000254506.1	Brain_Anterior_cingulate_cortex_BA24	<0.01	0.01	0.00	0.01	0.01	0.00	0.01				NS	NS	NS
rs11225154:G>A	RP11-748H22.1	GTEx	ENSG00000254506.1	Brain_Frontal_Cortex_BA9	<0.01	0.00	0.00	0.01	0.01	0.00	0.01				NS	NS	NS
rs11225154:G>A	RP11-748H22.1	GTEx	ENSG00000254506.1	Brain_Hypothalamus	<0.01	0.01	0.00	0.01	0.01	0.00	0.01				NS	NS	NS
rs11225154:G>A	RP11-748H22.1	GTEx	ENSG00000254506.1	Brain_Substantia_nigra	<0.01	0.02	0.00	0.03	0.03	0.00	0.03				NS	NS	NS
rs11225154:G>A	RP11-748H22.1	GTEx	ENSG00000254506.1	Breast_Mammary_Tissue	<0.01	0.01	0.00	0.01	0.01	0.00	0.01				NS	NS	NS
rs11225154:G>A	RP11-748H22.1	GTEx	ENSG00000254506.1	Colon_Sigmoid	<0.01	0.00	0.00	0.01	0.01	0.00	0.01				NS	NS	NS
rs11225154:G>A	RP11-748H22.1	GTEx	ENSG00000254506.1	Colon_Transverse	0.02	0.00	0.00	0.01	0.01	0.00	0.01				NS	NS	NS
rs11225154:G>A	RP11-748H22.1	GTEx	ENSG00000254506.1	Esophagus_Gastroesophageal_Junction	<0.01	0.01	0.00	0.01	0.01	0.00	0.01				NS	NS	NS
rs11225154:G>A	RP11-748H22.1	GTEx	ENSG00000254506.1	Esophagus_Muscularis	<0.01	0.00	0.00	0.01	0.01	0.00	0.01				NS	NS	NS
rs11225154:G>A	RP11-748H22.1	GTEx	ENSG00000254506.1	Heart_Atrial_Appendage	<0.01	0.00	0.00	0.01	0.01	0.00	0.01				NS	NS	NS
rs11225154:G>A	RP11-748H22.1	GTEx	ENSG00000254506.1	Lung	<0.01	0.00	0.00	0.01	0.01	0.00	0.01				NS	NS	NS
rs11225154:G>A	RP11-748H22.1	GTEx	ENSG00000254506.1	Nerve_Tibial	<0.01	0.00	0.00	0.01	0.01	0.00	0.01				NS	NS	NS
rs11225154:G>A	RP11-748H22.1	GTEx	ENSG00000254506.1	Ovary	<0.01	0.00	0.00	0.01	0.01	0.00	0.01				NS	NS	NS
rs11225154:G>A	RP11-748H22.1	GTEx	ENSG00000254506.1	Prostate	0.03	0.01	0.00	0.01	0.01	0.00	0.01				NS	NS	NS
rs11225154:G>A	RP11-748H22.1	GTEx	ENSG00000254506.1	Skin_Sun_Exposed_Lower_leg	<0.01	0.00	0.00	0.01	0.01	0.00	0.01				NS	NS	NS
rs11225154:G>A	RP11-748H22.1	GTEx	ENSG00000254506.1	Testis	<0.01	0.00	0.00	0.01	0.01	0.00	0.01				NS	NS	NS
rs11225154:G>A	RP11-748H22.1	GTEx	ENSG00000254506.1	Thyroid	<0.01	0.00	0.00	0.01	0.01	0.00	0.01				NS	NS	NS
rs11225154:G>A	RP11-748H22.1	GTEx	ENSG00000254506.1	Uterus	<0.01	0.01	0.00	0.01	0.01	0.00	0.01				NS	NS	NS
rs11225154:G>A	RP11-748H22.1	GTEx	ENSG00000254506.1	Vagina	<0.01	0.01	0.00	0.01	0.01	0.00	0.01				NS	NS	NS
rs11225154:G>A	RP11-817J15.2	GTEx	ENSG00000256916.1	Breast_Mammary_Tissue	<0.01	0.00	0.00	0.00	0.00	0.00	0.00				NS	NS	NS
rs11225154:G>A	RP11-817J15.2	GTEx	ENSG00000256916.1	Cells_EBV-transformed_lymphocytes	0.01	0.01	0.00	0.01	0.01	0.00	0.01				NS	NS	NS
rs11225154:G>A	RP11-817J15.2	GTEx	ENSG00000256916.1	Esophagus_Mucosa	<0.01	0.02	0.00	0.02	0.02	0.00	0.02				NS	NS	NS
rs11225154:G>A	RP11-817J15.2	GTEx	ENSG00000256916.1	Minor_Salivary_Gland	<0.01	0.01	0.00	0.01	0.01	0.00	0.01				NS	NS	NS
rs11225154:G>A	RP11-817J15.2	GTEx	ENSG00000256916.1	Prostate	<0.01	0.01	0.00	0.01	0.01	0.00	0.01				NS	NS	NS
rs11225154:G>A	RP11-817J15.2	GTEx	ENSG00000256916.1	Skin_Not_Sun_Exposed_Suprapubic	<0.01	0.00	0.00	0.01	0.01	0.00	0.01				NS	NS	NS
rs11225154:G>A	RP11-817J15.2	GTEx	ENSG00000256916.1	Skin_Sun_Exposed_Lower_leg	<0.01	0.00	0.00	0.01	0.01	0.00	0.01				NS	NS	NS
rs11225154:G>A	RP11-817J15.2	GTEx	ENSG00000256916.1	Testis	<0.01	0.00	0.00	0.01	0.01	0.00	0.01				NS	NS	NS
rs11225154:G>A	RP11-817J15.3	GTEx	ENSG00000255798.1	Adipose_Subcutaneous	<0.01	0.01	0.00	0.01	0.01	0.00	0.01				NS	NS	NS
rs11225154:G>A	RP11-817J15.3	GTEx	ENSG00000255798.1	Breast_Mammary_Tissue	<0.01	0.00	0.00	0.01	0.01	0.00	0.01				NS	NS	NS
rs11225154:G>A	RP11-817J15.3	GTEx	ENSG00000255798.1	Esophagus_Mucosa	<0.01	0.01	0.00	0.01	0.01	0.00	0.01				NS	NS	NS
rs11225154:G>A	RP11-817J15.3	GTEx	ENSG00000255798.1	Liver	<0.01	0.00	0.00	0.01	0.01	0.00	0.01				NS	NS	NS
rs11225154:G>A	RP11-817J15.3	GTEx	ENSG00000255798.1	Minor_Salivary_Gland	<0.01	0.00	0.00	0.01	0.01	0.00	0.01				NS	NS	NS
rs11225154:G>A	RP11-817J15.3	GTEx	ENSG00000255798.1	Prostate	<0.01	0.00	0.00	0.01	0.01	0.00	0.01				NS	NS	NS
rs11225154:G>A	RP11-817J15.3	GTEx	ENSG00000255798.1	Skin_Not_Sun_Exposed_Suprapubic	<0.01	0.00	0.00	0.01	0.01	0.00	0.01				NS	NS	NS
rs11225154:G>A	RP11-817J15.3	GTEx	ENSG00000255798.1	Skin_Sun_Exposed_Lower_leg	<0.01	0.00	0.00	0.01	0.01	0.00	0.01				NS	NS	NS
rs11225154:G>A	RP11-817J15.3	GTEx	ENSG00000255798.1	Small_Intestine_Terminal_Ileum	<0.01	0.00	0.00	0.01	0.01	0.00	0.01				NS	NS	NS
rs11225154:G>A	RP11-817J15.3	GTEx	ENSG00000255798.1	Testis	<0.01	0.00	0.00	0.01	0.01	0.00	0.01				NS	NS	NS
rs11225154:G>A	RP11-817J15.3	GTEx	ENSG00000255798.1	Whole_Blood	<0.01	0.00	0.00	0.01	0.01	0.00	0.01				NS	NS	NS
rs11225154:G>A	TMEM123	GTEx	ENSG00000152558.10	Adipose_Subcutaneous	<0.01	0.00	0.00	0.00	0.00	0.00	0.00				NS	NS	NS
rs11225154:G>A	TMEM123	GTEx	ENSG00000152558.10	Adipose_Visceral_Omentum	<0.01	0.00	0.00	0.00	0.00	0.00	0.00				NS	NS	NS
rs11225154:G>A	TMEM123	GTEx	ENSG00000152558.10	Adrenal_Gland	<0.01	0.00	0.00	0.01	0.01	0.00	0.01				NS	NS	NS
rs11225154:G>A	TMEM123	GTEx	ENSG00000152558.10	Artery_Aorta	<0.01	0.00	0.00	0.01	0.00	0.00	0.01				NS	NS	NS
rs11225154:G>A	TMEM123	GTEx	ENSG00000152558.10	Artery_Coronary	<0.01	0.00	0.00	0.01	0.01	0.00	0.01				NS	NS	NS
rs11225154:G>A	TMEM123	GTEx	ENSG00000152558.10	Artery_Tibial	<0.01	0.00	0.00	0.00	0.00	0.00	0.00				NS	NS	NS
rs11225154:G>A	TMEM123	GTEx	ENSG00000152558.10	Brain_Amygdala	<0.01	0.00	0.00	0.01	0.01	0.00	0.01				NS	NS	NS
rs11225154:G>A	TMEM123	GTEx	ENSG00000152558.10	Brain_Anterior_cingulate_cortex_BA24	<0.01	0.01	0.00	0.01	0.01	0.00	0.01				NS	NS	NS
rs11225154:G>A	TMEM123	GTEx	ENSG00000152558.10	Brain_Caudate_basal_ganglia	0.01	0.00	0.00	0.01	0.01	0.00	0.01				NS	NS	NS
rs11225154:G>A	TMEM123	GTEx	ENSG00000152558.10	Brain_Cerebellar_Hemisphere	<0.01	0.00	0.00	0.01	0.01	0.00	0.01				NS	NS	NS
rs11225154:G>A	TMEM123	GTEx	ENSG00000152558.10	Brain_Cerebellum	<0.01	0.01	0.00	0.02	0.01	0.00	0.02				NS	NS	NS
rs11225154:G>A	TMEM123	GTEx	ENSG00000152558.10	Brain_Cortex	1.00	0.45	0.00	0.55	0.54	0.00	0.55				NS	NS	NS
rs11225154:G>A	TMEM123	GTEx	ENSG00000152558.10	Brain_Frontal_Cortex_BA9	<0.01	0.02	0.00	0.03	0.03	0.00	0.03				NS	NS	NS
rs11225154:G>A	TMEM123	GTEx	ENSG00000152558.10	Brain_Hippocampus	<0.01	0.01	0.00	0.01	0.01	0.00	0.01				NS	NS	NS
rs11225154:G>A	TMEM123	GTEx	ENSG00000152558.10	Brain_Hypothalamus	0.25	0.01	0.00	0.02	0.01	0.00	0.02				NS	NS	NS
rs11225154:G>A	TMEM123	GTEx	ENSG00000152558.10	Brain_Nucleus_accumbens_basal_ganglia	<0.01	0.00	0.00	0.01	0.01	0.00	0.01				NS	NS	NS
rs11225154:G>A	TMEM123	GTEx	ENSG00000152558.10	Brain_Putamen_basal_ganglia	<0.01	0.01	0.00	0.02	0.02	0.00	0.02				NS	NS	NS
rs11225154:G>A	TMEM123	GTEx	ENSG00000152558.10	Brain_Spinal_cord_cervical_c-1	0.01	0.01	0.00	0.01	0.01	0.00	0.01				NS	NS	NS
rs11225154:G>A	TMEM123	GTEx	ENSG00000152558.10	Brain_Substantia_nigra	<0.01	0.00	0.00	0.01	0.01	0.00	0.01				NS	NS	NS
rs11225154:G>A	TMEM123	GTEx	ENSG00000152558.10	Breast_Mammary_Tissue	0.03	0.00	0.00	0.00	0.00	0.00	0.00				NS	NS	NS
rs11225154:G>A	TMEM123	GTEx	ENSG00000152558.10	Cells_EBV-transformed_lymphocytes	0.01	0.01	0.00	0.01	0.01	0.00	0.01				NS	NS	NS
rs11225154:G>A	TMEM123	GTEx	ENSG00000152558.10	Cells_Transformed_fibroblasts	<0.01	0.00	0.00	0.00	0.00	0.00	0.00				NS	NS	NS
rs11225154:G>A	TMEM123	GTEx	ENSG00000152558.10	Colon_Sigmoid	0.06	0.01	0.00	0.01	0.01	0.00	0.01				NS	NS	NS
rs11225154:G>A	TMEM123	GTEx	ENSG00000152558.10	Colon_Transverse	<0.01	0.00	0.00	0.00	0.00	0.00	0.00				NS	NS	NS
rs11225154:G>A	TMEM123	GTEx	ENSG00000152558.10	Esophagus_Gastroesophageal_Junction	<0.01	0.03	0.00	0.04	0.04	0.00	0.04				NS	NS	NS
rs11225154:G>A	TMEM123	GTEx	ENSG00000152558.10	Esophagus_Mucosa	<0.01	0.00	0.00	0.00	0.00	0.00	0.00				NS	NS	NS
rs11225154:G>A	TMEM123	GTEx	ENSG00000152558.10	Esophagus_Muscularis	<0.01	0.00	0.00	0.01	0.00	0.00	0.01				NS	NS	NS
rs11225154:G>A	TMEM123	GTEx	ENSG00000152558.10	Heart_Atrial_Appendage	<0.01	0.00	0.00	0.03	0.01	0.00	0.03				NS	NS	NS
rs11225154:G>A	TMEM123	GTEx	ENSG00000152558.10	Heart_Left_Ventricle	<0.01	0.00	0.00	0.01	0.00	0.00	0.01				NS	NS	NS
rs11225154:G>A	TMEM123	GTEx	ENSG00000152558.10	Liver	0.01	0.00	0.00	0.01	0.01	0.00	0.01				NS	NS	NS
rs11225154:G>A	TMEM123	GTEx	ENSG00000152558.10	Lung	<0.01	0.00	0.00	0.00	0.00	0.00	0.00				NS	NS	NS
rs11225154:G>A	TMEM123	GTEx	ENSG00000152558.10	Minor_Salivary_Gland	0.06	0.00	0.00	0.01	0.01	0.00	0.01				NS	NS	NS
rs11225154:G>A	TMEM123	GTEx	ENSG00000152558.10	Muscle_Skeletal	<0.01	0.00	0.00	0.00	0.00	0.00	0.00				NS	NS	NS
rs11225154:G>A	TMEM123	GTEx	ENSG00000152558.10	Nerve_Tibial	<0.01	0.00	0.00	0.01	0.01	0.00	0.01				NS	NS	NS
rs11225154:G>A	TMEM123	GTEx	ENSG00000152558.10	Ovary	<0.01	0.01	0.00	0.02	0.02	0.00	0.02				NS	NS	NS
rs11225154:G>A	TMEM123	GTEx	ENSG00000152558.10	Pancreas	<0.01	0.00	0.00	0.01	0.01	0.00	0.01				NS	NS	NS
rs11225154:G>A	TMEM123	GTEx	ENSG00000152558.10	Pituitary	0.01	0.01	0.00	0.02	0.01	0.00	0.02				NS	NS	NS
rs11225154:G>A	TMEM123	GTEx	ENSG00000152558.10	Prostate	<0.01	0.00	0.00	0.01	0.01	0.00	0.01				NS	NS	NS
rs11225154:G>A	TMEM123	GTEx	ENSG00000152558.10	Skin_Not_Sun_Exposed_Suprapubic	<0.01	0.00	0.00	0.00	0.00	0.00	0.00				NS	NS	NS
rs11225154:G>A	TMEM123	GTEx	ENSG00000152558.10	Skin_Sun_Exposed_Lower_leg	0.01	0.00	0.00	0.00	0.00	0.00	0.00				NS	NS	NS
rs11225154:G>A	TMEM123	GTEx	ENSG00000152558.10	Small_Intestine_Terminal_Ileum	<0.01	0.01	0.00	0.01	0.01	0.00	0.01				NS	NS	NS
rs11225154:G>A	TMEM123	GTEx	ENSG00000152558.10	Spleen	<0.01	0.00	0.00	0.01	0.01	0.00	0.01				NS	NS	NS
rs11225154:G>A	TMEM123	GTEx	ENSG00000152558.10	Stomach	0.01	0.00	0.00	0.01	0.00	0.00	0.01				NS	NS	NS
rs11225154:G>A	TMEM123	GTEx	ENSG00000152558.10	Testis	0.01	0.00	0.00	0.00	0.00	0.00	0.00				NS	NS	NS
rs11225154:G>A	TMEM123	GTEx	ENSG00000152558.10	Thyroid	<0.01	0.00	0.00	0.03	0.02	0.00	0.03				NS	NS	NS
rs11225154:G>A	TMEM123	GTEx	ENSG00000152558.10	Uterus	<0.01	0.01	0.00	0.01	0.01	0.00	0.01				NS	NS	NS
rs11225154:G>A	TMEM123	GTEx	ENSG00000152558.10	Vagina	0.01	0.00	0.00	0.01	0.00	0.00	0.01				NS	NS	NS
rs11225154:G>A	TMEM123	GTEx	ENSG00000152558.10	Whole_Blood	<0.01	0.00	0.00	0.00	0.00	0.00	0.00				NS	NS	NS
rs11225154:G>A	TMEM123	eQTLgen	ENSG00000152558	Blood_expression_levels	<0.01	0.00	0.00	0.00	0.00	0.01	0.00				NS	NS	NS
rs11225154:G>A	TRPC6	GTEx	ENSG00000137672.8	Adipose_Subcutaneous	<0.01	0.00	0.00	0.01	0.00	0.00	0.01				NS	NS	NS
rs11225154:G>A	TRPC6	GTEx	ENSG00000137672.8	Adipose_Visceral_Omentum	0.01	0.00	0.00	0.01	0.01	0.00	0.01				NS	NS	NS
rs11225154:G>A	TRPC6	GTEx	ENSG00000137672.8	Adrenal_Gland	<0.01	0.00	0.00	0.01	0.01	0.00	0.01				NS	NS	NS
rs11225154:G>A	TRPC6	GTEx	ENSG00000137672.8	Artery_Aorta	<0.01	0.01	0.00	0.02	0.02	0.00	0.02				NS	NS	NS
rs11225154:G>A	TRPC6	GTEx	ENSG00000137672.8	Artery_Coronary	<0.01	0.00	0.00	0.01	0.01	0.00	0.01				NS	NS	NS
rs11225154:G>A	TRPC6	GTEx	ENSG00000137672.8	Artery_Tibial	<0.01	0.00	0.00	0.01	0.01	0.00	0.01				NS	NS	NS
rs11225154:G>A	TRPC6	GTEx	ENSG00000137672.8	Brain_Amygdala	0.01	0.01	0.00	0.01	0.01	0.00	0.01				NS	NS	NS
rs11225154:G>A	TRPC6	GTEx	ENSG00000137672.8	Brain_Anterior_cingulate_cortex_BA24	<0.01	0.00	0.00	0.01	0.01	0.00	0.01				NS	NS	NS
rs11225154:G>A	TRPC6	GTEx	ENSG00000137672.8	Brain_Caudate_basal_ganglia	<0.01	0.00	0.00	0.01	0.01	0.00	0.01				NS	NS	NS
rs11225154:G>A	TRPC6	GTEx	ENSG00000137672.8	Brain_Cerebellar_Hemisphere	<0.01	0.00	0.00	0.01	0.01	0.00	0.01				NS	NS	NS
rs11225154:G>A	TRPC6	GTEx	ENSG00000137672.8	Brain_Cerebellum	<0.01	0.00	0.00	0.01	0.01	0.00	0.01				NS	NS	NS
rs11225154:G>A	TRPC6	GTEx	ENSG00000137672.8	Brain_Cortex	<0.01	0.01	0.00	0.01	0.01	0.00	0.01				NS	NS	NS
rs11225154:G>A	TRPC6	GTEx	ENSG00000137672.8	Brain_Frontal_Cortex_BA9	<0.01	0.01	0.00	0.01	0.01	0.00	0.01				NS	NS	NS
rs11225154:G>A	TRPC6	GTEx	ENSG00000137672.8	Brain_Hippocampus	<0.01	0.00	0.00	0.01	0.01	0.00	0.01				NS	NS	NS
rs11225154:G>A	TRPC6	GTEx	ENSG00000137672.8	Brain_Hypothalamus	<0.01	0.01	0.00	0.01	0.01	0.00	0.01				NS	NS	NS
rs11225154:G>A	TRPC6	GTEx	ENSG00000137672.8	Brain_Nucleus_accumbens_basal_ganglia	<0.01	0.00	0.00	0.01	0.01	0.00	0.01				NS	NS	NS
rs11225154:G>A	TRPC6	GTEx	ENSG00000137672.8	Brain_Putamen_basal_ganglia	0.03	0.00	0.00	0.01	0.01	0.00	0.01				NS	NS	NS
rs11225154:G>A	TRPC6	GTEx	ENSG00000137672.8	Brain_Spinal_cord_cervical_c-1	0.02	0.01	0.00	0.01	0.01	0.00	0.01				NS	NS	NS
rs11225154:G>A	TRPC6	GTEx	ENSG00000137672.8	Brain_Substantia_nigra	<0.01	0.00	0.00	0.01	0.01	0.00	0.01				NS	NS	NS
rs11225154:G>A	TRPC6	GTEx	ENSG00000137672.8	Breast_Mammary_Tissue	<0.01	0.01	0.00	0.01	0.01	0.00	0.01				NS	NS	NS
rs11225154:G>A	TRPC6	GTEx	ENSG00000137672.8	Cells_Transformed_fibroblasts	<0.01	0.00	0.00	0.01	0.01	0.00	0.01				NS	NS	NS
rs11225154:G>A	TRPC6	GTEx	ENSG00000137672.8	Colon_Sigmoid	<0.01	0.00	0.00	0.04	0.04	0.00	0.04				NS	NS	NS
rs11225154:G>A	TRPC6	GTEx	ENSG00000137672.8	Colon_Transverse	0.01	0.00	0.00	0.01	0.01	0.00	0.01				NS	NS	NS
rs11225154:G>A	TRPC6	GTEx	ENSG00000137672.8	Esophagus_Gastroesophageal_Junction	<0.01	0.00	0.00	0.01	0.01	0.00	0.01				NS	NS	NS
rs11225154:G>A	TRPC6	GTEx	ENSG00000137672.8	Esophagus_Mucosa	<0.01	0.00	0.00	0.01	0.01	0.00	0.01				NS	NS	NS
rs11225154:G>A	TRPC6	GTEx	ENSG00000137672.8	Esophagus_Muscularis	0.02	0.01	0.00	0.01	0.01	0.00	0.01				NS	NS	NS
rs11225154:G>A	TRPC6	GTEx	ENSG00000137672.8	Heart_Atrial_Appendage	<0.01	0.01	0.00	0.01	0.01	0.00	0.01				NS	NS	NS
rs11225154:G>A	TRPC6	GTEx	ENSG00000137672.8	Heart_Left_Ventricle	<0.01	0.00	0.00	0.02	0.02	0.00	0.02				NS	NS	NS
rs11225154:G>A	TRPC6	GTEx	ENSG00000137672.8	Lung	0.04	0.00	0.00	0.00	0.00	0.00	0.00				NS	NS	NS
rs11225154:G>A	TRPC6	GTEx	ENSG00000137672.8	Minor_Salivary_Gland	<0.01	0.01	0.00	0.01	0.01	0.00	0.01				NS	NS	NS
rs11225154:G>A	TRPC6	GTEx	ENSG00000137672.8	Muscle_Skeletal	<0.01	0.00	0.00	0.01	0.01	0.00	0.01				NS	NS	NS
rs11225154:G>A	TRPC6	GTEx	ENSG00000137672.8	Nerve_Tibial	<0.01	0.00	0.00	0.01	0.00	0.00	0.01				NS	NS	NS
rs11225154:G>A	TRPC6	GTEx	ENSG00000137672.8	Ovary	<0.01	0.01	0.00	0.02	0.02	0.00	0.02				NS	NS	NS
rs11225154:G>A	TRPC6	GTEx	ENSG00000137672.8	Pancreas	<0.01	0.00	0.00	0.01	0.01	0.00	0.01				NS	NS	NS
rs11225154:G>A	TRPC6	GTEx	ENSG00000137672.8	Pituitary	<0.01	0.00	0.00	0.01	0.01	0.00	0.01				NS	NS	NS
rs11225154:G>A	TRPC6	GTEx	ENSG00000137672.8	Prostate	<0.01	0.01	0.00	0.01	0.01	0.00	0.01				NS	NS	NS
rs11225154:G>A	TRPC6	GTEx	ENSG00000137672.8	Skin_Not_Sun_Exposed_Suprapubic	<0.01	0.00	0.00	0.01	0.01	0.00	0.01				NS	NS	NS
rs11225154:G>A	TRPC6	GTEx	ENSG00000137672.8	Skin_Sun_Exposed_Lower_leg	<0.01	0.00	0.00	0.01	0.00	0.00	0.01				NS	NS	NS
rs11225154:G>A	TRPC6	GTEx	ENSG00000137672.8	Small_Intestine_Terminal_Ileum	0.04	0.00	0.00	0.01	0.01	0.00	0.01				NS	NS	NS
rs11225154:G>A	TRPC6	GTEx	ENSG00000137672.8	Spleen	<0.01	0.01	0.00	0.01	0.01	0.00	0.01				NS	NS	NS
rs11225154:G>A	TRPC6	GTEx	ENSG00000137672.8	Stomach	<0.01	0.00	0.00	0.01	0.01	0.00	0.01				NS	NS	NS
rs11225154:G>A	TRPC6	GTEx	ENSG00000137672.8	Testis	<0.01	0.00	0.00	0.01	0.01	0.00	0.01				NS	NS	NS
rs11225154:G>A	TRPC6	GTEx	ENSG00000137672.8	Thyroid	<0.01	0.00	0.00	0.01	0.01	0.00	0.01				NS	NS	NS
rs11225154:G>A	TRPC6	GTEx	ENSG00000137672.8	Uterus	<0.01	0.01	0.00	0.01	0.01	0.00	0.01				NS	NS	NS
rs11225154:G>A	TRPC6	GTEx	ENSG00000137672.8	Vagina	<0.01	0.00	0.00	0.01	0.01	0.00	0.01				NS	NS	NS
rs11225154:G>A	TRPC6	GTEx	ENSG00000137672.8	Whole_Blood	0.01	0.00	0.00	0.01	0.01	0.00	0.01				NS	NS	NS
rs11225154:G>A	TRPC6	eQTLgen	ENSG00000137672	Blood_expression_levels	<0.01	0.00	0.00	0.00	0.00	0.00	0.00				NS	NS	NS
rs11225154:G>A	WTAPP1	GTEx	ENSG00000255282.2	Adipose_Subcutaneous	<0.01	0.00	0.00	0.01	0.01	0.00	0.01				NS	NS	NS
rs11225154:G>A	WTAPP1	GTEx	ENSG00000255282.2	Breast_Mammary_Tissue	<0.01	0.00	0.00	0.01	0.01	0.00	0.01				NS	NS	NS
[truncated: 9,654 more rows]

## Sheet: ST3.Power.main.results
PCOS_SNP	Gene_Protein	QTL_dataset	QTL_ID	Tissue	Coloc_1mb_Combined.GWAS	Coloc_1mb_Without.23.GWAS	Coloc_200kb_Combined.GWAS	Coloc_200kb_Without.23.GWAS	Coloc_independent.region_Combined.GWAS	Coloc_independent.region_Without.23.GWAS
rs10739076:A>C	RCL1	eQTLgen	ENSG00000120158	Blood_expression_levels	0.98	0.32	0.83	0.01	-	-
rs11031005:T>C	ARL14EP	GTEx	ENSG00000152219.4	Testis	1.00	1.00	1.00	1.00	-	-
rs11031005:T>C	FSH	INTERVAL	CGA.FSHB.3032.11.2	Blood_protein_levels	0.99	0.98	0.99	0.98	0.99	0.98
rs11225154:G>A	TMEM123	GTEx	ENSG00000152558.10	Brain_Cortex	0.65	0.10	0.57	0.01	-	-
rs13164856:T>C	RAD50	GTEx	ENSG00000113522.9	Adipose_Visceral_Omentum	0.88	0.30	0.87	0.23	-	-
rs13164856:T>C	RAD50	GTEx	ENSG00000113522.9	Heart_Left_Ventricle	0.98	0.37	0.98	0.29	-	-
rs2271194:A>T	ERBB3	GTEx	ENSG00000065361.10	Brain_Spinal_cord_cervical_c-1	0.72	0.28	0.70	0.25	-	-
rs2271194:A>T	ERBB3	eQTLgen	ENSG00000065361	Blood_expression_levels	1.00	0.70	1.00	0.68	-	-
rs2271194:A>T	GDF11	eQTLgen	ENSG00000135414	Blood_expression_levels	1.00	0.74	1.00	0.71	-	-
rs2271194:A>T	IKZF4	GTEx	ENSG00000123411.10	Adipose_Subcutaneous	0.94	0.51	0.93	0.47	-	-
rs2271194:A>T	IKZF4	GTEx	ENSG00000123411.10	Esophagus_Mucosa	1.00	0.67	1.00	0.65	-	-
rs2271194:A>T	IKZF4	GTEx	ENSG00000123411.10	Pancreas	0.73	0.30	0.69	0.24	-	-
rs2271194:A>T	IKZF4	GTEx	ENSG00000123411.10	Skin_Not_Sun_Exposed_Suprapubic	0.74	0.31	0.72	0.28	-	-
rs2271194:A>T	RPS26	GTEx	ENSG00000197728.5	Adipose_Subcutaneous	1.00	0.76	1.00	0.74	-	-
rs2271194:A>T	RPS26	GTEx	ENSG00000197728.5	Adipose_Visceral_Omentum	1.00	0.76	1.00	0.74	-	-
rs2271194:A>T	RPS26	GTEx	ENSG00000197728.5	Adrenal_Gland	1.00	0.76	1.00	0.74	-	-
rs2271194:A>T	RPS26	GTEx	ENSG00000197728.5	Artery_Aorta	1.00	0.76	1.00	0.74	-	-
rs2271194:A>T	RPS26	GTEx	ENSG00000197728.5	Artery_Coronary	1.00	0.76	1.00	0.74	-	-
rs2271194:A>T	RPS26	GTEx	ENSG00000197728.5	Artery_Tibial	1.00	0.76	1.00	0.74	-	-
rs2271194:A>T	RPS26	GTEx	ENSG00000197728.5	Brain_Amygdala	1.00	0.76	1.00	0.74	-	-
rs2271194:A>T	RPS26	GTEx	ENSG00000197728.5	Brain_Anterior_cingulate_cortex_BA24	1.00	0.76	1.00	0.74	-	-
rs2271194:A>T	RPS26	GTEx	ENSG00000197728.5	Brain_Caudate_basal_ganglia	1.00	0.76	1.00	0.74	-	-
rs2271194:A>T	RPS26	GTEx	ENSG00000197728.5	Brain_Cerebellar_Hemisphere	1.00	0.76	1.00	0.74	-	-
rs2271194:A>T	RPS26	GTEx	ENSG00000197728.5	Brain_Cerebellum	1.00	0.76	1.00	0.74	-	-
rs2271194:A>T	RPS26	GTEx	ENSG00000197728.5	Brain_Cortex	1.00	0.76	1.00	0.74	-	-
rs2271194:A>T	RPS26	GTEx	ENSG00000197728.5	Brain_Frontal_Cortex_BA9	1.00	0.76	1.00	0.74	-	-
rs2271194:A>T	RPS26	GTEx	ENSG00000197728.5	Brain_Hippocampus	1.00	0.76	1.00	0.74	-	-
rs2271194:A>T	RPS26	GTEx	ENSG00000197728.5	Brain_Hypothalamus	1.00	0.76	1.00	0.74	-	-
rs2271194:A>T	RPS26	GTEx	ENSG00000197728.5	Brain_Nucleus_accumbens_basal_ganglia	1.00	0.76	1.00	0.74	-	-
rs2271194:A>T	RPS26	GTEx	ENSG00000197728.5	Brain_Putamen_basal_ganglia	1.00	0.76	1.00	0.74	-	-
rs2271194:A>T	RPS26	GTEx	ENSG00000197728.5	Brain_Spinal_cord_cervical_c-1	1.00	0.76	1.00	0.74	-	-
rs2271194:A>T	RPS26	GTEx	ENSG00000197728.5	Brain_Substantia_nigra	1.00	0.76	1.00	0.74	-	-
rs2271194:A>T	RPS26	GTEx	ENSG00000197728.5	Breast_Mammary_Tissue	1.00	0.76	1.00	0.74	-	-
rs2271194:A>T	RPS26	GTEx	ENSG00000197728.5	Cells_EBV-transformed_lymphocytes	1.00	0.70	1.00	0.67	-	-
rs2271194:A>T	RPS26	GTEx	ENSG00000197728.5	Cells_Transformed_fibroblasts	1.00	0.76	1.00	0.74	-	-
rs2271194:A>T	RPS26	GTEx	ENSG00000197728.5	Colon_Sigmoid	1.00	0.76	1.00	0.74	-	-
rs2271194:A>T	RPS26	GTEx	ENSG00000197728.5	Colon_Transverse	1.00	0.76	1.00	0.74	-	-
rs2271194:A>T	RPS26	GTEx	ENSG00000197728.5	Esophagus_Gastroesophageal_Junction	1.00	0.76	1.00	0.74	-	-
rs2271194:A>T	RPS26	GTEx	ENSG00000197728.5	Esophagus_Mucosa	1.00	0.76	1.00	0.74	-	-
rs2271194:A>T	RPS26	GTEx	ENSG00000197728.5	Esophagus_Muscularis	1.00	0.76	1.00	0.74	-	-
rs2271194:A>T	RPS26	GTEx	ENSG00000197728.5	Heart_Atrial_Appendage	1.00	0.76	1.00	0.74	-	-
rs2271194:A>T	RPS26	GTEx	ENSG00000197728.5	Heart_Left_Ventricle	1.00	0.76	1.00	0.74	-	-
rs2271194:A>T	RPS26	GTEx	ENSG00000197728.5	Liver	1.00	0.76	1.00	0.74	-	-
rs2271194:A>T	RPS26	GTEx	ENSG00000197728.5	Lung	1.00	0.76	1.00	0.74	-	-
rs2271194:A>T	RPS26	GTEx	ENSG00000197728.5	Minor_Salivary_Gland	1.00	0.75	1.00	0.74	-	-
rs2271194:A>T	RPS26	GTEx	ENSG00000197728.5	Muscle_Skeletal	1.00	0.76	1.00	0.74	-	-
rs2271194:A>T	RPS26	GTEx	ENSG00000197728.5	Nerve_Tibial	1.00	0.76	1.00	0.74	-	-
rs2271194:A>T	RPS26	GTEx	ENSG00000197728.5	Ovary	1.00	0.76	1.00	0.74	-	-
rs2271194:A>T	RPS26	GTEx	ENSG00000197728.5	Pancreas	1.00	0.76	1.00	0.74	-	-
rs2271194:A>T	RPS26	GTEx	ENSG00000197728.5	Pituitary	1.00	0.76	1.00	0.74	-	-
rs2271194:A>T	RPS26	GTEx	ENSG00000197728.5	Prostate	1.00	0.76	1.00	0.74	-	-
rs2271194:A>T	RPS26	GTEx	ENSG00000197728.5	Skin_Not_Sun_Exposed_Suprapubic	1.00	0.76	1.00	0.74	-	-
rs2271194:A>T	RPS26	GTEx	ENSG00000197728.5	Skin_Sun_Exposed_Lower_leg	1.00	0.76	1.00	0.74	-	-
rs2271194:A>T	RPS26	GTEx	ENSG00000197728.5	Small_Intestine_Terminal_Ileum	1.00	0.76	1.00	0.74	-	-
rs2271194:A>T	RPS26	GTEx	ENSG00000197728.5	Spleen	1.00	0.75	1.00	0.74	-	-
rs2271194:A>T	RPS26	GTEx	ENSG00000197728.5	Stomach	1.00	0.76	1.00	0.74	-	-
rs2271194:A>T	RPS26	GTEx	ENSG00000197728.5	Testis	1.00	0.76	1.00	0.74	-	-
rs2271194:A>T	RPS26	GTEx	ENSG00000197728.5	Thyroid	1.00	0.76	1.00	0.74	-	-
rs2271194:A>T	RPS26	GTEx	ENSG00000197728.5	Uterus	1.00	0.76	1.00	0.74	-	-
rs2271194:A>T	RPS26	GTEx	ENSG00000197728.5	Vagina	1.00	0.76	1.00	0.74	-	-
rs2271194:A>T	RPS26	GTEx	ENSG00000197728.5	Whole_Blood	1.00	0.76	1.00	0.74	-	-
rs2271194:A>T	RPS26	eQTLgen	ENSG00000197728	Blood_expression_levels	1.00	0.71	1.00	0.69	-	-
rs2271194:A>T	SUOX	GTEx	ENSG00000139531.8	Adipose_Subcutaneous	1.00	0.62	1.00	0.58	-	-
rs2271194:A>T	SUOX	GTEx	ENSG00000139531.8	Adrenal_Gland	0.95	0.52	0.95	0.51	-	-
rs2271194:A>T	SUOX	GTEx	ENSG00000139531.8	Artery_Aorta	1.00	0.74	1.00	0.73	-	-
rs2271194:A>T	SUOX	GTEx	ENSG00000139531.8	Artery_Tibial	1.00	0.49	1.00	0.42	-	-
rs2271194:A>T	SUOX	GTEx	ENSG00000139531.8	Brain_Amygdala	0.99	0.67	0.99	0.65	-	-
rs2271194:A>T	SUOX	GTEx	ENSG00000139531.8	Brain_Anterior_cingulate_cortex_BA24	1.00	0.67	1.00	0.64	-	-
rs2271194:A>T	SUOX	GTEx	ENSG00000139531.8	Brain_Caudate_basal_ganglia	1.00	0.71	1.00	0.68	-	-
rs2271194:A>T	SUOX	GTEx	ENSG00000139531.8	Brain_Cerebellar_Hemisphere	1.00	0.71	1.00	0.68	-	-
rs2271194:A>T	SUOX	GTEx	ENSG00000139531.8	Brain_Cerebellum	1.00	0.61	1.00	0.57	-	-
rs2271194:A>T	SUOX	GTEx	ENSG00000139531.8	Brain_Cortex	1.00	0.58	1.00	0.54	-	-
rs2271194:A>T	SUOX	GTEx	ENSG00000139531.8	Brain_Frontal_Cortex_BA9	0.79	0.29	0.78	0.26	-	-
rs2271194:A>T	SUOX	GTEx	ENSG00000139531.8	Brain_Hippocampus	1.00	0.71	1.00	0.69	-	-
rs2271194:A>T	SUOX	GTEx	ENSG00000139531.8	Brain_Hypothalamus	1.00	0.72	1.00	0.70	-	-
rs2271194:A>T	SUOX	GTEx	ENSG00000139531.8	Brain_Nucleus_accumbens_basal_ganglia	0.99	0.59	0.99	0.55	-	-
rs2271194:A>T	SUOX	GTEx	ENSG00000139531.8	Brain_Putamen_basal_ganglia	1.00	0.51	1.00	0.45	-	-
rs2271194:A>T	SUOX	GTEx	ENSG00000139531.8	Breast_Mammary_Tissue	1.00	0.61	1.00	0.57	-	-
rs2271194:A>T	SUOX	GTEx	ENSG00000139531.8	Cells_Transformed_fibroblasts	0.98	0.60	0.98	0.57	-	-
rs2271194:A>T	SUOX	GTEx	ENSG00000139531.8	Colon_Sigmoid	1.00	0.74	1.00	0.72	-	-
rs2271194:A>T	SUOX	GTEx	ENSG00000139531.8	Colon_Transverse	1.00	0.63	1.00	0.59	-	-
rs2271194:A>T	SUOX	GTEx	ENSG00000139531.8	Esophagus_Gastroesophageal_Junction	1.00	0.58	1.00	0.53	-	-
rs2271194:A>T	SUOX	GTEx	ENSG00000139531.8	Esophagus_Mucosa	1.00	0.49	1.00	0.41	-	-
rs2271194:A>T	SUOX	GTEx	ENSG00000139531.8	Esophagus_Muscularis	1.00	0.49	1.00	0.42	-	-
rs2271194:A>T	SUOX	GTEx	ENSG00000139531.8	Heart_Atrial_Appendage	1.00	0.64	1.00	0.60	-	-
rs2271194:A>T	SUOX	GTEx	ENSG00000139531.8	Heart_Left_Ventricle	1.00	0.49	1.00	0.41	-	-
rs2271194:A>T	SUOX	GTEx	ENSG00000139531.8	Lung	1.00	0.50	1.00	0.43	-	-
rs2271194:A>T	SUOX	GTEx	ENSG00000139531.8	Muscle_Skeletal	1.00	0.62	1.00	0.58	-	-
rs2271194:A>T	SUOX	GTEx	ENSG00000139531.8	Nerve_Tibial	1.00	0.50	1.00	0.43	-	-
rs2271194:A>T	SUOX	GTEx	ENSG00000139531.8	Ovary	0.99	0.49	0.99	0.42	-	-
rs2271194:A>T	SUOX	GTEx	ENSG00000139531.8	Pancreas	1.00	0.50	1.00	0.43	-	-
rs2271194:A>T	SUOX	GTEx	ENSG00000139531.8	Pituitary	1.00	0.70	1.00	0.67	-	-
rs2271194:A>T	SUOX	GTEx	ENSG00000139531.8	Prostate	1.00	0.49	1.00	0.41	-	-
rs2271194:A>T	SUOX	GTEx	ENSG00000139531.8	Skin_Not_Sun_Exposed_Suprapubic	1.00	0.73	1.00	0.71	-	-
rs2271194:A>T	SUOX	GTEx	ENSG00000139531.8	Small_Intestine_Terminal_Ileum	1.00	0.52	1.00	0.46	-	-
rs2271194:A>T	SUOX	GTEx	ENSG00000139531.8	Spleen	1.00	0.48	1.00	0.41	-	-
rs2271194:A>T	SUOX	GTEx	ENSG00000139531.8	Stomach	1.00	0.50	1.00	0.43	-	-
rs2271194:A>T	SUOX	GTEx	ENSG00000139531.8	Testis	1.00	0.71	1.00	0.69	-	-
rs2271194:A>T	SUOX	GTEx	ENSG00000139531.8	Thyroid	1.00	0.50	1.00	0.43	-	-
rs2271194:A>T	SUOX	GTEx	ENSG00000139531.8	Whole_Blood	1.00	0.53	1.00	0.47	-	-
rs2271194:A>T	SUOX	eQTLgen	ENSG00000139531	Blood_expression_levels	1.00	0.63	1.00	0.58	-	-
rs2271194:A>T	ZC3H10	GTEx	ENSG00000135482.2	Skin_Sun_Exposed_Lower_leg	0.68	0.23	0.65	0.19	-	-
rs7563201:G>A	ZFP36L2	eQTLgen	ENSG00000152518	Blood_expression_levels	1.00	0.28	1.00	0.08	-	-
rs7864171:G>A	C9orf3	GTEx	ENSG00000148120.10	Heart_Atrial_Appendage	1.00	0.43	1.00	0.41	-	-
rs804279:A>T	C8orf49	GTEx	ENSG00000255394.2	Stomach	1.00	0.99	1.00	0.99	-	-
rs804279:A>T	NEIL2	GTEx	ENSG00000154328.11	Adrenal_Gland	0.95	0.92	0.95	0.91	-	-
rs804279:A>T	NEIL2	GTEx	ENSG00000154328.11	Cells_EBV-transformed_lymphocytes	0.98	0.98	0.98	0.98	-	-
rs804279:A>T	NEIL2	GTEx	ENSG00000154328.11	Cells_Transformed_fibroblasts	1.00	0.99	1.00	0.99	-	-

## Sheet: ST4.Interaction.Coloc
Original_Gene_Protein	Investigated_Gene_Protein	QTL_dataset	QTL_ID	Tissue	Combined.GWAS_1e.05	Combined.GWAS_1e.06	Without.23.GWAS_1e.05	Without.23.GWAS_1e.06
C9orf3	AGT	GTEx	ENSG00000135744.7	Adipose_Subcutaneous	0.13	0.01	0.13	0.01
C9orf3	AGT	GTEx	ENSG00000135744.7	Adipose_Visceral_Omentum	0.12	0.01	0.12	0.01
C9orf3	AGT	GTEx	ENSG00000135744.7	Adrenal_Gland	0.12	0.01	0.12	0.01
C9orf3	AGT	GTEx	ENSG00000135744.7	Artery_Aorta	0.02	0.00	0.02	0.00
C9orf3	AGT	GTEx	ENSG00000135744.7	Artery_Coronary	0.02	0.00	0.02	0.00
C9orf3	AGT	GTEx	ENSG00000135744.7	Artery_Tibial	0.02	0.00	0.02	0.00
C9orf3	AGT	GTEx	ENSG00000135744.7	Brain_Amygdala	0.02	0.00	0.02	0.00
C9orf3	AGT	GTEx	ENSG00000135744.7	Brain_Anterior_cingulate_cortex_BA24	0.02	0.00	0.02	0.00
C9orf3	AGT	GTEx	ENSG00000135744.7	Brain_Caudate_basal_ganglia	0.02	0.00	0.02	0.00
C9orf3	AGT	GTEx	ENSG00000135744.7	Brain_Cerebellar_Hemisphere	0.05	0.01	0.05	0.01
C9orf3	AGT	GTEx	ENSG00000135744.7	Brain_Cerebellum	0.05	0.01	0.05	0.01
C9orf3	AGT	GTEx	ENSG00000135744.7	Brain_Cortex	0.03	0.00	0.03	0.00
C9orf3	AGT	GTEx	ENSG00000135744.7	Brain_Frontal_Cortex_BA9	0.03	0.00	0.03	0.00
C9orf3	AGT	GTEx	ENSG00000135744.7	Brain_Hippocampus	0.01	0.00	0.01	0.00
C9orf3	AGT	GTEx	ENSG00000135744.7	Brain_Hypothalamus	0.03	0.00	0.03	0.00
C9orf3	AGT	GTEx	ENSG00000135744.7	Brain_Nucleus_accumbens_basal_ganglia	0.02	0.00	0.02	0.00
C9orf3	AGT	GTEx	ENSG00000135744.7	Brain_Putamen_basal_ganglia	0.03	0.00	0.03	0.00
C9orf3	AGT	GTEx	ENSG00000135744.7	Brain_Spinal_cord_cervical_c-1	0.02	0.00	0.02	0.00
C9orf3	AGT	GTEx	ENSG00000135744.7	Brain_Substantia_nigra	0.02	0.00	0.02	0.00
C9orf3	AGT	GTEx	ENSG00000135744.7	Breast_Mammary_Tissue	0.13	0.01	0.13	0.01
C9orf3	AGT	GTEx	ENSG00000135744.7	Cells_EBV-transformed_lymphocytes	0.02	0.00	0.02	0.00
C9orf3	AGT	GTEx	ENSG00000135744.7	Cells_Transformed_fibroblasts	0.13	0.01	0.13	0.01
C9orf3	AGT	GTEx	ENSG00000135744.7	Colon_Sigmoid	0.10	0.01	0.10	0.01
C9orf3	AGT	GTEx	ENSG00000135744.7	Colon_Transverse	0.19	0.02	0.19	0.02
C9orf3	AGT	GTEx	ENSG00000135744.7	Esophagus_Gastroesophageal_Junction	0.10	0.01	0.10	0.01
C9orf3	AGT	GTEx	ENSG00000135744.7	Esophagus_Mucosa	0.12	0.01	0.12	0.01
C9orf3	AGT	GTEx	ENSG00000135744.7	Esophagus_Muscularis	0.12	0.01	0.12	0.01
C9orf3	AGT	GTEx	ENSG00000135744.7	Heart_Atrial_Appendage	0.02	0.00	0.02	0.00
C9orf3	AGT	GTEx	ENSG00000135744.7	Heart_Left_Ventricle	0.02	0.00	0.02	0.00
C9orf3	AGT	GTEx	ENSG00000135744.7	Liver	0.01	0.00	0.01	0.00
C9orf3	AGT	GTEx	ENSG00000135744.7	Lung	0.13	0.01	0.13	0.01
C9orf3	AGT	GTEx	ENSG00000135744.7	Minor_Salivary_Gland	0.03	0.00	0.03	0.00
C9orf3	AGT	GTEx	ENSG00000135744.7	Muscle_Skeletal	0.08	0.01	0.08	0.01
C9orf3	AGT	GTEx	ENSG00000135744.7	Nerve_Tibial	0.02	0.00	0.02	0.00
C9orf3	AGT	GTEx	ENSG00000135744.7	Ovary	0.03	0.00	0.03	0.00
C9orf3	AGT	GTEx	ENSG00000135744.7	Pancreas	0.12	0.01	0.12	0.01
C9orf3	AGT	GTEx	ENSG00000135744.7	Pituitary	0.02	0.00	0.02	0.00
C9orf3	AGT	GTEx	ENSG00000135744.7	Prostate	0.02	0.00	0.02	0.00
C9orf3	AGT	GTEx	ENSG00000135744.7	Skin_Not_Sun_Exposed_Suprapubic	0.13	0.01	0.13	0.01
C9orf3	AGT	GTEx	ENSG00000135744.7	Skin_Sun_Exposed_Lower_leg	0.13	0.01	0.13	0.01
C9orf3	AGT	GTEx	ENSG00000135744.7	Small_Intestine_Terminal_Ileum	0.02	0.00	0.02	0.00
C9orf3	AGT	GTEx	ENSG00000135744.7	Spleen	0.03	0.00	0.03	0.00
C9orf3	AGT	GTEx	ENSG00000135744.7	Stomach	0.09	0.01	0.09	0.01
C9orf3	AGT	GTEx	ENSG00000135744.7	Testis	0.13	0.01	0.13	0.01
C9orf3	AGT	GTEx	ENSG00000135744.7	Thyroid	0.01	0.00	0.01	0.00
C9orf3	AGT	GTEx	ENSG00000135744.7	Uterus	0.02	0.00	0.02	0.00
C9orf3	AGT	GTEx	ENSG00000135744.7	Vagina	0.02	0.00	0.02	0.00
C9orf3	AGT	GTEx	ENSG00000135744.7	Whole_Blood	0.02	0.00	0.02	0.00
ERBB3	BTC	GTEx	ENSG00000174808.7	Adipose_Subcutaneous	0.01	0.00	0.01	0.00
ERBB3	BTC	GTEx	ENSG00000174808.7	Adipose_Visceral_Omentum	0.02	0.00	0.02	0.00
ERBB3	BTC	GTEx	ENSG00000174808.7	Adrenal_Gland	0.01	0.00	0.01	0.00
ERBB3	BTC	GTEx	ENSG00000174808.7	Artery_Aorta	0.01	0.00	0.01	0.00
ERBB3	BTC	GTEx	ENSG00000174808.7	Artery_Coronary	0.01	0.00	0.01	0.00
ERBB3	BTC	GTEx	ENSG00000174808.7	Artery_Tibial	0.02	0.00	0.02	0.00
ERBB3	BTC	GTEx	ENSG00000174808.7	Brain_Amygdala	0.01	0.00	0.01	0.00
ERBB3	BTC	GTEx	ENSG00000174808.7	Brain_Anterior_cingulate_cortex_BA24	0.01	0.00	0.01	0.00
ERBB3	BTC	GTEx	ENSG00000174808.7	Brain_Caudate_basal_ganglia	0.01	0.00	0.01	0.00
ERBB3	BTC	GTEx	ENSG00000174808.7	Brain_Cerebellar_Hemisphere	0.02	0.00	0.02	0.00
ERBB3	BTC	GTEx	ENSG00000174808.7	Brain_Cerebellum	0.02	0.00	0.02	0.00
ERBB3	BTC	GTEx	ENSG00000174808.7	Brain_Cortex	0.02	0.00	0.02	0.00
ERBB3	BTC	GTEx	ENSG00000174808.7	Brain_Frontal_Cortex_BA9	0.02	0.00	0.02	0.00
ERBB3	BTC	GTEx	ENSG00000174808.7	Brain_Hippocampus	0.02	0.00	0.02	0.00
ERBB3	BTC	GTEx	ENSG00000174808.7	Brain_Hypothalamus	0.02	0.00	0.02	0.00
ERBB3	BTC	GTEx	ENSG00000174808.7	Brain_Nucleus_accumbens_basal_ganglia	0.02	0.00	0.02	0.00
ERBB3	BTC	GTEx	ENSG00000174808.7	Brain_Putamen_basal_ganglia	0.02	0.00	0.02	0.00
ERBB3	BTC	GTEx	ENSG00000174808.7	Brain_Spinal_cord_cervical_c-1	0.01	0.00	0.01	0.00
ERBB3	BTC	GTEx	ENSG00000174808.7	Brain_Substantia_nigra	0.02	0.00	0.02	0.00
ERBB3	BTC	GTEx	ENSG00000174808.7	Breast_Mammary_Tissue	0.01	0.00	0.01	0.00
ERBB3	BTC	GTEx	ENSG00000174808.7	Cells_Transformed_fibroblasts	0.02	0.00	0.02	0.00
ERBB3	BTC	GTEx	ENSG00000174808.7	Colon_Sigmoid	0.01	0.00	0.01	0.00
ERBB3	BTC	GTEx	ENSG00000174808.7	Colon_Transverse	0.01	0.00	0.01	0.00
ERBB3	BTC	GTEx	ENSG00000174808.7	Esophagus_Gastroesophageal_Junction	0.02	0.00	0.02	0.00
ERBB3	BTC	GTEx	ENSG00000174808.7	Esophagus_Mucosa	0.01	0.00	0.01	0.00
ERBB3	BTC	GTEx	ENSG00000174808.7	Esophagus_Muscularis	0.01	0.00	0.01	0.00
ERBB3	BTC	GTEx	ENSG00000174808.7	Heart_Atrial_Appendage	0.01	0.00	0.01	0.00
ERBB3	BTC	GTEx	ENSG00000174808.7	Heart_Left_Ventricle	0.02	0.00	0.02	0.00
ERBB3	BTC	GTEx	ENSG00000174808.7	Liver	0.01	0.00	0.01	0.00
ERBB3	BTC	GTEx	ENSG00000174808.7	Lung	0.02	0.00	0.02	0.00
ERBB3	BTC	GTEx	ENSG00000174808.7	Minor_Salivary_Gland	0.01	0.00	0.01	0.00
ERBB3	BTC	GTEx	ENSG00000174808.7	Muscle_Skeletal	0.01	0.00	0.01	0.00
ERBB3	BTC	GTEx	ENSG00000174808.7	Nerve_Tibial	0.02	0.00	0.02	0.00
ERBB3	BTC	GTEx	ENSG00000174808.7	Ovary	0.01	0.00	0.01	0.00
ERBB3	BTC	GTEx	ENSG00000174808.7	Pancreas	0.01	0.00	0.01	0.00
ERBB3	BTC	GTEx	ENSG00000174808.7	Pituitary	0.02	0.00	0.02	0.00
ERBB3	BTC	GTEx	ENSG00000174808.7	Prostate	0.02	0.00	0.02	0.00
ERBB3	BTC	GTEx	ENSG00000174808.7	Skin_Not_Sun_Exposed_Suprapubic	0.01	0.00	0.01	0.00
ERBB3	BTC	GTEx	ENSG00000174808.7	Skin_Sun_Exposed_Lower_leg	0.01	0.00	0.01	0.00
ERBB3	BTC	GTEx	ENSG00000174808.7	Small_Intestine_Terminal_Ileum	0.02	0.00	0.02	0.00
ERBB3	BTC	GTEx	ENSG00000174808.7	Spleen	0.01	0.00	0.01	0.00
ERBB3	BTC	GTEx	ENSG00000174808.7	Stomach	0.01	0.00	0.01	0.00
ERBB3	BTC	GTEx	ENSG00000174808.7	Testis	0.03	0.00	0.03	0.00
ERBB3	BTC	GTEx	ENSG00000174808.7	Thyroid	0.01	0.00	0.01	0.00
ERBB3	BTC	GTEx	ENSG00000174808.7	Uterus	0.01	0.00	0.01	0.00
ERBB3	BTC	GTEx	ENSG00000174808.7	Vagina	0.01	0.00	0.01	0.00
ERBB3	CDC37	GTEx	ENSG00000105401.2	Adipose_Subcutaneous	0.01	0.00	0.01	0.00
ERBB3	CDC37	GTEx	ENSG00000105401.2	Adipose_Visceral_Omentum	0.01	0.00	0.01	0.00
ERBB3	CDC37	GTEx	ENSG00000105401.2	Adrenal_Gland	0.01	0.00	0.01	0.00
ERBB3	CDC37	GTEx	ENSG00000105401.2	Artery_Aorta	0.01	0.00	0.01	0.00
ERBB3	CDC37	GTEx	ENSG00000105401.2	Artery_Coronary	0.01	0.00	0.01	0.00
ERBB3	CDC37	GTEx	ENSG00000105401.2	Artery_Tibial	0.01	0.00	0.01	0.00
ERBB3	CDC37	GTEx	ENSG00000105401.2	Brain_Amygdala	0.01	0.00	0.01	0.00
ERBB3	CDC37	GTEx	ENSG00000105401.2	Brain_Anterior_cingulate_cortex_BA24	0.01	0.00	0.01	0.00
ERBB3	CDC37	GTEx	ENSG00000105401.2	Brain_Caudate_basal_ganglia	0.02	0.00	0.02	0.00
ERBB3	CDC37	GTEx	ENSG00000105401.2	Brain_Cerebellar_Hemisphere	0.01	0.00	0.01	0.00
ERBB3	CDC37	GTEx	ENSG00000105401.2	Brain_Cerebellum	0.02	0.00	0.02	0.00
ERBB3	CDC37	GTEx	ENSG00000105401.2	Brain_Cortex	0.02	0.00	0.02	0.00
ERBB3	CDC37	GTEx	ENSG00000105401.2	Brain_Frontal_Cortex_BA9	0.01	0.00	0.01	0.00
ERBB3	CDC37	GTEx	ENSG00000105401.2	Brain_Hippocampus	0.02	0.00	0.02	0.00
ERBB3	CDC37	GTEx	ENSG00000105401.2	Brain_Hypothalamus	0.01	0.00	0.01	0.00
ERBB3	CDC37	GTEx	ENSG00000105401.2	Brain_Nucleus_accumbens_basal_ganglia	0.01	0.00	0.01	0.00
ERBB3	CDC37	GTEx	ENSG00000105401.2	Brain_Putamen_basal_ganglia	0.01	0.00	0.01	0.00
ERBB3	CDC37	GTEx	ENSG00000105401.2	Brain_Spinal_cord_cervical_c-1	0.01	0.00	0.01	0.00
ERBB3	CDC37	GTEx	ENSG00000105401.2	Brain_Substantia_nigra	0.01	0.00	0.01	0.00
ERBB3	CDC37	GTEx	ENSG00000105401.2	Breast_Mammary_Tissue	0.01	0.00	0.01	0.00
ERBB3	CDC37	GTEx	ENSG00000105401.2	Cells_EBV-transformed_lymphocytes	0.01	0.00	0.01	0.00
ERBB3	CDC37	GTEx	ENSG00000105401.2	Cells_Transformed_fibroblasts	0.01	0.00	0.01	0.00
ERBB3	CDC37	GTEx	ENSG00000105401.2	Colon_Sigmoid	0.01	0.00	0.01	0.00
ERBB3	CDC37	GTEx	ENSG00000105401.2	Colon_Transverse	0.01	0.00	0.01	0.00
ERBB3	CDC37	GTEx	ENSG00000105401.2	Esophagus_Gastroesophageal_Junction	0.01	0.00	0.01	0.00
ERBB3	CDC37	GTEx	ENSG00000105401.2	Esophagus_Mucosa	0.01	0.00	0.01	0.00
ERBB3	CDC37	GTEx	ENSG00000105401.2	Esophagus_Muscularis	0.01	0.00	0.01	0.00
ERBB3	CDC37	GTEx	ENSG00000105401.2	Heart_Atrial_Appendage	0.01	0.00	0.01	0.00
ERBB3	CDC37	GTEx	ENSG00000105401.2	Heart_Left_Ventricle	0.02	0.00	0.02	0.00
ERBB3	CDC37	GTEx	ENSG00000105401.2	Liver	0.01	0.00	0.01	0.00
ERBB3	CDC37	GTEx	ENSG00000105401.2	Lung	0.01	0.00	0.01	0.00
ERBB3	CDC37	GTEx	ENSG00000105401.2	Minor_Salivary_Gland	0.01	0.00	0.01	0.00
ERBB3	CDC37	GTEx	ENSG00000105401.2	Muscle_Skeletal	0.01	0.00	0.01	0.00
ERBB3	CDC37	GTEx	ENSG00000105401.2	Nerve_Tibial	0.01	0.00	0.01	0.00
ERBB3	CDC37	GTEx	ENSG00000105401.2	Ovary	0.01	0.00	0.01	0.00
ERBB3	CDC37	GTEx	ENSG00000105401.2	Pancreas	0.04	0.00	0.04	0.00
ERBB3	CDC37	GTEx	ENSG00000105401.2	Pituitary	0.01	0.00	0.01	0.00
ERBB3	CDC37	GTEx	ENSG00000105401.2	Prostate	0.01	0.00	0.01	0.00
ERBB3	CDC37	GTEx	ENSG00000105401.2	Skin_Not_Sun_Exposed_Suprapubic	0.01	0.00	0.01	0.00
ERBB3	CDC37	GTEx	ENSG00000105401.2	Skin_Sun_Exposed_Lower_leg	0.01	0.00	0.01	0.00
ERBB3	CDC37	GTEx	ENSG00000105401.2	Small_Intestine_Terminal_Ileum	0.01	0.00	0.01	0.00
ERBB3	CDC37	GTEx	ENSG00000105401.2	Spleen	0.01	0.00	0.01	0.00
ERBB3	CDC37	GTEx	ENSG00000105401.2	Stomach	0.02	0.00	0.02	0.00
ERBB3	CDC37	GTEx	ENSG00000105401.2	Testis	0.01	0.00	0.01	0.00
ERBB3	CDC37	GTEx	ENSG00000105401.2	Thyroid	0.01	0.00	0.01	0.00
ERBB3	CDC37	GTEx	ENSG00000105401.2	Uterus	0.01	0.00	0.01	0.00
ERBB3	CDC37	GTEx	ENSG00000105401.2	Vagina	0.01	0.00	0.01	0.00
ERBB3	CDC37	GTEx	ENSG00000105401.2	Whole_Blood	0.01	0.00	0.01	0.00
ERBB3	CDC37	eQTLgen	ENSG00000105401	Blood_expression_levels	0.01	0.00	0.01	0.00
ERBB3	DIAPH1	GTEx	ENSG00000131504.11	Adipose_Subcutaneous	0.02	0.00	0.02	0.00
ERBB3	DIAPH1	GTEx	ENSG00000131504.11	Adipose_Visceral_Omentum	0.02	0.00	0.02	0.00
ERBB3	DIAPH1	GTEx	ENSG00000131504.11	Adrenal_Gland	0.03	0.00	0.03	0.00
ERBB3	DIAPH1	GTEx	ENSG00000131504.11	Artery_Aorta	0.01	0.00	0.01	0.00
ERBB3	DIAPH1	GTEx	ENSG00000131504.11	Artery_Coronary	0.02	0.00	0.02	0.00
ERBB3	DIAPH1	GTEx	ENSG00000131504.11	Artery_Tibial	0.02	0.00	0.02	0.00
ERBB3	DIAPH1	GTEx	ENSG00000131504.11	Brain_Amygdala	0.02	0.00	0.02	0.00
ERBB3	DIAPH1	GTEx	ENSG00000131504.11	Brain_Anterior_cingulate_cortex_BA24	0.02	0.00	0.02	0.00
ERBB3	DIAPH1	GTEx	ENSG00000131504.11	Brain_Caudate_basal_ganglia	0.01	0.00	0.01	0.00
ERBB3	DIAPH1	GTEx	ENSG00000131504.11	Brain_Cerebellar_Hemisphere	0.02	0.00	0.02	0.00
ERBB3	DIAPH1	GTEx	ENSG00000131504.11	Brain_Cerebellum	0.02	0.00	0.02	0.00
ERBB3	DIAPH1	GTEx	ENSG00000131504.11	Brain_Cortex	0.02	0.00	0.02	0.00
ERBB3	DIAPH1	GTEx	ENSG00000131504.11	Brain_Frontal_Cortex_BA9	0.02	0.00	0.02	0.00
ERBB3	DIAPH1	GTEx	ENSG00000131504.11	Brain_Hippocampus	0.02	0.00	0.02	0.00
ERBB3	DIAPH1	GTEx	ENSG00000131504.11	Brain_Hypothalamus	0.02	0.00	0.02	0.00
ERBB3	DIAPH1	GTEx	ENSG00000131504.11	Brain_Nucleus_accumbens_basal_ganglia	0.02	0.00	0.02	0.00
ERBB3	DIAPH1	GTEx	ENSG00000131504.11	Brain_Putamen_basal_ganglia	0.02	0.00	0.02	0.00
ERBB3	DIAPH1	GTEx	ENSG00000131504.11	Brain_Spinal_cord_cervical_c-1	0.02	0.00	0.02	0.00
ERBB3	DIAPH1	GTEx	ENSG00000131504.11	Brain_Substantia_nigra	0.02	0.00	0.02	0.00
ERBB3	DIAPH1	GTEx	ENSG00000131504.11	Breast_Mammary_Tissue	0.01	0.00	0.01	0.00
ERBB3	DIAPH1	GTEx	ENSG00000131504.11	Cells_EBV-transformed_lymphocytes	0.02	0.00	0.01	0.00
ERBB3	DIAPH1	GTEx	ENSG00000131504.11	Cells_Transformed_fibroblasts	0.01	0.00	0.01	0.00
ERBB3	DIAPH1	GTEx	ENSG00000131504.11	Colon_Sigmoid	0.02	0.00	0.02	0.00
ERBB3	DIAPH1	GTEx	ENSG00000131504.11	Colon_Transverse	0.01	0.00	0.01	0.00
ERBB3	DIAPH1	GTEx	ENSG00000131504.11	Esophagus_Gastroesophageal_Junction	0.02	0.00	0.02	0.00
ERBB3	DIAPH1	GTEx	ENSG00000131504.11	Esophagus_Mucosa	0.01	0.00	0.01	0.00
ERBB3	DIAPH1	GTEx	ENSG00000131504.11	Esophagus_Muscularis	0.02	0.00	0.02	0.00
ERBB3	DIAPH1	GTEx	ENSG00000131504.11	Heart_Atrial_Appendage	0.02	0.00	0.02	0.00
ERBB3	DIAPH1	GTEx	ENSG00000131504.11	Heart_Left_Ventricle	0.02	0.00	0.02	0.00
ERBB3	DIAPH1	GTEx	ENSG00000131504.11	Liver	0.02	0.00	0.02	0.00
ERBB3	DIAPH1	GTEx	ENSG00000131504.11	Lung	0.01	0.00	0.01	0.00
ERBB3	DIAPH1	GTEx	ENSG00000131504.11	Minor_Salivary_Gland	0.02	0.00	0.02	0.00
ERBB3	DIAPH1	GTEx	ENSG00000131504.11	Muscle_Skeletal	0.01	0.00	0.01	0.00
ERBB3	DIAPH1	GTEx	ENSG00000131504.11	Nerve_Tibial	0.02	0.00	0.02	0.00
ERBB3	DIAPH1	GTEx	ENSG00000131504.11	Ovary	0.02	0.00	0.02	0.00
ERBB3	DIAPH1	GTEx	ENSG00000131504.11	Pancreas	0.02	0.00	0.02	0.00
ERBB3	DIAPH1	GTEx	ENSG00000131504.11	Pituitary	0.02	0.00	0.02	0.00
ERBB3	DIAPH1	GTEx	ENSG00000131504.11	Prostate	0.02	0.00	0.02	0.00
ERBB3	DIAPH1	GTEx	ENSG00000131504.11	Skin_Not_Sun_Exposed_Suprapubic	0.02	0.00	0.02	0.00
ERBB3	DIAPH1	GTEx	ENSG00000131504.11	Skin_Sun_Exposed_Lower_leg	0.02	0.00	0.02	0.00
ERBB3	DIAPH1	GTEx	ENSG00000131504.11	Small_Intestine_Terminal_Ileum	0.02	0.00	0.02	0.00
ERBB3	DIAPH1	GTEx	ENSG00000131504.11	Spleen	0.02	0.00	0.02	0.00
ERBB3	DIAPH1	GTEx	ENSG00000131504.11	Stomach	0.01	0.00	0.01	0.00
ERBB3	DIAPH1	GTEx	ENSG00000131504.11	Testis	0.02	0.00	0.02	0.00
ERBB3	DIAPH1	GTEx	ENSG00000131504.11	Thyroid	0.01	0.00	0.01	0.00
ERBB3	DIAPH1	GTEx	ENSG00000131504.11	Uterus	0.02	0.00	0.02	0.00
ERBB3	DIAPH1	GTEx	ENSG00000131504.11	Vagina	0.02	0.00	0.02	0.00
ERBB3	DIAPH1	GTEx	ENSG00000131504.11	Whole_Blood	0.01	0.00	0.01	0.00
ERBB3	DIAPH1	eQTLgen	ENSG00000131504	Blood_expression_levels	0.02	0.00	0.02	0.00
ERBB3	ERBB2	GTEx	ENSG00000141736.9	Adipose_Subcutaneous	0.02	0.00	0.01	0.00
ERBB3	ERBB2	GTEx	ENSG00000141736.9	Adipose_Visceral_Omentum	0.02	0.00	0.02	0.00
ERBB3	ERBB2	GTEx	ENSG00000141736.9	Adrenal_Gland	0.02	0.00	0.01	0.00
ERBB3	ERBB2	GTEx	ENSG00000141736.9	Artery_Aorta	0.01	0.00	0.01	0.00
ERBB3	ERBB2	GTEx	ENSG00000141736.9	Artery_Coronary	0.02	0.00	0.01	0.00
ERBB3	ERBB2	GTEx	ENSG00000141736.9	Artery_Tibial	0.02	0.00	0.02	0.00
ERBB3	ERBB2	GTEx	ENSG00000141736.9	Brain_Amygdala	0.02	0.00	0.01	0.00
ERBB3	ERBB2	GTEx	ENSG00000141736.9	Brain_Anterior_cingulate_cortex_BA24	0.02	0.00	0.02	0.00
ERBB3	ERBB2	GTEx	ENSG00000141736.9	Brain_Caudate_basal_ganglia	0.02	0.00	0.01	0.00
ERBB3	ERBB2	GTEx	ENSG00000141736.9	Brain_Cerebellar_Hemisphere	0.02	0.00	0.02	0.00
ERBB3	ERBB2	GTEx	ENSG00000141736.9	Brain_Cerebellum	0.02	0.00	0.02	0.00
ERBB3	ERBB2	GTEx	ENSG00000141736.9	Brain_Cortex	0.02	0.00	0.02	0.00
ERBB3	ERBB2	GTEx	ENSG00000141736.9	Brain_Frontal_Cortex_BA9	0.02	0.00	0.01	0.00
ERBB3	ERBB2	GTEx	ENSG00000141736.9	Brain_Hippocampus	0.02	0.00	0.02	0.00
ERBB3	ERBB2	GTEx	ENSG00000141736.9	Brain_Hypothalamus	0.02	0.00	0.01	0.00
ERBB3	ERBB2	GTEx	ENSG00000141736.9	Brain_Nucleus_accumbens_basal_ganglia	0.02	0.00	0.01	0.00
ERBB3	ERBB2	GTEx	ENSG00000141736.9	Brain_Putamen_basal_ganglia	0.02	0.00	0.01	0.00
ERBB3	ERBB2	GTEx	ENSG00000141736.9	Brain_Spinal_cord_cervical_c-1	0.02	0.00	0.02	0.00
ERBB3	ERBB2	GTEx	ENSG00000141736.9	Brain_Substantia_nigra	0.02	0.00	0.02	0.00
ERBB3	ERBB2	GTEx	ENSG00000141736.9	Breast_Mammary_Tissue	0.12	0.01	0.01	0.00
ERBB3	ERBB2	GTEx	ENSG00000141736.9	Cells_EBV-transformed_lymphocytes	0.02	0.00	0.02	0.00
ERBB3	ERBB2	GTEx	ENSG00000141736.9	Cells_Transformed_fibroblasts	0.02	0.00	0.02	0.00
ERBB3	ERBB2	GTEx	ENSG00000141736.9	Colon_Sigmoid	0.02	0.00	0.01	0.00
ERBB3	ERBB2	GTEx	ENSG00000141736.9	Colon_Transverse	0.02	0.00	0.01	0.00
ERBB3	ERBB2	GTEx	ENSG00000141736.9	Esophagus_Gastroesophageal_Junction	0.02	0.00	0.02	0.00
ERBB3	ERBB2	GTEx	ENSG00000141736.9	Esophagus_Mucosa	0.01	0.00	0.01	0.00
ERBB3	ERBB2	GTEx	ENSG00000141736.9	Esophagus_Muscularis	0.05	0.01	0.05	0.01
ERBB3	ERBB2	GTEx	ENSG00000141736.9	Heart_Atrial_Appendage	0.02	0.00	0.02	0.00
ERBB3	ERBB2	GTEx	ENSG00000141736.9	Heart_Left_Ventricle	0.02	0.00	0.02	0.00
ERBB3	ERBB2	GTEx	ENSG00000141736.9	Liver	0.02	0.00	0.02	0.00
ERBB3	ERBB2	GTEx	ENSG00000141736.9	Lung	0.03	0.00	0.01	0.00
ERBB3	ERBB2	GTEx	ENSG00000141736.9	Minor_Salivary_Gland	0.02	0.00	0.02	0.00
ERBB3	ERBB2	GTEx	ENSG00000141736.9	Muscle_Skeletal	0.02	0.00	0.01	0.00
ERBB3	ERBB2	GTEx	ENSG00000141736.9	Nerve_Tibial	0.02	0.00	0.02	0.00
ERBB3	ERBB2	GTEx	ENSG00000141736.9	Ovary	0.02	0.00	0.01	0.00
ERBB3	ERBB2	GTEx	ENSG00000141736.9	Pancreas	0.02	0.00	0.01	0.00
ERBB3	ERBB2	GTEx	ENSG00000141736.9	Pituitary	0.02	0.00	0.01	0.00
ERBB3	ERBB2	GTEx	ENSG00000141736.9	Prostate	0.02	0.00	0.01	0.00
ERBB3	ERBB2	GTEx	ENSG00000141736.9	Skin_Not_Sun_Exposed_Suprapubic	0.02	0.00	0.01	0.00
ERBB3	ERBB2	GTEx	ENSG00000141736.9	Skin_Sun_Exposed_Lower_leg	0.01	0.00	0.01	0.00
ERBB3	ERBB2	GTEx	ENSG00000141736.9	Small_Intestine_Terminal_Ileum	0.02	0.00	0.01	0.00
ERBB3	ERBB2	GTEx	ENSG00000141736.9	Spleen	0.02	0.00	0.01	0.00
ERBB3	ERBB2	GTEx	ENSG00000141736.9	Stomach	0.02	0.00	0.01	0.00
ERBB3	ERBB2	GTEx	ENSG00000141736.9	Testis	0.04	0.00	0.04	0.00
ERBB3	ERBB2	GTEx	ENSG00000141736.9	Thyroid	0.03	0.00	0.02	0.00
ERBB3	ERBB2	GTEx	ENSG00000141736.9	Uterus	0.02	0.00	0.02	0.00
ERBB3	ERBB2	GTEx	ENSG00000141736.9	Vagina	0.02	0.00	0.02	0.00
ERBB3	ERBB2	GTEx	ENSG00000141736.9	Whole_Blood	0.02	0.00	0.01	0.00
ERBB3	ERBB2	INTERVAL	ERBB2.2616.23.18	Blood_protein_levels	0.03	0.00	0.03	0.00
ERBB3	ERBB2	eQTLgen	ENSG00000141736	Blood_expression_levels	0.01	0.00	0.01	0.00
ERBB3	ERBB2IP	GTEx	ENSG00000112851.10	Adipose_Subcutaneous	0.02	0.00	0.02	0.00
ERBB3	ERBB2IP	GTEx	ENSG00000112851.10	Adipose_Visceral_Omentum	0.02	0.00	0.01	0.00
ERBB3	ERBB2IP	GTEx	ENSG00000112851.10	Adrenal_Gland	0.02	0.00	0.02	0.00
ERBB3	ERBB2IP	GTEx	ENSG00000112851.10	Artery_Aorta	0.03	0.00	0.03	0.00
ERBB3	ERBB2IP	GTEx	ENSG00000112851.10	Artery_Coronary	0.02	0.00	0.02	0.00
ERBB3	ERBB2IP	GTEx	ENSG00000112851.10	Artery_Tibial	0.03	0.00	0.03	0.00
ERBB3	ERBB2IP	GTEx	ENSG00000112851.10	Brain_Amygdala	0.02	0.00	0.02	0.00
ERBB3	ERBB2IP	GTEx	ENSG00000112851.10	Brain_Anterior_cingulate_cortex_BA24	0.01	0.00	0.01	0.00
ERBB3	ERBB2IP	GTEx	ENSG00000112851.10	Brain_Caudate_basal_ganglia	0.02	0.00	0.02	0.00
ERBB3	ERBB2IP	GTEx	ENSG00000112851.10	Brain_Cerebellar_Hemisphere	0.02	0.00	0.02	0.00
ERBB3	ERBB2IP	GTEx	ENSG00000112851.10	Brain_Cerebellum	0.02	0.00	0.02	0.00
ERBB3	ERBB2IP	GTEx	ENSG00000112851.10	Brain_Cortex	0.01	0.00	0.01	0.00
ERBB3	ERBB2IP	GTEx	ENSG00000112851.10	Brain_Frontal_Cortex_BA9	0.02	0.00	0.02	0.00
ERBB3	ERBB2IP	GTEx	ENSG00000112851.10	Brain_Hippocampus	0.02	0.00	0.02	0.00
ERBB3	ERBB2IP	GTEx	ENSG00000112851.10	Brain_Hypothalamus	0.02	0.00	0.02	0.00
ERBB3	ERBB2IP	GTEx	ENSG00000112851.10	Brain_Nucleus_accumbens_basal_ganglia	0.02	0.00	0.02	0.00
ERBB3	ERBB2IP	GTEx	ENSG00000112851.10	Brain_Putamen_basal_ganglia	0.02	0.00	0.02	0.00
ERBB3	ERBB2IP	GTEx	ENSG00000112851.10	Brain_Spinal_cord_cervical_c-1	0.02	0.00	0.02	0.00
ERBB3	ERBB2IP	GTEx	ENSG00000112851.10	Brain_Substantia_nigra	0.02	0.00	0.02	0.00
ERBB3	ERBB2IP	GTEx	ENSG00000112851.10	Breast_Mammary_Tissue	0.01	0.00	0.01	0.00
ERBB3	ERBB2IP	GTEx	ENSG00000112851.10	Cells_EBV-transformed_lymphocytes	0.02	0.00	0.01	0.00
ERBB3	ERBB2IP	GTEx	ENSG00000112851.10	Cells_Transformed_fibroblasts	0.02	0.00	0.02	0.00
ERBB3	ERBB2IP	GTEx	ENSG00000112851.10	Colon_Sigmoid	0.01	0.00	0.01	0.00
ERBB3	ERBB2IP	GTEx	ENSG00000112851.10	Colon_Transverse	0.02	0.00	0.02	0.00
ERBB3	ERBB2IP	GTEx	ENSG00000112851.10	Esophagus_Gastroesophageal_Junction	0.02	0.00	0.02	0.00
ERBB3	ERBB2IP	GTEx	ENSG00000112851.10	Esophagus_Mucosa	0.01	0.00	0.01	0.00
ERBB3	ERBB2IP	GTEx	ENSG00000112851.10	Esophagus_Muscularis	0.02	0.00	0.02	0.00
ERBB3	ERBB2IP	GTEx	ENSG00000112851.10	Heart_Atrial_Appendage	0.07	0.01	0.07	0.01
ERBB3	ERBB2IP	GTEx	ENSG00000112851.10	Heart_Left_Ventricle	0.02	0.00	0.02	0.00
ERBB3	ERBB2IP	GTEx	ENSG00000112851.10	Liver	0.02	0.00	0.02	0.00
ERBB3	ERBB2IP	GTEx	ENSG00000112851.10	Lung	0.01	0.00	0.01	0.00
ERBB3	ERBB2IP	GTEx	ENSG00000112851.10	Minor_Salivary_Gland	0.02	0.00	0.02	0.00
ERBB3	ERBB2IP	GTEx	ENSG00000112851.10	Muscle_Skeletal	0.02	0.00	0.02	0.00
ERBB3	ERBB2IP	GTEx	ENSG00000112851.10	Nerve_Tibial	0.02	0.00	0.02	0.00
ERBB3	ERBB2IP	GTEx	ENSG00000112851.10	Ovary	0.02	0.00	0.02	0.00
ERBB3	ERBB2IP	GTEx	ENSG00000112851.10	Pancreas	0.02	0.00	0.02	0.00
ERBB3	ERBB2IP	GTEx	ENSG00000112851.10	Pituitary	0.04	0.00	0.04	0.00
ERBB3	ERBB2IP	GTEx	ENSG00000112851.10	Prostate	0.02	0.00	0.02	0.00
ERBB3	ERBB2IP	GTEx	ENSG00000112851.10	Skin_Not_Sun_Exposed_Suprapubic	0.01	0.00	0.01	0.00
ERBB3	ERBB2IP	GTEx	ENSG00000112851.10	Skin_Sun_Exposed_Lower_leg	0.01	0.00	0.01	0.00
ERBB3	ERBB2IP	GTEx	ENSG00000112851.10	Small_Intestine_Terminal_Ileum	0.02	0.00	0.02	0.00
ERBB3	ERBB2IP	GTEx	ENSG00000112851.10	Spleen	0.02	0.00	0.01	0.00
ERBB3	ERBB2IP	GTEx	ENSG00000112851.10	Stomach	0.02	0.00	0.02	0.00
ERBB3	ERBB2IP	GTEx	ENSG00000112851.10	Testis	0.02	0.00	0.02	0.00
ERBB3	ERBB2IP	GTEx	ENSG00000112851.10	Thyroid	0.01	0.00	0.01	0.00
ERBB3	ERBB2IP	GTEx	ENSG00000112851.10	Uterus	0.02	0.00	0.02	0.00
ERBB3	ERBB2IP	GTEx	ENSG00000112851.10	Vagina	0.02	0.00	0.02	0.00
ERBB3	ERBB2IP	GTEx	ENSG00000112851.10	Whole_Blood	0.01	0.00	0.01	0.00
ERBB3	ERBB2IP	eQTLgen	ENSG00000112851	Blood_expression_levels	0.05	0.01	0.05	0.01
ERBB3	ERBB4	GTEx	ENSG00000178568.9	Adipose_Subcutaneous	0.01	0.00	0.06	0.01
ERBB3	ERBB4	GTEx	ENSG00000178568.9	Adipose_Visceral_Omentum	0.01	0.00	0.02	0.00
ERBB3	ERBB4	GTEx	ENSG00000178568.9	Adrenal_Gland	0.04	0.00	0.03	0.00
ERBB3	ERBB4	GTEx	ENSG00000178568.9	Artery_Aorta	0.01	0.00	0.01	0.00
ERBB3	ERBB4	GTEx	ENSG00000178568.9	Artery_Coronary	0.03	0.00	0.03	0.00
ERBB3	ERBB4	GTEx	ENSG00000178568.9	Artery_Tibial	0.03	0.00	0.03	0.00
ERBB3	ERBB4	GTEx	ENSG00000178568.9	Brain_Amygdala	0.04	0.00	0.03	0.00
ERBB3	ERBB4	GTEx	ENSG00000178568.9	Brain_Anterior_cingulate_cortex_BA24	0.04	0.00	0.03	0.00
ERBB3	ERBB4	GTEx	ENSG00000178568.9	Brain_Caudate_basal_ganglia	0.08	0.01	0.06	0.01
ERBB3	ERBB4	GTEx	ENSG00000178568.9	Brain_Cerebellar_Hemisphere	0.01	0.00	0.02	0.00
ERBB3	ERBB4	GTEx	ENSG00000178568.9	Brain_Cerebellum	0.01	0.00	0.02	0.00
ERBB3	ERBB4	GTEx	ENSG00000178568.9	Brain_Cortex	0.03	0.00	0.03	0.00
ERBB3	ERBB4	GTEx	ENSG00000178568.9	Brain_Frontal_Cortex_BA9	0.04	0.00	0.03	0.00
ERBB3	ERBB4	GTEx	ENSG00000178568.9	Brain_Hippocampus	0.03	0.00	0.03	0.00
ERBB3	ERBB4	GTEx	ENSG00000178568.9	Brain_Hypothalamus	0.06	0.01	0.05	0.00
ERBB3	ERBB4	GTEx	ENSG00000178568.9	Brain_Nucleus_accumbens_basal_ganglia	0.04	0.00	0.03	0.00
ERBB3	ERBB4	GTEx	ENSG00000178568.9	Brain_Putamen_basal_ganglia	0.04	0.00	0.03	0.00
ERBB3	ERBB4	GTEx	ENSG00000178568.9	Brain_Spinal_cord_cervical_c-1	0.04	0.00	0.04	0.00
ERBB3	ERBB4	GTEx	ENSG00000178568.9	Brain_Substantia_nigra	0.04	0.00	0.03	0.00
ERBB3	ERBB4	GTEx	ENSG00000178568.9	Breast_Mammary_Tissue	0.03	0.00	0.03	0.00
ERBB3	ERBB4	GTEx	ENSG00000178568.9	Colon_Sigmoid	0.05	0.00	0.04	0.00
ERBB3	ERBB4	GTEx	ENSG00000178568.9	Colon_Transverse	0.08	0.01	0.06	0.01
ERBB3	ERBB4	GTEx	ENSG00000178568.9	Esophagus_Gastroesophageal_Junction	0.03	0.00	0.03	0.00
ERBB3	ERBB4	GTEx	ENSG00000178568.9	Esophagus_Muscularis	0.03	0.00	0.02	0.00
ERBB3	ERBB4	GTEx	ENSG00000178568.9	Heart_Atrial_Appendage	0.05	0.01	0.04	0.00
ERBB3	ERBB4	GTEx	ENSG00000178568.9	Heart_Left_Ventricle	0.03	0.00	0.03	0.00
ERBB3	ERBB4	GTEx	ENSG00000178568.9	Lung	0.02	0.00	0.02	0.00
ERBB3	ERBB4	GTEx	ENSG00000178568.9	Minor_Salivary_Gland	0.04	0.00	0.03	0.00
ERBB3	ERBB4	GTEx	ENSG00000178568.9	Muscle_Skeletal	0.02	0.00	0.03	0.00
ERBB3	ERBB4	GTEx	ENSG00000178568.9	Nerve_Tibial	0.00	0.00	0.06	0.01
ERBB3	ERBB4	GTEx	ENSG00000178568.9	Ovary	0.04	0.00	0.03	0.00
ERBB3	ERBB4	GTEx	ENSG00000178568.9	Pancreas	0.30	0.04	0.26	0.03
ERBB3	ERBB4	GTEx	ENSG00000178568.9	Pituitary	0.00	0.00	0.01	0.00
ERBB3	ERBB4	GTEx	ENSG00000178568.9	Prostate	0.03	0.00	0.03	0.00
ERBB3	ERBB4	GTEx	ENSG00000178568.9	Skin_Not_Sun_Exposed_Suprapubic	0.04	0.00	0.04	0.00
ERBB3	ERBB4	GTEx	ENSG00000178568.9	Skin_Sun_Exposed_Lower_leg	0.00	0.00	0.02	0.00
ERBB3	ERBB4	GTEx	ENSG00000178568.9	Spleen	0.05	0.01	0.04	0.00
ERBB3	ERBB4	GTEx	ENSG00000178568.9	Stomach	0.05	0.01	0.04	0.00
ERBB3	ERBB4	GTEx	ENSG00000178568.9	Testis	0.02	0.00	0.02	0.00
ERBB3	ERBB4	GTEx	ENSG00000178568.9	Thyroid	0.02	0.00	0.04	0.00
ERBB3	ERBB4	GTEx	ENSG00000178568.9	Uterus	0.05	0.01	0.04	0.00
ERBB3	ERBB4	GTEx	ENSG00000178568.9	Vagina	0.04	0.00	0.03	0.00
ERBB3	EREG	GTEx	ENSG00000124882.3	Adipose_Subcutaneous	0.02	0.00	0.02	0.00
ERBB3	EREG	GTEx	ENSG00000124882.3	Adipose_Visceral_Omentum	0.02	0.00	0.02	0.00
ERBB3	EREG	GTEx	ENSG00000124882.3	Adrenal_Gland	0.02	0.00	0.02	0.00
ERBB3	EREG	GTEx	ENSG00000124882.3	Artery_Aorta	0.02	0.00	0.02	0.00
ERBB3	EREG	GTEx	ENSG00000124882.3	Artery_Coronary	0.02	0.00	0.02	0.00
ERBB3	EREG	GTEx	ENSG00000124882.3	Artery_Tibial	0.02	0.00	0.02	0.00
ERBB3	EREG	GTEx	ENSG00000124882.3	Brain_Amygdala	0.02	0.00	0.02	0.00
ERBB3	EREG	GTEx	ENSG00000124882.3	Brain_Anterior_cingulate_cortex_BA24	0.02	0.00	0.02	0.00
ERBB3	EREG	GTEx	ENSG00000124882.3	Breast_Mammary_Tissue	0.02	0.00	0.02	0.00
ERBB3	EREG	GTEx	ENSG00000124882.3	Cells_EBV-transformed_lymphocytes	0.01	0.00	0.01	0.00
ERBB3	EREG	GTEx	ENSG00000124882.3	Cells_Transformed_fibroblasts	0.02	0.00	0.02	0.00
ERBB3	EREG	GTEx	ENSG00000124882.3	Colon_Sigmoid	0.02	0.00	0.02	0.00
ERBB3	EREG	GTEx	ENSG00000124882.3	Colon_Transverse	0.02	0.00	0.02	0.00
ERBB3	EREG	GTEx	ENSG00000124882.3	Esophagus_Gastroesophageal_Junction	0.02	0.00	0.02	0.00
ERBB3	EREG	GTEx	ENSG00000124882.3	Esophagus_Mucosa	0.03	0.00	0.03	0.00
ERBB3	EREG	GTEx	ENSG00000124882.3	Esophagus_Muscularis	0.02	0.00	0.02	0.00
ERBB3	EREG	GTEx	ENSG00000124882.3	Heart_Atrial_Appendage	0.01	0.00	0.01	0.00
ERBB3	EREG	GTEx	ENSG00000124882.3	Heart_Left_Ventricle	0.06	0.01	0.06	0.01
ERBB3	EREG	GTEx	ENSG00000124882.3	Liver	0.02	0.00	0.02	0.00
ERBB3	EREG	GTEx	ENSG00000124882.3	Lung	0.02	0.00	0.02	0.00
ERBB3	EREG	GTEx	ENSG00000124882.3	Minor_Salivary_Gland	0.01	0.00	0.01	0.00
ERBB3	EREG	GTEx	ENSG00000124882.3	Nerve_Tibial	0.01	0.00	0.01	0.00
ERBB3	EREG	GTEx	ENSG00000124882.3	Ovary	0.02	0.00	0.02	0.00
ERBB3	EREG	GTEx	ENSG00000124882.3	Pancreas	0.01	0.00	0.01	0.00
ERBB3	EREG	GTEx	ENSG00000124882.3	Pituitary	0.02	0.00	0.02	0.00
ERBB3	EREG	GTEx	ENSG00000124882.3	Prostate	0.01	0.00	0.01	0.00
ERBB3	EREG	GTEx	ENSG00000124882.3	Skin_Not_Sun_Exposed_Suprapubic	0.02	0.00	0.02	0.00
ERBB3	EREG	GTEx	ENSG00000124882.3	Skin_Sun_Exposed_Lower_leg	0.01	0.00	0.01	0.00
ERBB3	EREG	GTEx	ENSG00000124882.3	Small_Intestine_Terminal_Ileum	0.02	0.00	0.02	0.00
ERBB3	EREG	GTEx	ENSG00000124882.3	Spleen	0.02	0.00	0.02	0.00
ERBB3	EREG	GTEx	ENSG00000124882.3	Stomach	0.02	0.00	0.02	0.00
ERBB3	EREG	GTEx	ENSG00000124882.3	Testis	0.02	0.00	0.02	0.00
ERBB3	EREG	GTEx	ENSG00000124882.3	Thyroid	0.02	0.00	0.02	0.00
ERBB3	EREG	GTEx	ENSG00000124882.3	Uterus	0.02	0.00	0.02	0.00
ERBB3	EREG	GTEx	ENSG00000124882.3	Vagina	0.03	0.00	0.03	0.00
ERBB3	EREG	GTEx	ENSG00000124882.3	Whole_Blood	0.02	0.00	0.02	0.00
ERBB3	EREG	INTERVAL	EREG.4956.2.1	Blood_protein_levels	0.04	0.00	0.04	0.00
ERBB3	EREG	eQTLgen	ENSG00000124882	Blood_expression_levels	0.03	0.00	0.03	0.00
ERBB3	GRB2	GTEx	ENSG00000177885.9	Adipose_Subcutaneous	0.03	0.00	0.03	0.00
ERBB3	GRB2	GTEx	ENSG00000177885.9	Adipose_Visceral_Omentum	0.01	0.00	0.01	0.00
ERBB3	GRB2	GTEx	ENSG00000177885.9	Adrenal_Gland	0.01	0.00	0.01	0.00
ERBB3	GRB2	GTEx	ENSG00000177885.9	Artery_Aorta	0.02	0.00	0.02	0.00
ERBB3	GRB2	GTEx	ENSG00000177885.9	Artery_Coronary	0.02	0.00	0.02	0.00
ERBB3	GRB2	GTEx	ENSG00000177885.9	Artery_Tibial	0.04	0.00	0.04	0.00
ERBB3	GRB2	GTEx	ENSG00000177885.9	Brain_Amygdala	0.02	0.00	0.02	0.00
ERBB3	GRB2	GTEx	ENSG00000177885.9	Brain_Anterior_cingulate_cortex_BA24	0.02	0.00	0.02	0.00
ERBB3	GRB2	GTEx	ENSG00000177885.9	Brain_Caudate_basal_ganglia	0.02	0.00	0.02	0.00
ERBB3	GRB2	GTEx	ENSG00000177885.9	Brain_Cerebellar_Hemisphere	0.04	0.00	0.04	0.00
ERBB3	GRB2	GTEx	ENSG00000177885.9	Brain_Cerebellum	0.02	0.00	0.02	0.00
ERBB3	GRB2	GTEx	ENSG00000177885.9	Brain_Cortex	0.02	0.00	0.02	0.00
ERBB3	GRB2	GTEx	ENSG00000177885.9	Brain_Frontal_Cortex_BA9	0.02	0.00	0.02	0.00
ERBB3	GRB2	GTEx	ENSG00000177885.9	Brain_Hippocampus	0.02	0.00	0.02	0.00
ERBB3	GRB2	GTEx	ENSG00000177885.9	Brain_Hypothalamus	0.02	0.00	0.02	0.00
ERBB3	GRB2	GTEx	ENSG00000177885.9	Brain_Nucleus_accumbens_basal_ganglia	0.02	0.00	0.02	0.00
ERBB3	GRB2	GTEx	ENSG00000177885.9	Brain_Putamen_basal_ganglia	0.04	0.00	0.04	0.00
ERBB3	GRB2	GTEx	ENSG00000177885.9	Brain_Spinal_cord_cervical_c-1	0.02	0.00	0.02	0.00
ERBB3	GRB2	GTEx	ENSG00000177885.9	Brain_Substantia_nigra	0.02	0.00	0.02	0.00
ERBB3	GRB2	GTEx	ENSG00000177885.9	Breast_Mammary_Tissue	0.02	0.00	0.02	0.00
ERBB3	GRB2	GTEx	ENSG00000177885.9	Cells_EBV-transformed_lymphocytes	0.02	0.00	0.02	0.00
ERBB3	GRB2	GTEx	ENSG00000177885.9	Cells_Transformed_fibroblasts	0.01	0.00	0.01	0.00
ERBB3	GRB2	GTEx	ENSG00000177885.9	Colon_Sigmoid	0.01	0.00	0.01	0.00
ERBB3	GRB2	GTEx	ENSG00000177885.9	Colon_Transverse	0.01	0.00	0.01	0.00
ERBB3	GRB2	GTEx	ENSG00000177885.9	Esophagus_Gastroesophageal_Junction	0.01	0.00	0.01	0.00
ERBB3	GRB2	GTEx	ENSG00000177885.9	Esophagus_Mucosa	0.05	0.00	0.05	0.00
ERBB3	GRB2	GTEx	ENSG00000177885.9	Esophagus_Muscularis	0.01	0.00	0.01	0.00
ERBB3	GRB2	GTEx	ENSG00000177885.9	Heart_Atrial_Appendage	0.02	0.00	0.02	0.00
ERBB3	GRB2	GTEx	ENSG00000177885.9	Heart_Left_Ventricle	0.01	0.00	0.01	0.00
ERBB3	GRB2	GTEx	ENSG00000177885.9	Liver	0.01	0.00	0.01	0.00
ERBB3	GRB2	GTEx	ENSG00000177885.9	Lung	0.02	0.00	0.02	0.00
ERBB3	GRB2	GTEx	ENSG00000177885.9	Minor_Salivary_Gland	0.02	0.00	0.02	0.00
ERBB3	GRB2	GTEx	ENSG00000177885.9	Muscle_Skeletal	0.02	0.00	0.02	0.00
ERBB3	GRB2	GTEx	ENSG00000177885.9	Nerve_Tibial	0.02	0.00	0.02	0.00
ERBB3	GRB2	GTEx	ENSG00000177885.9	Ovary	0.02	0.00	0.02	0.00
ERBB3	GRB2	GTEx	ENSG00000177885.9	Pancreas	0.02	0.00	0.02	0.00
ERBB3	GRB2	GTEx	ENSG00000177885.9	Pituitary	0.03	0.00	0.03	0.00
ERBB3	GRB2	GTEx	ENSG00000177885.9	Prostate	0.02	0.00	0.02	0.00
ERBB3	GRB2	GTEx	ENSG00000177885.9	Skin_Not_Sun_Exposed_Suprapubic	0.02	0.00	0.02	0.00
ERBB3	GRB2	GTEx	ENSG00000177885.9	Skin_Sun_Exposed_Lower_leg	0.03	0.00	0.03	0.00
ERBB3	GRB2	GTEx	ENSG00000177885.9	Small_Intestine_Terminal_Ileum	0.02	0.00	0.02	0.00
ERBB3	GRB2	GTEx	ENSG00000177885.9	Spleen	0.02	0.00	0.02	0.00
ERBB3	GRB2	GTEx	ENSG00000177885.9	Stomach	0.02	0.00	0.02	0.00
ERBB3	GRB2	GTEx	ENSG00000177885.9	Testis	0.03	0.00	0.03	0.00
ERBB3	GRB2	GTEx	ENSG00000177885.9	Thyroid	0.04	0.00	0.04	0.00
ERBB3	GRB2	GTEx	ENSG00000177885.9	Uterus	0.03	0.00	0.03	0.00
ERBB3	GRB2	GTEx	ENSG00000177885.9	Vagina	0.02	0.00	0.02	0.00
ERBB3	GRB2	GTEx	ENSG00000177885.9	Whole_Blood	0.05	0.01	0.05	0.01
ERBB3	GRB2	INTERVAL	GRB2.5464.52.3	Blood_protein_levels	0.01	0.00	0.01	0.00
ERBB3	GRB2	eQTLgen	ENSG00000177885	Blood_expression_levels	0.05	0.01	0.05	0.01
ERBB3	GRB7	GTEx	ENSG00000141738.9	Adipose_Subcutaneous	0.02	0.00	0.02	0.00
ERBB3	GRB7	GTEx	ENSG00000141738.9	Adipose_Visceral_Omentum	0.02	0.00	0.01	0.00
ERBB3	GRB7	GTEx	ENSG00000141738.9	Adrenal_Gland	0.02	0.00	0.02	0.00
ERBB3	GRB7	GTEx	ENSG00000141738.9	Artery_Aorta	0.02	0.00	0.01	0.00
ERBB3	GRB7	GTEx	ENSG00000141738.9	Artery_Coronary	0.02	0.00	0.02	0.00
ERBB3	GRB7	GTEx	ENSG00000141738.9	Artery_Tibial	0.02	0.00	0.01	0.00
ERBB3	GRB7	GTEx	ENSG00000141738.9	Brain_Amygdala	0.02	0.00	0.02	0.00
ERBB3	GRB7	GTEx	ENSG00000141738.9	Brain_Anterior_cingulate_cortex_BA24	0.02	0.00	0.02	0.00
ERBB3	GRB7	GTEx	ENSG00000141738.9	Brain_Caudate_basal_ganglia	0.02	0.00	0.02	0.00
ERBB3	GRB7	GTEx	ENSG00000141738.9	Brain_Cerebellar_Hemisphere	0.02	0.00	0.01	0.00
ERBB3	GRB7	GTEx	ENSG00000141738.9	Brain_Cerebellum	0.02	0.00	0.01	0.00
ERBB3	GRB7	GTEx	ENSG00000141738.9	Brain_Cortex	0.02	0.00	0.01	0.00
ERBB3	GRB7	GTEx	ENSG00000141738.9	Brain_Frontal_Cortex_BA9	0.02	0.00	0.02	0.00
ERBB3	GRB7	GTEx	ENSG00000141738.9	Brain_Hippocampus	0.02	0.00	0.02	0.00
ERBB3	GRB7	GTEx	ENSG00000141738.9	Brain_Hypothalamus	0.02	0.00	0.02	0.00
ERBB3	GRB7	GTEx	ENSG00000141738.9	Brain_Nucleus_accumbens_basal_ganglia	0.02	0.00	0.02	0.00
ERBB3	GRB7	GTEx	ENSG00000141738.9	Brain_Putamen_basal_ganglia	0.02	0.00	0.02	0.00
ERBB3	GRB7	GTEx	ENSG00000141738.9	Brain_Spinal_cord_cervical_c-1	0.02	0.00	0.02	0.00
ERBB3	GRB7	GTEx	ENSG00000141738.9	Breast_Mammary_Tissue	0.02	0.00	0.02	0.00
ERBB3	GRB7	GTEx	ENSG00000141738.9	Cells_EBV-transformed_lymphocytes	0.02	0.00	0.02	0.00
ERBB3	GRB7	GTEx	ENSG00000141738.9	Cells_Transformed_fibroblasts	0.02	0.00	0.02	0.00
ERBB3	GRB7	GTEx	ENSG00000141738.9	Colon_Sigmoid	0.02	0.00	0.01	0.00
ERBB3	GRB7	GTEx	ENSG00000141738.9	Colon_Transverse	0.02	0.00	0.01	0.00
ERBB3	GRB7	GTEx	ENSG00000141738.9	Esophagus_Gastroesophageal_Junction	0.02	0.00	0.02	0.00
ERBB3	GRB7	GTEx	ENSG00000141738.9	Esophagus_Mucosa	0.02	0.00	0.01	0.00
ERBB3	GRB7	GTEx	ENSG00000141738.9	Esophagus_Muscularis	0.02	0.00	0.02	0.00
ERBB3	GRB7	GTEx	ENSG00000141738.9	Heart_Atrial_Appendage	0.02	0.00	0.02	0.00
ERBB3	GRB7	GTEx	ENSG00000141738.9	Heart_Left_Ventricle	0.02	0.00	0.02	0.00
ERBB3	GRB7	GTEx	ENSG00000141738.9	Liver	0.02	0.00	0.02	0.00
ERBB3	GRB7	GTEx	ENSG00000141738.9	Lung	0.01	0.00	0.01	0.00
ERBB3	GRB7	GTEx	ENSG00000141738.9	Minor_Salivary_Gland	0.03	0.00	0.02	0.00
ERBB3	GRB7	GTEx	ENSG00000141738.9	Muscle_Skeletal	0.02	0.00	0.01	0.00
ERBB3	GRB7	GTEx	ENSG00000141738.9	Nerve_Tibial	0.02	0.00	0.01	0.00
ERBB3	GRB7	GTEx	ENSG00000141738.9	Ovary	0.02	0.00	0.02	0.00
ERBB3	GRB7	GTEx	ENSG00000141738.9	Pancreas	0.03	0.00	0.02	0.00
ERBB3	GRB7	GTEx	ENSG00000141738.9	Pituitary	0.02	0.00	0.02	0.00
ERBB3	GRB7	GTEx	ENSG00000141738.9	Prostate	0.02	0.00	0.01	0.00
ERBB3	GRB7	GTEx	ENSG00000141738.9	Skin_Not_Sun_Exposed_Suprapubic	0.02	0.00	0.01	0.00
ERBB3	GRB7	GTEx	ENSG00000141738.9	Skin_Sun_Exposed_Lower_leg	0.02	0.00	0.01	0.00
ERBB3	GRB7	GTEx	ENSG00000141738.9	Small_Intestine_Terminal_Ileum	0.03	0.00	0.01	0.00
ERBB3	GRB7	GTEx	ENSG00000141738.9	Spleen	0.02	0.00	0.02	0.00
ERBB3	GRB7	GTEx	ENSG00000141738.9	Stomach	0.03	0.00	0.03	0.00
ERBB3	GRB7	GTEx	ENSG00000141738.9	Testis	0.02	0.00	0.02	0.00
ERBB3	GRB7	GTEx	ENSG00000141738.9	Thyroid	0.01	0.00	0.01	0.00
ERBB3	GRB7	GTEx	ENSG00000141738.9	Uterus	0.02	0.00	0.01	0.00
ERBB3	GRB7	GTEx	ENSG00000141738.9	Vagina	0.02	0.00	0.02	0.00
ERBB3	GRB7	GTEx	ENSG00000141738.9	Whole_Blood	0.02	0.00	0.02	0.00
ERBB3	GRB7	INTERVAL	GRB7.11281.6.3	Blood_protein_levels	0.02	0.00	0.01	0.00
ERBB3	HBEGF	GTEx	ENSG00000113070.6	Adipose_Subcutaneous	0.01	0.00	0.01	0.00
ERBB3	HBEGF	GTEx	ENSG00000113070.6	Adipose_Visceral_Omentum	0.01	0.00	0.01	0.00
ERBB3	HBEGF	GTEx	ENSG00000113070.6	Adrenal_Gland	0.02	0.00	0.02	0.00
ERBB3	HBEGF	GTEx	ENSG00000113070.6	Artery_Aorta	0.01	0.00	0.01	0.00
ERBB3	HBEGF	GTEx	ENSG00000113070.6	Artery_Coronary	0.01	0.00	0.01	0.00
ERBB3	HBEGF	GTEx	ENSG00000113070.6	Artery_Tibial	0.01	0.00	0.01	0.00
ERBB3	HBEGF	GTEx	ENSG00000113070.6	Brain_Amygdala	0.01	0.00	0.01	0.00
ERBB3	HBEGF	GTEx	ENSG00000113070.6	Brain_Anterior_cingulate_cortex_BA24	0.01	0.00	0.01	0.00
ERBB3	HBEGF	GTEx	ENSG00000113070.6	Brain_Caudate_basal_ganglia	0.02	0.00	0.02	0.00
ERBB3	HBEGF	GTEx	ENSG00000113070.6	Brain_Cerebellar_Hemisphere	0.01	0.00	0.01	0.00
ERBB3	HBEGF	GTEx	ENSG00000113070.6	Brain_Cerebellum	0.01	0.00	0.01	0.00
ERBB3	HBEGF	GTEx	ENSG00000113070.6	Brain_Cortex	0.01	0.00	0.01	0.00
ERBB3	HBEGF	GTEx	ENSG00000113070.6	Brain_Frontal_Cortex_BA9	0.01	0.00	0.01	0.00
ERBB3	HBEGF	GTEx	ENSG00000113070.6	Brain_Hippocampus	0.01	0.00	0.01	0.00
ERBB3	HBEGF	GTEx	ENSG00000113070.6	Brain_Hypothalamus	0.01	0.00	0.01	0.00
ERBB3	HBEGF	GTEx	ENSG00000113070.6	Brain_Nucleus_accumbens_basal_ganglia	0.01	0.00	0.01	0.00
ERBB3	HBEGF	GTEx	ENSG00000113070.6	Brain_Putamen_basal_ganglia	0.01	0.00	0.01	0.00
ERBB3	HBEGF	GTEx	ENSG00000113070.6	Brain_Spinal_cord_cervical_c-1	0.01	0.00	0.01	0.00
ERBB3	HBEGF	GTEx	ENSG00000113070.6	Brain_Substantia_nigra	0.01	0.00	0.01	0.00
ERBB3	HBEGF	GTEx	ENSG00000113070.6	Breast_Mammary_Tissue	0.01	0.00	0.01	0.00
ERBB3	HBEGF	GTEx	ENSG00000113070.6	Cells_EBV-transformed_lymphocytes	0.01	0.00	0.01	0.00
ERBB3	HBEGF	GTEx	ENSG00000113070.6	Cells_Transformed_fibroblasts	0.01	0.00	0.01	0.00
ERBB3	HBEGF	GTEx	ENSG00000113070.6	Colon_Sigmoid	0.01	0.00	0.01	0.00
ERBB3	HBEGF	GTEx	ENSG00000113070.6	Colon_Transverse	0.01	0.00	0.01	0.00
ERBB3	HBEGF	GTEx	ENSG00000113070.6	Esophagus_Gastroesophageal_Junction	0.02	0.00	0.02	0.00
ERBB3	HBEGF	GTEx	ENSG00000113070.6	Esophagus_Mucosa	0.01	0.00	0.01	0.00
ERBB3	HBEGF	GTEx	ENSG00000113070.6	Esophagus_Muscularis	0.01	0.00	0.01	0.00
ERBB3	HBEGF	GTEx	ENSG00000113070.6	Heart_Atrial_Appendage	0.01	0.00	0.01	0.00
ERBB3	HBEGF	GTEx	ENSG00000113070.6	Heart_Left_Ventricle	0.01	0.00	0.01	0.00
ERBB3	HBEGF	GTEx	ENSG00000113070.6	Liver	0.01	0.00	0.01	0.00
ERBB3	HBEGF	GTEx	ENSG00000113070.6	Lung	0.01	0.00	0.01	0.00
ERBB3	HBEGF	GTEx	ENSG00000113070.6	Minor_Salivary_Gland	0.01	0.00	0.01	0.00
ERBB3	HBEGF	GTEx	ENSG00000113070.6	Muscle_Skeletal	0.01	0.00	0.01	0.00
ERBB3	HBEGF	GTEx	ENSG00000113070.6	Nerve_Tibial	0.01	0.00	0.01	0.00
ERBB3	HBEGF	GTEx	ENSG00000113070.6	Ovary	0.01	0.00	0.01	0.00
ERBB3	HBEGF	GTEx	ENSG00000113070.6	Pancreas	0.01	0.00	0.01	0.00
ERBB3	HBEGF	GTEx	ENSG00000113070.6	Pituitary	0.01	0.00	0.01	0.00
ERBB3	HBEGF	GTEx	ENSG00000113070.6	Prostate	0.01	0.00	0.01	0.00
ERBB3	HBEGF	GTEx	ENSG00000113070.6	Skin_Not_Sun_Exposed_Suprapubic	0.01	0.00	0.01	0.00
ERBB3	HBEGF	GTEx	ENSG00000113070.6	Skin_Sun_Exposed_Lower_leg	0.01	0.00	0.01	0.00
ERBB3	HBEGF	GTEx	ENSG00000113070.6	Small_Intestine_Terminal_Ileum	0.02	0.00	0.02	0.00
ERBB3	HBEGF	GTEx	ENSG00000113070.6	Spleen	0.01	0.00	0.01	0.00
ERBB3	HBEGF	GTEx	ENSG00000113070.6	Stomach	0.01	0.00	0.01	0.00
ERBB3	HBEGF	GTEx	ENSG00000113070.6	Testis	0.02	0.00	0.02	0.00
ERBB3	HBEGF	GTEx	ENSG00000113070.6	Thyroid	0.01	0.00	0.01	0.00
ERBB3	HBEGF	GTEx	ENSG00000113070.6	Uterus	0.01	0.00	0.01	0.00
ERBB3	HBEGF	GTEx	ENSG00000113070.6	Vagina	0.01	0.00	0.01	0.00
ERBB3	HBEGF	GTEx	ENSG00000113070.6	Whole_Blood	0.01	0.00	0.01	0.00
ERBB3	HBEGF	INTERVAL	HBEGF.14094.29.3	Blood_protein_levels	0.02	0.00	0.02	0.00
ERBB3	HBEGF	INTERVAL	HBEGF.4134.4.2	Blood_protein_levels	0.01	0.00	0.01	0.00
ERBB3	HBEGF	eQTLgen	ENSG00000113070	Blood_expression_levels	0.08	0.01	0.08	0.01
ERBB3	HRAS	GTEx	ENSG00000174775.12	Adipose_Subcutaneous	0.02	0.00	0.02	0.00
ERBB3	HRAS	GTEx	ENSG00000174775.12	Adipose_Visceral_Omentum	0.02	0.00	0.02	0.00
ERBB3	HRAS	GTEx	ENSG00000174775.12	Adrenal_Gland	0.02	0.00	0.02	0.00
ERBB3	HRAS	GTEx	ENSG00000174775.12	Artery_Aorta	0.02	0.00	0.02	0.00
ERBB3	HRAS	GTEx	ENSG00000174775.12	Artery_Coronary	0.01	0.00	0.01	0.00
ERBB3	HRAS	GTEx	ENSG00000174775.12	Artery_Tibial	0.02	0.00	0.02	0.00
ERBB3	HRAS	GTEx	ENSG00000174775.12	Brain_Amygdala	0.02	0.00	0.02	0.00
ERBB3	HRAS	GTEx	ENSG00000174775.12	Brain_Anterior_cingulate_cortex_BA24	0.02	0.00	0.02	0.00
ERBB3	HRAS	GTEx	ENSG00000174775.12	Brain_Caudate_basal_ganglia	0.02	0.00	0.02	0.00
ERBB3	HRAS	GTEx	ENSG00000174775.12	Brain_Cerebellar_Hemisphere	0.02	0.00	0.02	0.00
ERBB3	HRAS	GTEx	ENSG00000174775.12	Brain_Cerebellum	0.02	0.00	0.02	0.00
ERBB3	HRAS	GTEx	ENSG00000174775.12	Brain_Cortex	0.02	0.00	0.02	0.00
ERBB3	HRAS	GTEx	ENSG00000174775.12	Brain_Frontal_Cortex_BA9	0.02	0.00	0.02	0.00
ERBB3	HRAS	GTEx	ENSG00000174775.12	Brain_Hippocampus	0.02	0.00	0.02	0.00
ERBB3	HRAS	GTEx	ENSG00000174775.12	Brain_Hypothalamus	0.02	0.00	0.02	0.00
ERBB3	HRAS	GTEx	ENSG00000174775.12	Brain_Nucleus_accumbens_basal_ganglia	0.03	0.00	0.03	0.00
ERBB3	HRAS	GTEx	ENSG00000174775.12	Brain_Putamen_basal_ganglia	0.02	0.00	0.02	0.00
ERBB3	HRAS	GTEx	ENSG00000174775.12	Brain_Spinal_cord_cervical_c-1	0.01	0.00	0.01	0.00
ERBB3	HRAS	GTEx	ENSG00000174775.12	Brain_Substantia_nigra	0.01	0.00	0.01	0.00
ERBB3	HRAS	GTEx	ENSG00000174775.12	Breast_Mammary_Tissue	0.02	0.00	0.02	0.00
ERBB3	HRAS	GTEx	ENSG00000174775.12	Cells_EBV-transformed_lymphocytes	0.02	0.00	0.02	0.00
ERBB3	HRAS	GTEx	ENSG00000174775.12	Cells_Transformed_fibroblasts	0.03	0.00	0.03	0.00
ERBB3	HRAS	GTEx	ENSG00000174775.12	Colon_Sigmoid	0.02	0.00	0.02	0.00
ERBB3	HRAS	GTEx	ENSG00000174775.12	Colon_Transverse	0.02	0.00	0.02	0.00
ERBB3	HRAS	GTEx	ENSG00000174775.12	Esophagus_Gastroesophageal_Junction	0.02	0.00	0.02	0.00
ERBB3	HRAS	GTEx	ENSG00000174775.12	Esophagus_Mucosa	0.02	0.00	0.02	0.00
ERBB3	HRAS	GTEx	ENSG00000174775.12	Esophagus_Muscularis	0.02	0.00	0.02	0.00
ERBB3	HRAS	GTEx	ENSG00000174775.12	Heart_Atrial_Appendage	0.03	0.00	0.03	0.00
ERBB3	HRAS	GTEx	ENSG00000174775.12	Heart_Left_Ventricle	0.02	0.00	0.02	0.00
ERBB3	HRAS	GTEx	ENSG00000174775.12	Liver	0.01	0.00	0.01	0.00
ERBB3	HRAS	GTEx	ENSG00000174775.12	Lung	0.02	0.00	0.02	0.00
ERBB3	HRAS	GTEx	ENSG00000174775.12	Minor_Salivary_Gland	0.01	0.00	0.01	0.00
ERBB3	HRAS	GTEx	ENSG00000174775.12	Muscle_Skeletal	0.02	0.00	0.02	0.00
ERBB3	HRAS	GTEx	ENSG00000174775.12	Nerve_Tibial	0.03	0.00	0.03	0.00
ERBB3	HRAS	GTEx	ENSG00000174775.12	Ovary	0.02	0.00	0.02	0.00
ERBB3	HRAS	GTEx	ENSG00000174775.12	Pancreas	0.02	0.00	0.02	0.00
ERBB3	HRAS	GTEx	ENSG00000174775.12	Pituitary	0.02	0.00	0.02	0.00
ERBB3	HRAS	GTEx	ENSG00000174775.12	Prostate	0.01	0.00	0.01	0.00
ERBB3	HRAS	GTEx	ENSG00000174775.12	Skin_Not_Sun_Exposed_Suprapubic	0.02	0.00	0.02	0.00
ERBB3	HRAS	GTEx	ENSG00000174775.12	Skin_Sun_Exposed_Lower_leg	0.03	0.00	0.03	0.00
ERBB3	HRAS	GTEx	ENSG00000174775.12	Small_Intestine_Terminal_Ileum	0.02	0.00	0.02	0.00
ERBB3	HRAS	GTEx	ENSG00000174775.12	Spleen	0.04	0.00	0.04	0.00
ERBB3	HRAS	GTEx	ENSG00000174775.12	Stomach	0.02	0.00	0.02	0.00
ERBB3	HRAS	GTEx	ENSG00000174775.12	Testis	0.02	0.00	0.02	0.00
ERBB3	HRAS	GTEx	ENSG00000174775.12	Thyroid	0.02	0.00	0.02	0.00
ERBB3	HRAS	GTEx	ENSG00000174775.12	Uterus	0.02	0.00	0.02	0.00
ERBB3	HRAS	GTEx	ENSG00000174775.12	Vagina	0.02	0.00	0.02	0.00
ERBB3	HRAS	GTEx	ENSG00000174775.12	Whole_Blood	0.03	0.00	0.03	0.00
ERBB3	HRAS	eQTLgen	ENSG00000174775	Blood_expression_levels	0.02	0.00	0.02	0.00
ERBB3	HSP90AA1	GTEx	ENSG00000080824.14	Adipose_Subcutaneous	0.01	0.00	0.01	0.00
ERBB3	HSP90AA1	GTEx	ENSG00000080824.14	Adipose_Visceral_Omentum	0.02	0.00	0.01	0.00
ERBB3	HSP90AA1	GTEx	ENSG00000080824.14	Adrenal_Gland	0.02	0.00	0.02	0.00
ERBB3	HSP90AA1	GTEx	ENSG00000080824.14	Artery_Aorta	0.02	0.00	0.01	0.00
ERBB3	HSP90AA1	GTEx	ENSG00000080824.14	Artery_Coronary	0.02	0.00	0.02	0.00
ERBB3	HSP90AA1	GTEx	ENSG00000080824.14	Artery_Tibial	0.05	0.00	0.05	0.00
ERBB3	HSP90AA1	GTEx	ENSG00000080824.14	Brain_Amygdala	0.02	0.00	0.02	0.00
ERBB3	HSP90AA1	GTEx	ENSG00000080824.14	Brain_Anterior_cingulate_cortex_BA24	0.02	0.00	0.02	0.00
ERBB3	HSP90AA1	GTEx	ENSG00000080824.14	Brain_Caudate_basal_ganglia	0.02	0.00	0.02	0.00
ERBB3	HSP90AA1	GTEx	ENSG00000080824.14	Brain_Cerebellar_Hemisphere	0.02	0.00	0.02	0.00
ERBB3	HSP90AA1	GTEx	ENSG00000080824.14	Brain_Cerebellum	0.02	0.00	0.02	0.00
ERBB3	HSP90AA1	GTEx	ENSG00000080824.14	Brain_Cortex	0.02	0.00	0.02	0.00
ERBB3	HSP90AA1	GTEx	ENSG00000080824.14	Brain_Frontal_Cortex_BA9	0.02	0.00	0.02	0.00
ERBB3	HSP90AA1	GTEx	ENSG00000080824.14	Brain_Hippocampus	0.02	0.00	0.02	0.00
ERBB3	HSP90AA1	GTEx	ENSG00000080824.14	Brain_Hypothalamus	0.02	0.00	0.02	0.00
ERBB3	HSP90AA1	GTEx	ENSG00000080824.14	Brain_Nucleus_accumbens_basal_ganglia	0.02	0.00	0.02	0.00
ERBB3	HSP90AA1	GTEx	ENSG00000080824.14	Brain_Putamen_basal_ganglia	0.02	0.00	0.02	0.00
ERBB3	HSP90AA1	GTEx	ENSG00000080824.14	Brain_Spinal_cord_cervical_c-1	0.02	0.00	0.02	0.00
ERBB3	HSP90AA1	GTEx	ENSG00000080824.14	Brain_Substantia_nigra	0.03	0.00	0.03	0.00
ERBB3	HSP90AA1	GTEx	ENSG00000080824.14	Breast_Mammary_Tissue	0.02	0.00	0.02	0.00
ERBB3	HSP90AA1	GTEx	ENSG00000080824.14	Cells_EBV-transformed_lymphocytes	0.02	0.00	0.02	0.00
ERBB3	HSP90AA1	GTEx	ENSG00000080824.14	Cells_Transformed_fibroblasts	0.02	0.00	0.02	0.00
ERBB3	HSP90AA1	GTEx	ENSG00000080824.14	Colon_Sigmoid	0.02	0.00	0.02	0.00
ERBB3	HSP90AA1	GTEx	ENSG00000080824.14	Colon_Transverse	0.02	0.00	0.02	0.00
ERBB3	HSP90AA1	GTEx	ENSG00000080824.14	Esophagus_Gastroesophageal_Junction	0.02	0.00	0.02	0.00
ERBB3	HSP90AA1	GTEx	ENSG00000080824.14	Esophagus_Mucosa	0.01	0.00	0.01	0.00
ERBB3	HSP90AA1	GTEx	ENSG00000080824.14	Esophagus_Muscularis	0.01	0.00	0.01	0.00
ERBB3	HSP90AA1	GTEx	ENSG00000080824.14	Heart_Atrial_Appendage	0.02	0.00	0.02	0.00
ERBB3	HSP90AA1	GTEx	ENSG00000080824.14	Heart_Left_Ventricle	0.02	0.00	0.02	0.00
ERBB3	HSP90AA1	GTEx	ENSG00000080824.14	Liver	0.02	0.00	0.02	0.00
ERBB3	HSP90AA1	GTEx	ENSG00000080824.14	Lung	0.02	0.00	0.02	0.00
ERBB3	HSP90AA1	GTEx	ENSG00000080824.14	Minor_Salivary_Gland	0.02	0.00	0.02	0.00
ERBB3	HSP90AA1	GTEx	ENSG00000080824.14	Muscle_Skeletal	0.03	0.00	0.03	0.00
ERBB3	HSP90AA1	GTEx	ENSG00000080824.14	Nerve_Tibial	0.02	0.00	0.02	0.00
ERBB3	HSP90AA1	GTEx	ENSG00000080824.14	Ovary	0.02	0.00	0.02	0.00
ERBB3	HSP90AA1	GTEx	ENSG00000080824.14	Pancreas	0.02	0.00	0.02	0.00
ERBB3	HSP90AA1	GTEx	ENSG00000080824.14	Pituitary	0.03	0.00	0.03	0.00
ERBB3	HSP90AA1	GTEx	ENSG00000080824.14	Prostate	0.02	0.00	0.02	0.00
ERBB3	HSP90AA1	GTEx	ENSG00000080824.14	Skin_Not_Sun_Exposed_Suprapubic	0.02	0.00	0.02	0.00
ERBB3	HSP90AA1	GTEx	ENSG00000080824.14	Skin_Sun_Exposed_Lower_leg	0.01	0.00	0.01	0.00
ERBB3	HSP90AA1	GTEx	ENSG00000080824.14	Small_Intestine_Terminal_Ileum	0.02	0.00	0.02	0.00
ERBB3	HSP90AA1	GTEx	ENSG00000080824.14	Spleen	0.02	0.00	0.02	0.00
ERBB3	HSP90AA1	GTEx	ENSG00000080824.14	Stomach	0.02	0.00	0.02	0.00
ERBB3	HSP90AA1	GTEx	ENSG00000080824.14	Testis	0.02	0.00	0.02	0.00
ERBB3	HSP90AA1	GTEx	ENSG00000080824.14	Thyroid	0.02	0.00	0.02	0.00
ERBB3	HSP90AA1	GTEx	ENSG00000080824.14	Uterus	0.02	0.00	0.02	0.00
ERBB3	HSP90AA1	GTEx	ENSG00000080824.14	Vagina	0.02	0.00	0.02	0.00
ERBB3	HSP90AA1	GTEx	ENSG00000080824.14	Whole_Blood	0.01	0.00	0.01	0.00
ERBB3	HSP90AA1	INTERVAL	HSP90AA1.HSP90AB1.2626.3.2	Blood_protein_levels	0.01	0.00	0.01	0.00
ERBB3	HSP90AA1	eQTLgen	ENSG00000080824	Blood_expression_levels	0.01	0.00	0.01	0.00
ERBB3	KRAS	GTEx	ENSG00000133703.7	Adipose_Subcutaneous	0.02	0.00	0.02	0.00
ERBB3	KRAS	GTEx	ENSG00000133703.7	Adipose_Visceral_Omentum	0.02	0.00	0.02	0.00
ERBB3	KRAS	GTEx	ENSG00000133703.7	Adrenal_Gland	0.03	0.00	0.03	0.00
ERBB3	KRAS	GTEx	ENSG00000133703.7	Artery_Aorta	0.02	0.00	0.02	0.00
ERBB3	KRAS	GTEx	ENSG00000133703.7	Artery_Coronary	0.02	0.00	0.02	0.00
ERBB3	KRAS	GTEx	ENSG00000133703.7	Artery_Tibial	0.02	0.00	0.02	0.00
ERBB3	KRAS	GTEx	ENSG00000133703.7	Brain_Amygdala	0.03	0.00	0.03	0.00
ERBB3	KRAS	GTEx	ENSG00000133703.7	Brain_Anterior_cingulate_cortex_BA24	0.02	0.00	0.02	0.00
ERBB3	KRAS	GTEx	ENSG00000133703.7	Brain_Caudate_basal_ganglia	0.04	0.00	0.04	0.00
ERBB3	KRAS	GTEx	ENSG00000133703.7	Brain_Cerebellar_Hemisphere	0.02	0.00	0.02	0.00
ERBB3	KRAS	GTEx	ENSG00000133703.7	Brain_Cerebellum	0.02	0.00	0.02	0.00
ERBB3	KRAS	GTEx	ENSG00000133703.7	Brain_Cortex	0.02	0.00	0.02	0.00
ERBB3	KRAS	GTEx	ENSG00000133703.7	Brain_Frontal_Cortex_BA9	0.05	0.00	0.05	0.00
ERBB3	KRAS	GTEx	ENSG00000133703.7	Brain_Hippocampus	0.13	0.01	0.13	0.01
ERBB3	KRAS	GTEx	ENSG00000133703.7	Brain_Hypothalamus	0.02	0.00	0.02	0.00
ERBB3	KRAS	GTEx	ENSG00000133703.7	Brain_Nucleus_accumbens_basal_ganglia	0.03	0.00	0.03	0.00
ERBB3	KRAS	GTEx	ENSG00000133703.7	Brain_Putamen_basal_ganglia	0.02	0.00	0.02	0.00
ERBB3	KRAS	GTEx	ENSG00000133703.7	Brain_Spinal_cord_cervical_c-1	0.02	0.00	0.02	0.00
ERBB3	KRAS	GTEx	ENSG00000133703.7	Brain_Substantia_nigra	0.02	0.00	0.02	0.00
ERBB3	KRAS	GTEx	ENSG00000133703.7	Breast_Mammary_Tissue	0.02	0.00	0.02	0.00
ERBB3	KRAS	GTEx	ENSG00000133703.7	Cells_EBV-transformed_lymphocytes	0.02	0.00	0.02	0.00
ERBB3	KRAS	GTEx	ENSG00000133703.7	Cells_Transformed_fibroblasts	0.01	0.00	0.01	0.00
ERBB3	KRAS	GTEx	ENSG00000133703.7	Colon_Sigmoid	0.02	0.00	0.02	0.00
ERBB3	KRAS	GTEx	ENSG00000133703.7	Colon_Transverse	0.02	0.00	0.02	0.00
ERBB3	KRAS	GTEx	ENSG00000133703.7	Esophagus_Gastroesophageal_Junction	0.02	0.00	0.02	0.00
ERBB3	KRAS	GTEx	ENSG00000133703.7	Esophagus_Mucosa	0.02	0.00	0.02	0.00
ERBB3	KRAS	GTEx	ENSG00000133703.7	Esophagus_Muscularis	0.05	0.01	0.05	0.01
ERBB3	KRAS	GTEx	ENSG00000133703.7	Heart_Atrial_Appendage	0.02	0.00	0.02	0.00
ERBB3	KRAS	GTEx	ENSG00000133703.7	Heart_Left_Ventricle	0.02	0.00	0.02	0.00
ERBB3	KRAS	GTEx	ENSG00000133703.7	Liver	0.04	0.00	0.04	0.00
ERBB3	KRAS	GTEx	ENSG00000133703.7	Lung	0.02	0.00	0.02	0.00
ERBB3	KRAS	GTEx	ENSG00000133703.7	Minor_Salivary_Gland	0.02	0.00	0.02	0.00
ERBB3	KRAS	GTEx	ENSG00000133703.7	Muscle_Skeletal	0.02	0.00	0.02	0.00
ERBB3	KRAS	GTEx	ENSG00000133703.7	Nerve_Tibial	0.03	0.00	0.03	0.00
ERBB3	KRAS	GTEx	ENSG00000133703.7	Ovary	0.03	0.00	0.03	0.00
ERBB3	KRAS	GTEx	ENSG00000133703.7	Pancreas	0.02	0.00	0.02	0.00
ERBB3	KRAS	GTEx	ENSG00000133703.7	Pituitary	0.03	0.00	0.03	0.00
ERBB3	KRAS	GTEx	ENSG00000133703.7	Prostate	0.03	0.00	0.03	0.00
ERBB3	KRAS	GTEx	ENSG00000133703.7	Skin_Not_Sun_Exposed_Suprapubic	0.02	0.00	0.02	0.00
ERBB3	KRAS	GTEx	ENSG00000133703.7	Skin_Sun_Exposed_Lower_leg	0.02	0.00	0.02	0.00
ERBB3	KRAS	GTEx	ENSG00000133703.7	Small_Intestine_Terminal_Ileum	0.02	0.00	0.02	0.00
ERBB3	KRAS	GTEx	ENSG00000133703.7	Spleen	0.03	0.00	0.03	0.00
ERBB3	KRAS	GTEx	ENSG00000133703.7	Stomach	0.03	0.00	0.03	0.00
ERBB3	KRAS	GTEx	ENSG00000133703.7	Testis	0.06	0.01	0.06	0.01
ERBB3	KRAS	GTEx	ENSG00000133703.7	Thyroid	0.02	0.00	0.02	0.00
ERBB3	KRAS	GTEx	ENSG00000133703.7	Uterus	0.02	0.00	0.02	0.00
ERBB3	KRAS	GTEx	ENSG00000133703.7	Vagina	0.02	0.00	0.02	0.00
ERBB3	KRAS	GTEx	ENSG00000133703.7	Whole_Blood	0.02	0.00	0.02	0.00
ERBB3	KRAS	INTERVAL	KRAS.5193.51.3	Blood_protein_levels	0.02	0.00	0.02	0.00
ERBB3	KRAS	eQTLgen	ENSG00000133703	Blood_expression_levels	0.01	0.00	0.01	0.00
ERBB3	MATK	GTEx	ENSG00000007264.9	Adipose_Subcutaneous	0.02	0.00	0.02	0.00
ERBB3	MATK	GTEx	ENSG00000007264.9	Adipose_Visceral_Omentum	0.03	0.00	0.03	0.00
ERBB3	MATK	GTEx	ENSG00000007264.9	Adrenal_Gland	0.03	0.00	0.03	0.00
ERBB3	MATK	GTEx	ENSG00000007264.9	Artery_Aorta	0.03	0.00	0.03	0.00
ERBB3	MATK	GTEx	ENSG00000007264.9	Artery_Coronary	0.02	0.00	0.02	0.00
ERBB3	MATK	GTEx	ENSG00000007264.9	Artery_Tibial	0.02	0.00	0.02	0.00
ERBB3	MATK	GTEx	ENSG00000007264.9	Brain_Amygdala	0.02	0.00	0.02	0.00
ERBB3	MATK	GTEx	ENSG00000007264.9	Brain_Anterior_cingulate_cortex_BA24	0.02	0.00	0.02	0.00
ERBB3	MATK	GTEx	ENSG00000007264.9	Brain_Caudate_basal_ganglia	0.02	0.00	0.02	0.00
ERBB3	MATK	GTEx	ENSG00000007264.9	Brain_Cerebellar_Hemisphere	0.02	0.00	0.02	0.00
ERBB3	MATK	GTEx	ENSG00000007264.9	Brain_Cerebellum	0.02	0.00	0.02	0.00
ERBB3	MATK	GTEx	ENSG00000007264.9	Brain_Cortex	0.02	0.00	0.02	0.00
ERBB3	MATK	GTEx	ENSG00000007264.9	Brain_Frontal_Cortex_BA9	0.02	0.00	0.02	0.00
ERBB3	MATK	GTEx	ENSG00000007264.9	Brain_Hippocampus	0.02	0.00	0.02	0.00
ERBB3	MATK	GTEx	ENSG00000007264.9	Brain_Hypothalamus	0.04	0.00	0.04	0.00
ERBB3	MATK	GTEx	ENSG00000007264.9	Brain_Nucleus_accumbens_basal_ganglia	0.02	0.00	0.02	0.00
ERBB3	MATK	GTEx	ENSG00000007264.9	Brain_Putamen_basal_ganglia	0.02	0.00	0.02	0.00
ERBB3	MATK	GTEx	ENSG00000007264.9	Brain_Spinal_cord_cervical_c-1	0.10	0.01	0.10	0.01
ERBB3	MATK	GTEx	ENSG00000007264.9	Brain_Substantia_nigra	0.02	0.00	0.02	0.00
ERBB3	MATK	GTEx	ENSG00000007264.9	Breast_Mammary_Tissue	0.02	0.00	0.02	0.00
ERBB3	MATK	GTEx	ENSG00000007264.9	Cells_EBV-transformed_lymphocytes	0.02	0.00	0.02	0.00
ERBB3	MATK	GTEx	ENSG00000007264.9	Cells_Transformed_fibroblasts	0.01	0.00	0.01	0.00
ERBB3	MATK	GTEx	ENSG00000007264.9	Colon_Sigmoid	0.07	0.01	0.07	0.01
ERBB3	MATK	GTEx	ENSG00000007264.9	Colon_Transverse	0.02	0.00	0.02	0.00
ERBB3	MATK	GTEx	ENSG00000007264.9	Esophagus_Gastroesophageal_Junction	0.02	0.00	0.02	0.00
ERBB3	MATK	GTEx	ENSG00000007264.9	Esophagus_Mucosa	0.03	0.00	0.03	0.00
ERBB3	MATK	GTEx	ENSG00000007264.9	Esophagus_Muscularis	0.03	0.00	0.03	0.00
ERBB3	MATK	GTEx	ENSG00000007264.9	Heart_Atrial_Appendage	0.02	0.00	0.02	0.00
ERBB3	MATK	GTEx	ENSG00000007264.9	Heart_Left_Ventricle	0.02	0.00	0.02	0.00
ERBB3	MATK	GTEx	ENSG00000007264.9	Liver	0.02	0.00	0.02	0.00
ERBB3	MATK	GTEx	ENSG00000007264.9	Lung	0.02	0.00	0.02	0.00
ERBB3	MATK	GTEx	ENSG00000007264.9	Minor_Salivary_Gland	0.02	0.00	0.02	0.00
ERBB3	MATK	GTEx	ENSG00000007264.9	Muscle_Skeletal	0.03	0.00	0.03	0.00
ERBB3	MATK	GTEx	ENSG00000007264.9	Nerve_Tibial	0.03	0.00	0.03	0.00
ERBB3	MATK	GTEx	ENSG00000007264.9	Ovary	0.02	0.00	0.02	0.00
ERBB3	MATK	GTEx	ENSG00000007264.9	Pancreas	0.02	0.00	0.02	0.00
ERBB3	MATK	GTEx	ENSG00000007264.9	Pituitary	0.03	0.00	0.03	0.00
ERBB3	MATK	GTEx	ENSG00000007264.9	Prostate	0.02	0.00	0.02	0.00
ERBB3	MATK	GTEx	ENSG00000007264.9	Skin_Not_Sun_Exposed_Suprapubic	0.02	0.00	0.02	0.00
ERBB3	MATK	GTEx	ENSG00000007264.9	Skin_Sun_Exposed_Lower_leg	0.03	0.00	0.03	0.00
ERBB3	MATK	GTEx	ENSG00000007264.9	Small_Intestine_Terminal_Ileum	0.02	0.00	0.02	0.00
ERBB3	MATK	GTEx	ENSG00000007264.9	Spleen	0.02	0.00	0.02	0.00
ERBB3	MATK	GTEx	ENSG00000007264.9	Stomach	0.03	0.00	0.03	0.00
ERBB3	MATK	GTEx	ENSG00000007264.9	Testis	0.02	0.00	0.02	0.00
ERBB3	MATK	GTEx	ENSG00000007264.9	Thyroid	0.02	0.00	0.02	0.00
ERBB3	MATK	GTEx	ENSG00000007264.9	Uterus	0.03	0.00	0.03	0.00
ERBB3	MATK	GTEx	ENSG00000007264.9	Vagina	0.02	0.00	0.02	0.00
ERBB3	MATK	GTEx	ENSG00000007264.9	Whole_Blood	0.01	0.00	0.01	0.00
ERBB3	MATK	INTERVAL	MATK.3823.9.1	Blood_protein_levels	0.02	0.00	0.02	0.00
ERBB3	MATK	eQTLgen	ENSG00000007264	Blood_expression_levels	0.03	0.00	0.03	0.00
ERBB3	MEMO1	GTEx	ENSG00000162959.9	Adipose_Subcutaneous	0.15	0.02	0.04	0.00
ERBB3	MEMO1	GTEx	ENSG00000162959.9	Adipose_Visceral_Omentum	0.02	0.00	0.02	0.00
ERBB3	MEMO1	GTEx	ENSG00000162959.9	Adrenal_Gland	0.02	0.00	0.01	0.00
ERBB3	MEMO1	GTEx	ENSG00000162959.9	Artery_Aorta	0.01	0.00	0.01	0.00
ERBB3	MEMO1	GTEx	ENSG00000162959.9	Artery_Coronary	0.02	0.00	0.01	0.00
ERBB3	MEMO1	GTEx	ENSG00000162959.9	Artery_Tibial	0.01	0.00	0.01	0.00
ERBB3	MEMO1	GTEx	ENSG00000162959.9	Brain_Amygdala	0.02	0.00	0.02	0.00
ERBB3	MEMO1	GTEx	ENSG00000162959.9	Brain_Anterior_cingulate_cortex_BA24	0.02	0.00	0.01	0.00
ERBB3	MEMO1	GTEx	ENSG00000162959.9	Brain_Caudate_basal_ganglia	0.02	0.00	0.01	0.00
ERBB3	MEMO1	GTEx	ENSG00000162959.9	Brain_Cerebellar_Hemisphere	0.02	0.00	0.02	0.00
ERBB3	MEMO1	GTEx	ENSG00000162959.9	Brain_Cerebellum	0.02	0.00	0.02	0.00
ERBB3	MEMO1	GTEx	ENSG00000162959.9	Brain_Cortex	0.02	0.00	0.02	0.00
ERBB3	MEMO1	GTEx	ENSG00000162959.9	Brain_Frontal_Cortex_BA9	0.02	0.00	0.02	0.00
ERBB3	MEMO1	GTEx	ENSG00000162959.9	Brain_Hippocampus	0.02	0.00	0.02	0.00
ERBB3	MEMO1	GTEx	ENSG00000162959.9	Brain_Hypothalamus	0.02	0.00	0.01	0.00
ERBB3	MEMO1	GTEx	ENSG00000162959.9	Brain_Nucleus_accumbens_basal_ganglia	0.02	0.00	0.02	0.00
ERBB3	MEMO1	GTEx	ENSG00000162959.9	Brain_Putamen_basal_ganglia	0.02	0.00	0.02	0.00
ERBB3	MEMO1	GTEx	ENSG00000162959.9	Brain_Spinal_cord_cervical_c-1	0.02	0.00	0.02	0.00
ERBB3	MEMO1	GTEx	ENSG00000162959.9	Brain_Substantia_nigra	0.02	0.00	0.02	0.00
ERBB3	MEMO1	GTEx	ENSG00000162959.9	Breast_Mammary_Tissue	0.02	0.00	0.01	0.00
ERBB3	MEMO1	GTEx	ENSG00000162959.9	Cells_EBV-transformed_lymphocytes	0.02	0.00	0.02	0.00
ERBB3	MEMO1	GTEx	ENSG00000162959.9	Cells_Transformed_fibroblasts	0.02	0.00	0.01	0.00
ERBB3	MEMO1	GTEx	ENSG00000162959.9	Colon_Sigmoid	0.02	0.00	0.01	0.00
ERBB3	MEMO1	GTEx	ENSG00000162959.9	Colon_Transverse	0.02	0.00	0.02	0.00
ERBB3	MEMO1	GTEx	ENSG00000162959.9	Esophagus_Gastroesophageal_Junction	0.02	0.00	0.02	0.00
ERBB3	MEMO1	GTEx	ENSG00000162959.9	Esophagus_Mucosa	0.02	0.00	0.01	0.00
ERBB3	MEMO1	GTEx	ENSG00000162959.9	Esophagus_Muscularis	0.02	0.00	0.01	0.00
ERBB3	MEMO1	GTEx	ENSG00000162959.9	Heart_Atrial_Appendage	0.02	0.00	0.01	0.00
ERBB3	MEMO1	GTEx	ENSG00000162959.9	Heart_Left_Ventricle	0.01	0.00	0.01	0.00
ERBB3	MEMO1	GTEx	ENSG00000162959.9	Liver	0.02	0.00	0.02	0.00
ERBB3	MEMO1	GTEx	ENSG00000162959.9	Lung	0.02	0.00	0.01	0.00
ERBB3	MEMO1	GTEx	ENSG00000162959.9	Minor_Salivary_Gland	0.02	0.00	0.02	0.00
ERBB3	MEMO1	GTEx	ENSG00000162959.9	Muscle_Skeletal	0.02	0.00	0.02	0.00
ERBB3	MEMO1	GTEx	ENSG00000162959.9	Nerve_Tibial	0.02	0.00	0.02	0.00
ERBB3	MEMO1	GTEx	ENSG00000162959.9	Ovary	0.02	0.00	0.02	0.00
ERBB3	MEMO1	GTEx	ENSG00000162959.9	Pancreas	0.02	0.00	0.01	0.00
ERBB3	MEMO1	GTEx	ENSG00000162959.9	Pituitary	0.02	0.00	0.01	0.00
ERBB3	MEMO1	GTEx	ENSG00000162959.9	Prostate	0.02	0.00	0.02	0.00
ERBB3	MEMO1	GTEx	ENSG00000162959.9	Skin_Not_Sun_Exposed_Suprapubic	0.02	0.00	0.01	0.00
ERBB3	MEMO1	GTEx	ENSG00000162959.9	Skin_Sun_Exposed_Lower_leg	0.02	0.00	0.02	0.00
ERBB3	MEMO1	GTEx	ENSG00000162959.9	Small_Intestine_Terminal_Ileum	0.02	0.00	0.01	0.00
ERBB3	MEMO1	GTEx	ENSG00000162959.9	Spleen	0.02	0.00	0.02	0.00
ERBB3	MEMO1	GTEx	ENSG00000162959.9	Stomach	0.02	0.00	0.01	0.00
ERBB3	MEMO1	GTEx	ENSG00000162959.9	Testis	0.01	0.00	0.01	0.00
ERBB3	MEMO1	GTEx	ENSG00000162959.9	Thyroid	0.02	0.00	0.02	0.00
ERBB3	MEMO1	GTEx	ENSG00000162959.9	Uterus	0.02	0.00	0.01	0.00
ERBB3	MEMO1	GTEx	ENSG00000162959.9	Vagina	0.02	0.00	0.02	0.00
ERBB3	MEMO1	GTEx	ENSG00000162959.9	Whole_Blood	0.01	0.00	0.01	0.00
ERBB3	MEMO1	eQTLgen	ENSG00000162959	Blood_expression_levels	0.01	0.00	0.01	0.00
ERBB3	NRAS	GTEx	ENSG00000213281.4	Adipose_Subcutaneous	0.02	0.00	0.02	0.00
ERBB3	NRAS	GTEx	ENSG00000213281.4	Adipose_Visceral_Omentum	0.01	0.00	0.01	0.00
ERBB3	NRAS	GTEx	ENSG00000213281.4	Adrenal_Gland	0.01	0.00	0.01	0.00
ERBB3	NRAS	GTEx	ENSG00000213281.4	Artery_Aorta	0.01	0.00	0.01	0.00
ERBB3	NRAS	GTEx	ENSG00000213281.4	Artery_Coronary	0.01	0.00	0.01	0.00
ERBB3	NRAS	GTEx	ENSG00000213281.4	Artery_Tibial	0.01	0.00	0.01	0.00
ERBB3	NRAS	GTEx	ENSG00000213281.4	Brain_Amygdala	0.01	0.00	0.01	0.00
ERBB3	NRAS	GTEx	ENSG00000213281.4	Brain_Anterior_cingulate_cortex_BA24	0.01	0.00	0.01	0.00
ERBB3	NRAS	GTEx	ENSG00000213281.4	Brain_Caudate_basal_ganglia	0.02	0.00	0.02	0.00
ERBB3	NRAS	GTEx	ENSG00000213281.4	Brain_Cerebellar_Hemisphere	0.01	0.00	0.01	0.00
ERBB3	NRAS	GTEx	ENSG00000213281.4	Brain_Cerebellum	0.03	0.00	0.03	0.00
ERBB3	NRAS	GTEx	ENSG00000213281.4	Brain_Cortex	0.01	0.00	0.01	0.00
ERBB3	NRAS	GTEx	ENSG00000213281.4	Brain_Frontal_Cortex_BA9	0.01	0.00	0.01	0.00
ERBB3	NRAS	GTEx	ENSG00000213281.4	Brain_Hippocampus	0.01	0.00	0.01	0.00
ERBB3	NRAS	GTEx	ENSG00000213281.4	Brain_Hypothalamus	0.01	0.00	0.01	0.00
ERBB3	NRAS	GTEx	ENSG00000213281.4	Brain_Nucleus_accumbens_basal_ganglia	0.01	0.00	0.01	0.00
ERBB3	NRAS	GTEx	ENSG00000213281.4	Brain_Putamen_basal_ganglia	0.01	0.00	0.01	0.00
ERBB3	NRAS	GTEx	ENSG00000213281.4	Brain_Spinal_cord_cervical_c-1	0.01	0.00	0.01	0.00
ERBB3	NRAS	GTEx	ENSG00000213281.4	Brain_Substantia_nigra	0.01	0.00	0.01	0.00
ERBB3	NRAS	GTEx	ENSG00000213281.4	Breast_Mammary_Tissue	0.01	0.00	0.01	0.00
ERBB3	NRAS	GTEx	ENSG00000213281.4	Cells_EBV-transformed_lymphocytes	0.01	0.00	0.01	0.00
ERBB3	NRAS	GTEx	ENSG00000213281.4	Cells_Transformed_fibroblasts	0.01	0.00	0.01	0.00
ERBB3	NRAS	GTEx	ENSG00000213281.4	Colon_Sigmoid	0.01	0.00	0.01	0.00
ERBB3	NRAS	GTEx	ENSG00000213281.4	Colon_Transverse	0.01	0.00	0.01	0.00
ERBB3	NRAS	GTEx	ENSG00000213281.4	Esophagus_Gastroesophageal_Junction	0.01	0.00	0.01	0.00
ERBB3	NRAS	GTEx	ENSG00000213281.4	Esophagus_Mucosa	0.03	0.00	0.03	0.00
ERBB3	NRAS	GTEx	ENSG00000213281.4	Esophagus_Muscularis	0.01	0.00	0.01	0.00
ERBB3	NRAS	GTEx	ENSG00000213281.4	Heart_Atrial_Appendage	0.01	0.00	0.01	0.00
ERBB3	NRAS	GTEx	ENSG00000213281.4	Heart_Left_Ventricle	0.01	0.00	0.01	0.00
ERBB3	NRAS	GTEx	ENSG00000213281.4	Liver	0.02	0.00	0.02	0.00
ERBB3	NRAS	GTEx	ENSG00000213281.4	Lung	0.01	0.00	0.01	0.00
ERBB3	NRAS	GTEx	ENSG00000213281.4	Minor_Salivary_Gland	0.01	0.00	0.01	0.00
ERBB3	NRAS	GTEx	ENSG00000213281.4	Muscle_Skeletal	0.01	0.00	0.01	0.00
ERBB3	NRAS	GTEx	ENSG00000213281.4	Nerve_Tibial	0.02	0.00	0.02	0.00
ERBB3	NRAS	GTEx	ENSG00000213281.4	Ovary	0.01	0.00	0.01	0.00
ERBB3	NRAS	GTEx	ENSG00000213281.4	Pancreas	0.01	0.00	0.01	0.00
ERBB3	NRAS	GTEx	ENSG00000213281.4	Pituitary	0.02	0.00	0.02	0.00
ERBB3	NRAS	GTEx	ENSG00000213281.4	Prostate	0.01	0.00	0.01	0.00
ERBB3	NRAS	GTEx	ENSG00000213281.4	Skin_Not_Sun_Exposed_Suprapubic	0.01	0.00	0.01	0.00
ERBB3	NRAS	GTEx	ENSG00000213281.4	Skin_Sun_Exposed_Lower_leg	0.01	0.00	0.01	0.00
ERBB3	NRAS	GTEx	ENSG00000213281.4	Small_Intestine_Terminal_Ileum	0.01	0.00	0.01	0.00
ERBB3	NRAS	GTEx	ENSG00000213281.4	Spleen	0.01	0.00	0.01	0.00
ERBB3	NRAS	GTEx	ENSG00000213281.4	Stomach	0.01	0.00	0.01	0.00
ERBB3	NRAS	GTEx	ENSG00000213281.4	Testis	0.01	0.00	0.01	0.00
ERBB3	NRAS	GTEx	ENSG00000213281.4	Thyroid	0.01	0.00	0.01	0.00
ERBB3	NRAS	GTEx	ENSG00000213281.4	Uterus	0.01	0.00	0.01	0.00
ERBB3	NRAS	GTEx	ENSG00000213281.4	Vagina	0.01	0.00	0.01	0.00
ERBB3	NRAS	GTEx	ENSG00000213281.4	Whole_Blood	0.01	0.00	0.01	0.00
ERBB3	NRAS	eQTLgen	ENSG00000213281	Blood_expression_levels	0.02	0.00	0.02	0.00
ERBB3	NRG1	GTEx	ENSG00000157168.14	Adipose_Subcutaneous	0.01	0.00	0.01	0.00
ERBB3	NRG1	GTEx	ENSG00000157168.14	Adipose_Visceral_Omentum	0.01	0.00	0.01	0.00
ERBB3	NRG1	GTEx	ENSG00000157168.14	Adrenal_Gland	0.01	0.00	0.01	0.00
ERBB3	NRG1	GTEx	ENSG00000157168.14	Artery_Aorta	0.01	0.00	0.01	0.00
ERBB3	NRG1	GTEx	ENSG00000157168.14	Artery_Coronary	0.01	0.00	0.01	0.00
ERBB3	NRG1	GTEx	ENSG00000157168.14	Artery_Tibial	0.01	0.00	0.01	0.00
ERBB3	NRG1	GTEx	ENSG00000157168.14	Brain_Amygdala	0.01	0.00	0.01	0.00
ERBB3	NRG1	GTEx	ENSG00000157168.14	Brain_Anterior_cingulate_cortex_BA24	0.01	0.00	0.01	0.00
ERBB3	NRG1	GTEx	ENSG00000157168.14	Brain_Caudate_basal_ganglia	0.01	0.00	0.01	0.00
ERBB3	NRG1	GTEx	ENSG00000157168.14	Brain_Cerebellar_Hemisphere	0.02	0.00	0.02	0.00
ERBB3	NRG1	GTEx	ENSG00000157168.14	Brain_Cerebellum	0.01	0.00	0.01	0.00
ERBB3	NRG1	GTEx	ENSG00000157168.14	Brain_Cortex	0.01	0.00	0.01	0.00
ERBB3	NRG1	GTEx	ENSG00000157168.14	Brain_Frontal_Cortex_BA9	0.03	0.00	0.03	0.00
ERBB3	NRG1	GTEx	ENSG00000157168.14	Brain_Hippocampus	0.01	0.00	0.01	0.00
ERBB3	NRG1	GTEx	ENSG00000157168.14	Brain_Hypothalamus	0.01	0.00	0.01	0.00
ERBB3	NRG1	GTEx	ENSG00000157168.14	Brain_Nucleus_accumbens_basal_ganglia	0.01	0.00	0.01	0.00
ERBB3	NRG1	GTEx	ENSG00000157168.14	Brain_Putamen_basal_ganglia	0.02	0.00	0.02	0.00
ERBB3	NRG1	GTEx	ENSG00000157168.14	Brain_Spinal_cord_cervical_c-1	0.01	0.00	0.01	0.00
ERBB3	NRG1	GTEx	ENSG00000157168.14	Brain_Substantia_nigra	0.01	0.00	0.01	0.00
ERBB3	NRG1	GTEx	ENSG00000157168.14	Breast_Mammary_Tissue	0.01	0.00	0.01	0.00
ERBB3	NRG1	GTEx	ENSG00000157168.14	Cells_Transformed_fibroblasts	0.01	0.00	0.01	0.00
ERBB3	NRG1	GTEx	ENSG00000157168.14	Colon_Sigmoid	0.01	0.00	0.01	0.00
ERBB3	NRG1	GTEx	ENSG00000157168.14	Colon_Transverse	0.01	0.00	0.01	0.00
ERBB3	NRG1	GTEx	ENSG00000157168.14	Esophagus_Gastroesophageal_Junction	0.01	0.00	0.01	0.00
ERBB3	NRG1	GTEx	ENSG00000157168.14	Esophagus_Mucosa	0.01	0.00	0.01	0.00
ERBB3	NRG1	GTEx	ENSG00000157168.14	Esophagus_Muscularis	0.01	0.00	0.01	0.00
ERBB3	NRG1	GTEx	ENSG00000157168.14	Heart_Atrial_Appendage	0.01	0.00	0.01	0.00
ERBB3	NRG1	GTEx	ENSG00000157168.14	Liver	0.01	0.00	0.01	0.00
ERBB3	NRG1	GTEx	ENSG00000157168.14	Lung	0.01	0.00	0.01	0.00
ERBB3	NRG1	GTEx	ENSG00000157168.14	Minor_Salivary_Gland	0.01	0.00	0.01	0.00
ERBB3	NRG1	GTEx	ENSG00000157168.14	Nerve_Tibial	0.01	0.00	0.01	0.00
ERBB3	NRG1	GTEx	ENSG00000157168.14	Ovary	0.01	0.00	0.01	0.00
ERBB3	NRG1	GTEx	ENSG00000157168.14	Pituitary	0.01	0.00	0.01	0.00
ERBB3	NRG1	GTEx	ENSG00000157168.14	Prostate	0.01	0.00	0.01	0.00
ERBB3	NRG1	GTEx	ENSG00000157168.14	Skin_Not_Sun_Exposed_Suprapubic	0.01	0.00	0.01	0.00
ERBB3	NRG1	GTEx	ENSG00000157168.14	Skin_Sun_Exposed_Lower_leg	0.01	0.00	0.01	0.00
ERBB3	NRG1	GTEx	ENSG00000157168.14	Small_Intestine_Terminal_Ileum	0.01	0.00	0.01	0.00
ERBB3	NRG1	GTEx	ENSG00000157168.14	Spleen	0.02	0.00	0.02	0.00
ERBB3	NRG1	GTEx	ENSG00000157168.14	Stomach	0.01	0.00	0.01	0.00
ERBB3	NRG1	GTEx	ENSG00000157168.14	Testis	0.01	0.00	0.01	0.00
ERBB3	NRG1	GTEx	ENSG00000157168.14	Thyroid	0.01	0.00	0.01	0.00
ERBB3	NRG1	GTEx	ENSG00000157168.14	Uterus	0.01	0.00	0.01	0.00
ERBB3	NRG1	GTEx	ENSG00000157168.14	Vagina	0.01	0.00	0.01	0.00
ERBB3	NRG1	GTEx	ENSG00000157168.14	Whole_Blood	0.02	0.00	0.02	0.00
ERBB3	NRG1	INTERVAL	NRG1.9178.30.3	Blood_protein_levels	0.01	0.00	0.01	0.00
ERBB3	NRG1	eQTLgen	ENSG00000157168	Blood_expression_levels	0.02	0.00	0.02	0.00
ERBB3	NRG2	GTEx	ENSG00000158458.15	Adipose_Subcutaneous	0.05	0.00	0.05	0.00
ERBB3	NRG2	GTEx	ENSG00000158458.15	Adipose_Visceral_Omentum	0.01	0.00	0.01	0.00
ERBB3	NRG2	GTEx	ENSG00000158458.15	Adrenal_Gland	0.02	0.00	0.02	0.00
ERBB3	NRG2	GTEx	ENSG00000158458.15	Artery_Aorta	0.01	0.00	0.01	0.00
ERBB3	NRG2	GTEx	ENSG00000158458.15	Artery_Coronary	0.01	0.00	0.01	0.00
ERBB3	NRG2	GTEx	ENSG00000158458.15	Artery_Tibial	0.01	0.00	0.01	0.00
ERBB3	NRG2	GTEx	ENSG00000158458.15	Brain_Amygdala	0.01	0.00	0.01	0.00
ERBB3	NRG2	GTEx	ENSG00000158458.15	Brain_Anterior_cingulate_cortex_BA24	0.01	0.00	0.01	0.00
ERBB3	NRG2	GTEx	ENSG00000158458.15	Brain_Caudate_basal_ganglia	0.01	0.00	0.01	0.00
ERBB3	NRG2	GTEx	ENSG00000158458.15	Brain_Cerebellar_Hemisphere	0.01	0.00	0.01	0.00
ERBB3	NRG2	GTEx	ENSG00000158458.15	Brain_Cerebellum	0.01	0.00	0.01	0.00
ERBB3	NRG2	GTEx	ENSG00000158458.15	Brain_Cortex	0.01	0.00	0.01	0.00
ERBB3	NRG2	GTEx	ENSG00000158458.15	Brain_Frontal_Cortex_BA9	0.02	0.00	0.02	0.00
ERBB3	NRG2	GTEx	ENSG00000158458.15	Brain_Hippocampus	0.01	0.00	0.01	0.00
ERBB3	NRG2	GTEx	ENSG00000158458.15	Brain_Hypothalamus	0.01	0.00	0.01	0.00
ERBB3	NRG2	GTEx	ENSG00000158458.15	Brain_Nucleus_accumbens_basal_ganglia	0.01	0.00	0.01	0.00
ERBB3	NRG2	GTEx	ENSG00000158458.15	Brain_Putamen_basal_ganglia	0.01	0.00	0.01	0.00
ERBB3	NRG2	GTEx	ENSG00000158458.15	Brain_Spinal_cord_cervical_c-1	0.01	0.00	0.01	0.00
ERBB3	NRG2	GTEx	ENSG00000158458.15	Brain_Substantia_nigra	0.01	0.00	0.01	0.00
ERBB3	NRG2	GTEx	ENSG00000158458.15	Breast_Mammary_Tissue	0.01	0.00	0.01	0.00
ERBB3	NRG2	GTEx	ENSG00000158458.15	Cells_EBV-transformed_lymphocytes	0.02	0.00	0.02	0.00
ERBB3	NRG2	GTEx	ENSG00000158458.15	Cells_Transformed_fibroblasts	0.01	0.00	0.01	0.00
ERBB3	NRG2	GTEx	ENSG00000158458.15	Colon_Sigmoid	0.01	0.00	0.01	0.00
ERBB3	NRG2	GTEx	ENSG00000158458.15	Colon_Transverse	0.02	0.00	0.02	0.00
ERBB3	NRG2	GTEx	ENSG00000158458.15	Esophagus_Gastroesophageal_Junction	0.01	0.00	0.01	0.00
ERBB3	NRG2	GTEx	ENSG00000158458.15	Esophagus_Mucosa	0.02	0.00	0.02	0.00
ERBB3	NRG2	GTEx	ENSG00000158458.15	Esophagus_Muscularis	0.01	0.00	0.01	0.00
ERBB3	NRG2	GTEx	ENSG00000158458.15	Heart_Atrial_Appendage	0.01	0.00	0.01	0.00
ERBB3	NRG2	GTEx	ENSG00000158458.15	Heart_Left_Ventricle	0.01	0.00	0.01	0.00
ERBB3	NRG2	GTEx	ENSG00000158458.15	Liver	0.01	0.00	0.01	0.00
ERBB3	NRG2	GTEx	ENSG00000158458.15	Lung	0.01	0.00	0.01	0.00
ERBB3	NRG2	GTEx	ENSG00000158458.15	Minor_Salivary_Gland	0.02	0.00	0.02	0.00
ERBB3	NRG2	GTEx	ENSG00000158458.15	Muscle_Skeletal	0.01	0.00	0.01	0.00
ERBB3	NRG2	GTEx	ENSG00000158458.15	Nerve_Tibial	0.01	0.00	0.01	0.00
ERBB3	NRG2	GTEx	ENSG00000158458.15	Ovary	0.01	0.00	0.01	0.00
ERBB3	NRG2	GTEx	ENSG00000158458.15	Pancreas	0.01	0.00	0.01	0.00
ERBB3	NRG2	GTEx	ENSG00000158458.15	Pituitary	0.01	0.00	0.01	0.00
ERBB3	NRG2	GTEx	ENSG00000158458.15	Prostate	0.01	0.00	0.01	0.00
ERBB3	NRG2	GTEx	ENSG00000158458.15	Skin_Not_Sun_Exposed_Suprapubic	0.01	0.00	0.01	0.00
ERBB3	NRG2	GTEx	ENSG00000158458.15	Skin_Sun_Exposed_Lower_leg	0.01	0.00	0.01	0.00
ERBB3	NRG2	GTEx	ENSG00000158458.15	Small_Intestine_Terminal_Ileum	0.01	0.00	0.01	0.00
ERBB3	NRG2	GTEx	ENSG00000158458.15	Spleen	0.01	0.00	0.01	0.00
ERBB3	NRG2	GTEx	ENSG00000158458.15	Stomach	0.01	0.00	0.01	0.00
ERBB3	NRG2	GTEx	ENSG00000158458.15	Testis	0.01	0.00	0.01	0.00
ERBB3	NRG2	GTEx	ENSG00000158458.15	Thyroid	0.01	0.00	0.01	0.00
ERBB3	NRG2	GTEx	ENSG00000158458.15	Uterus	0.01	0.00	0.01	0.00
ERBB3	NRG2	GTEx	ENSG00000158458.15	Vagina	0.01	0.00	0.01	0.00
ERBB3	NRG2	INTERVAL	NRG2.8060.7.3	Blood_protein_levels	0.02	0.00	0.02	0.00
ERBB3	NRG4	GTEx	ENSG00000169752.12	Adipose_Subcutaneous	0.01	0.00	0.01	0.00
ERBB3	NRG4	GTEx	ENSG00000169752.12	Adipose_Visceral_Omentum	0.01	0.00	0.01	0.00
ERBB3	NRG4	GTEx	ENSG00000169752.12	Adrenal_Gland	0.01	0.00	0.01	0.00
ERBB3	NRG4	GTEx	ENSG00000169752.12	Artery_Aorta	0.02	0.00	0.02	0.00
ERBB3	NRG4	GTEx	ENSG00000169752.12	Artery_Coronary	0.03	0.00	0.03	0.00
ERBB3	NRG4	GTEx	ENSG00000169752.12	Artery_Tibial	0.02	0.00	0.02	0.00
ERBB3	NRG4	GTEx	ENSG00000169752.12	Brain_Amygdala	0.02	0.00	0.02	0.00
ERBB3	NRG4	GTEx	ENSG00000169752.12	Brain_Anterior_cingulate_cortex_BA24	0.02	0.00	0.02	0.00
ERBB3	NRG4	GTEx	ENSG00000169752.12	Brain_Caudate_basal_ganglia	0.02	0.00	0.02	0.00
ERBB3	NRG4	GTEx	ENSG00000169752.12	Brain_Cerebellar_Hemisphere	0.02	0.00	0.02	0.00
ERBB3	NRG4	GTEx	ENSG00000169752.12	Brain_Cerebellum	0.02	0.00	0.02	0.00
ERBB3	NRG4	GTEx	ENSG00000169752.12	Brain_Cortex	0.02	0.00	0.02	0.00
ERBB3	NRG4	GTEx	ENSG00000169752.12	Brain_Frontal_Cortex_BA9	0.02	0.00	0.02	0.00
ERBB3	NRG4	GTEx	ENSG00000169752.12	Brain_Hippocampus	0.02	0.00	0.02	0.00
ERBB3	NRG4	GTEx	ENSG00000169752.12	Brain_Hypothalamus	0.02	0.00	0.02	0.00
ERBB3	NRG4	GTEx	ENSG00000169752.12	Brain_Nucleus_accumbens_basal_ganglia	0.02	0.00	0.02	0.00
ERBB3	NRG4	GTEx	ENSG00000169752.12	Brain_Putamen_basal_ganglia	0.02	0.00	0.02	0.00
ERBB3	NRG4	GTEx	ENSG00000169752.12	Brain_Spinal_cord_cervical_c-1	0.02	0.00	0.02	0.00
ERBB3	NRG4	GTEx	ENSG00000169752.12	Brain_Substantia_nigra	0.02	0.00	0.02	0.00
ERBB3	NRG4	GTEx	ENSG00000169752.12	Breast_Mammary_Tissue	0.02	0.00	0.02	0.00
ERBB3	NRG4	GTEx	ENSG00000169752.12	Cells_EBV-transformed_lymphocytes	0.02	0.00	0.02	0.00
ERBB3	NRG4	GTEx	ENSG00000169752.12	Cells_Transformed_fibroblasts	0.37	0.06	0.37	0.06
ERBB3	NRG4	GTEx	ENSG00000169752.12	Colon_Sigmoid	0.06	0.01	0.06	0.01
ERBB3	NRG4	GTEx	ENSG00000169752.12	Colon_Transverse	0.02	0.00	0.02	0.00
ERBB3	NRG4	GTEx	ENSG00000169752.12	Esophagus_Gastroesophageal_Junction	0.02	0.00	0.02	0.00
ERBB3	NRG4	GTEx	ENSG00000169752.12	Esophagus_Mucosa	0.04	0.00	0.04	0.00
ERBB3	NRG4	GTEx	ENSG00000169752.12	Esophagus_Muscularis	0.27	0.04	0.27	0.04
ERBB3	NRG4	GTEx	ENSG00000169752.12	Heart_Atrial_Appendage	0.02	0.00	0.02	0.00
ERBB3	NRG4	GTEx	ENSG00000169752.12	Heart_Left_Ventricle	0.01	0.00	0.01	0.00
ERBB3	NRG4	GTEx	ENSG00000169752.12	Liver	0.02	0.00	0.02	0.00
ERBB3	NRG4	GTEx	ENSG00000169752.12	Lung	0.26	0.03	0.26	0.03
ERBB3	NRG4	GTEx	ENSG00000169752.12	Minor_Salivary_Gland	0.02	0.00	0.02	0.00
ERBB3	NRG4	GTEx	ENSG00000169752.12	Muscle_Skeletal	0.08	0.01	0.08	0.01
ERBB3	NRG4	GTEx	ENSG00000169752.12	Nerve_Tibial	0.10	0.01	0.10	0.01
ERBB3	NRG4	GTEx	ENSG00000169752.12	Ovary	0.02	0.00	0.02	0.00
ERBB3	NRG4	GTEx	ENSG00000169752.12	Pancreas	0.02	0.00	0.02	0.00
ERBB3	NRG4	GTEx	ENSG00000169752.12	Pituitary	0.02	0.00	0.02	0.00
ERBB3	NRG4	GTEx	ENSG00000169752.12	Prostate	0.24	0.03	0.24	0.03
ERBB3	NRG4	GTEx	ENSG00000169752.12	Skin_Not_Sun_Exposed_Suprapubic	0.01	0.00	0.01	0.00
ERBB3	NRG4	GTEx	ENSG00000169752.12	Skin_Sun_Exposed_Lower_leg	0.01	0.00	0.01	0.00
ERBB3	NRG4	GTEx	ENSG00000169752.12	Small_Intestine_Terminal_Ileum	0.02	0.00	0.02	0.00
ERBB3	NRG4	GTEx	ENSG00000169752.12	Spleen	0.02	0.00	0.02	0.00
ERBB3	NRG4	GTEx	ENSG00000169752.12	Stomach	0.01	0.00	0.01	0.00
ERBB3	NRG4	GTEx	ENSG00000169752.12	Testis	0.02	0.00	0.02	0.00
ERBB3	NRG4	GTEx	ENSG00000169752.12	Thyroid	0.17	0.02	0.17	0.02
ERBB3	NRG4	GTEx	ENSG00000169752.12	Uterus	0.02	0.00	0.02	0.00
ERBB3	NRG4	GTEx	ENSG00000169752.12	Vagina	0.02	0.00	0.02	0.00
ERBB3	NRG4	GTEx	ENSG00000169752.12	Whole_Blood	0.02	0.00	0.02	0.00
ERBB3	NRG4	INTERVAL	NRG4.14139.16.3	Blood_protein_levels	0.02	0.00	0.02	0.00
ERBB3	NRG4	eQTLgen	ENSG00000169752	Blood_expression_levels	0.25	0.03	0.25	0.03
ERBB3	PIK3CA	GTEx	ENSG00000121879.3	Adipose_Subcutaneous	0.01	0.00	0.01	0.00
ERBB3	PIK3CA	GTEx	ENSG00000121879.3	Adipose_Visceral_Omentum	0.01	0.00	0.01	0.00
ERBB3	PIK3CA	GTEx	ENSG00000121879.3	Adrenal_Gland	0.02	0.00	0.01	0.00
ERBB3	PIK3CA	GTEx	ENSG00000121879.3	Artery_Aorta	0.02	0.00	0.02	0.00
ERBB3	PIK3CA	GTEx	ENSG00000121879.3	Artery_Coronary	0.02	0.00	0.01	0.00
ERBB3	PIK3CA	GTEx	ENSG00000121879.3	Artery_Tibial	0.02	0.00	0.02	0.00
ERBB3	PIK3CA	GTEx	ENSG00000121879.3	Brain_Amygdala	0.02	0.00	0.02	0.00
ERBB3	PIK3CA	GTEx	ENSG00000121879.3	Brain_Anterior_cingulate_cortex_BA24	0.02	0.00	0.01	0.00
ERBB3	PIK3CA	GTEx	ENSG00000121879.3	Brain_Caudate_basal_ganglia	0.02	0.00	0.02	0.00
ERBB3	PIK3CA	GTEx	ENSG00000121879.3	Brain_Cerebellar_Hemisphere	0.02	0.00	0.02	0.00
ERBB3	PIK3CA	GTEx	ENSG00000121879.3	Brain_Cerebellum	0.03	0.00	0.03	0.00
ERBB3	PIK3CA	GTEx	ENSG00000121879.3	Brain_Cortex	0.03	0.00	0.03	0.00
ERBB3	PIK3CA	GTEx	ENSG00000121879.3	Brain_Frontal_Cortex_BA9	0.02	0.00	0.02	0.00
ERBB3	PIK3CA	GTEx	ENSG00000121879.3	Brain_Hippocampus	0.02	0.00	0.02	0.00
ERBB3	PIK3CA	GTEx	ENSG00000121879.3	Brain_Hypothalamus	0.02	0.00	0.02	0.00
ERBB3	PIK3CA	GTEx	ENSG00000121879.3	Brain_Nucleus_accumbens_basal_ganglia	0.02	0.00	0.02	0.00
ERBB3	PIK3CA	GTEx	ENSG00000121879.3	Brain_Putamen_basal_ganglia	0.02	0.00	0.02	0.00
ERBB3	PIK3CA	GTEx	ENSG00000121879.3	Brain_Spinal_cord_cervical_c-1	0.02	0.00	0.02	0.00
ERBB3	PIK3CA	GTEx	ENSG00000121879.3	Brain_Substantia_nigra	0.02	0.00	0.02	0.00
ERBB3	PIK3CA	GTEx	ENSG00000121879.3	Breast_Mammary_Tissue	0.01	0.00	0.01	0.00
ERBB3	PIK3CA	GTEx	ENSG00000121879.3	Cells_EBV-transformed_lymphocytes	0.01	0.00	0.01	0.00
ERBB3	PIK3CA	GTEx	ENSG00000121879.3	Cells_Transformed_fibroblasts	0.01	0.00	0.01	0.00
ERBB3	PIK3CA	GTEx	ENSG00000121879.3	Colon_Sigmoid	0.02	0.00	0.02	0.00
ERBB3	PIK3CA	GTEx	ENSG00000121879.3	Colon_Transverse	0.01	0.00	0.01	0.00
ERBB3	PIK3CA	GTEx	ENSG00000121879.3	Esophagus_Gastroesophageal_Junction	0.01	0.00	0.01	0.00
ERBB3	PIK3CA	GTEx	ENSG00000121879.3	Esophagus_Mucosa	0.02	0.00	0.02	0.00
ERBB3	PIK3CA	GTEx	ENSG00000121879.3	Esophagus_Muscularis	0.04	0.00	0.04	0.00
ERBB3	PIK3CA	GTEx	ENSG00000121879.3	Heart_Atrial_Appendage	0.03	0.00	0.02	0.00
ERBB3	PIK3CA	GTEx	ENSG00000121879.3	Heart_Left_Ventricle	0.02	0.00	0.02	0.00
ERBB3	PIK3CA	GTEx	ENSG00000121879.3	Liver	0.02	0.00	0.02	0.00
ERBB3	PIK3CA	GTEx	ENSG00000121879.3	Lung	0.01	0.00	0.01	0.00
ERBB3	PIK3CA	GTEx	ENSG00000121879.3	Minor_Salivary_Gland	0.02	0.00	0.02	0.00
ERBB3	PIK3CA	GTEx	ENSG00000121879.3	Muscle_Skeletal	0.02	0.00	0.02	0.00
ERBB3	PIK3CA	GTEx	ENSG00000121879.3	Nerve_Tibial	0.02	0.00	0.02	0.00
ERBB3	PIK3CA	GTEx	ENSG00000121879.3	Ovary	0.02	0.00	0.02	0.00
ERBB3	PIK3CA	GTEx	ENSG00000121879.3	Pancreas	0.02	0.00	0.02	0.00
ERBB3	PIK3CA	GTEx	ENSG00000121879.3	Pituitary	0.02	0.00	0.02	0.00
ERBB3	PIK3CA	GTEx	ENSG00000121879.3	Prostate	0.02	0.00	0.01	0.00
ERBB3	PIK3CA	GTEx	ENSG00000121879.3	Skin_Not_Sun_Exposed_Suprapubic	0.04	0.00	0.04	0.00
ERBB3	PIK3CA	GTEx	ENSG00000121879.3	Skin_Sun_Exposed_Lower_leg	0.01	0.00	0.01	0.00
ERBB3	PIK3CA	GTEx	ENSG00000121879.3	Small_Intestine_Terminal_Ileum	0.02	0.00	0.02	0.00
ERBB3	PIK3CA	GTEx	ENSG00000121879.3	Spleen	0.02	0.00	0.02	0.00
ERBB3	PIK3CA	GTEx	ENSG00000121879.3	Stomach	0.01	0.00	0.01	0.00
ERBB3	PIK3CA	GTEx	ENSG00000121879.3	Testis	0.01	0.00	0.01	0.00
ERBB3	PIK3CA	GTEx	ENSG00000121879.3	Thyroid	0.01	0.00	0.01	0.00
ERBB3	PIK3CA	GTEx	ENSG00000121879.3	Uterus	0.04	0.00	0.04	0.00
ERBB3	PIK3CA	GTEx	ENSG00000121879.3	Vagina	0.02	0.00	0.02	0.00
ERBB3	PIK3CA	GTEx	ENSG00000121879.3	Whole_Blood	0.02	0.00	0.02	0.00
ERBB3	PIK3CA	INTERVAL	PIK3CA.PIK3R1.3390.72.2	Blood_protein_levels	0.02	0.00	0.02	0.00
ERBB3	PIK3CA	eQTLgen	ENSG00000121879	Blood_expression_levels	0.02	0.00	0.02	0.00
ERBB3	PIK3R1	GTEx	ENSG00000145675.10	Adipose_Subcutaneous	0.02	0.00	0.02	0.00
ERBB3	PIK3R1	GTEx	ENSG00000145675.10	Adipose_Visceral_Omentum	0.02	0.00	0.02	0.00
ERBB3	PIK3R1	GTEx	ENSG00000145675.10	Adrenal_Gland	0.02	0.00	0.02	0.00
ERBB3	PIK3R1	GTEx	ENSG00000145675.10	Artery_Aorta	0.03	0.00	0.03	0.00
ERBB3	PIK3R1	GTEx	ENSG00000145675.10	Artery_Coronary	0.04	0.00	0.02	0.00
ERBB3	PIK3R1	GTEx	ENSG00000145675.10	Artery_Tibial	0.02	0.00	0.01	0.00
ERBB3	PIK3R1	GTEx	ENSG00000145675.10	Brain_Amygdala	0.02	0.00	0.02	0.00
ERBB3	PIK3R1	GTEx	ENSG00000145675.10	Brain_Anterior_cingulate_cortex_BA24	0.02	0.00	0.02	0.00
ERBB3	PIK3R1	GTEx	ENSG00000145675.10	Brain_Caudate_basal_ganglia	0.03	0.00	0.02	0.00
ERBB3	PIK3R1	GTEx	ENSG00000145675.10	Brain_Cerebellar_Hemisphere	0.02	0.00	0.02	0.00
ERBB3	PIK3R1	GTEx	ENSG00000145675.10	Brain_Cerebellum	0.02	0.00	0.02	0.00
ERBB3	PIK3R1	GTEx	ENSG00000145675.10	Brain_Cortex	0.02	0.00	0.02	0.00
ERBB3	PIK3R1	GTEx	ENSG00000145675.10	Brain_Frontal_Cortex_BA9	0.02	0.00	0.02	0.00
ERBB3	PIK3R1	GTEx	ENSG00000145675.10	Brain_Hippocampus	0.02	0.00	0.02	0.00
ERBB3	PIK3R1	GTEx	ENSG00000145675.10	Brain_Hypothalamus	0.02	0.00	0.02	0.00
ERBB3	PIK3R1	GTEx	ENSG00000145675.10	Brain_Nucleus_accumbens_basal_ganglia	0.02	0.00	0.02	0.00
ERBB3	PIK3R1	GTEx	ENSG00000145675.10	Brain_Putamen_basal_ganglia	0.02	0.00	0.02	0.00
ERBB3	PIK3R1	GTEx	ENSG00000145675.10	Brain_Spinal_cord_cervical_c-1	0.02	0.00	0.02	0.00
ERBB3	PIK3R1	GTEx	ENSG00000145675.10	Brain_Substantia_nigra	0.02	0.00	0.02	0.00
ERBB3	PIK3R1	GTEx	ENSG00000145675.10	Breast_Mammary_Tissue	0.04	0.00	0.02	0.00
ERBB3	PIK3R1	GTEx	ENSG00000145675.10	Cells_EBV-transformed_lymphocytes	0.02	0.00	0.02	0.00
ERBB3	PIK3R1	GTEx	ENSG00000145675.10	Cells_Transformed_fibroblasts	0.02	0.00	0.02	0.00
ERBB3	PIK3R1	GTEx	ENSG00000145675.10	Colon_Sigmoid	0.02	0.00	0.02	0.00
ERBB3	PIK3R1	GTEx	ENSG00000145675.10	Colon_Transverse	0.02	0.00	0.01	0.00
ERBB3	PIK3R1	GTEx	ENSG00000145675.10	Esophagus_Gastroesophageal_Junction	0.03	0.00	0.03	0.00
ERBB3	PIK3R1	GTEx	ENSG00000145675.10	Esophagus_Mucosa	0.04	0.00	0.04	0.00
ERBB3	PIK3R1	GTEx	ENSG00000145675.10	Esophagus_Muscularis	0.01	0.00	0.01	0.00
ERBB3	PIK3R1	GTEx	ENSG00000145675.10	Heart_Atrial_Appendage	0.03	0.00	0.02	0.00
ERBB3	PIK3R1	GTEx	ENSG00000145675.10	Heart_Left_Ventricle	0.01	0.00	0.01	0.00
ERBB3	PIK3R1	GTEx	ENSG00000145675.10	Liver	0.02	0.00	0.02	0.00
ERBB3	PIK3R1	GTEx	ENSG00000145675.10	Lung	0.02	0.00	0.02	0.00
ERBB3	PIK3R1	GTEx	ENSG00000145675.10	Minor_Salivary_Gland	0.02	0.00	0.02	0.00
ERBB3	PIK3R1	GTEx	ENSG00000145675.10	Muscle_Skeletal	0.02	0.00	0.02	0.00
ERBB3	PIK3R1	GTEx	ENSG00000145675.10	Nerve_Tibial	0.01	0.00	0.01	0.00
ERBB3	PIK3R1	GTEx	ENSG00000145675.10	Ovary	0.02	0.00	0.02	0.00
ERBB3	PIK3R1	GTEx	ENSG00000145675.10	Pancreas	0.02	0.00	0.02	0.00
ERBB3	PIK3R1	GTEx	ENSG00000145675.10	Pituitary	0.02	0.00	0.02	0.00
ERBB3	PIK3R1	GTEx	ENSG00000145675.10	Prostate	0.02	0.00	0.02	0.00
ERBB3	PIK3R1	GTEx	ENSG00000145675.10	Skin_Not_Sun_Exposed_Suprapubic	0.02	0.00	0.02	0.00
ERBB3	PIK3R1	GTEx	ENSG00000145675.10	Skin_Sun_Exposed_Lower_leg	0.02	0.00	0.02	0.00
ERBB3	PIK3R1	GTEx	ENSG00000145675.10	Small_Intestine_Terminal_Ileum	0.02	0.00	0.02	0.00
ERBB3	PIK3R1	GTEx	ENSG00000145675.10	Spleen	0.02	0.00	0.02	0.00
ERBB3	PIK3R1	GTEx	ENSG00000145675.10	Stomach	0.02	0.00	0.02	0.00
ERBB3	PIK3R1	GTEx	ENSG00000145675.10	Testis	0.02	0.00	0.02	0.00
ERBB3	PIK3R1	GTEx	ENSG00000145675.10	Thyroid	0.01	0.00	0.01	0.00
ERBB3	PIK3R1	GTEx	ENSG00000145675.10	Uterus	0.02	0.00	0.02	0.00
ERBB3	PIK3R1	GTEx	ENSG00000145675.10	Vagina	0.02	0.00	0.02	0.00
ERBB3	PIK3R1	GTEx	ENSG00000145675.10	Whole_Blood	0.03	0.00	0.03	0.00
ERBB3	PIK3R1	INTERVAL	PIK3CA.PIK3R1.3390.72.2	Blood_protein_levels	0.02	0.00	0.01	0.00
ERBB3	PIK3R1	eQTLgen	ENSG00000145675	Blood_expression_levels	0.01	0.00	0.01	0.00
ERBB3	PTK6	GTEx	ENSG00000101213.5	Adipose_Subcutaneous	0.14	0.02	0.14	0.02
ERBB3	PTK6	GTEx	ENSG00000101213.5	Adipose_Visceral_Omentum	0.05	0.00	0.05	0.00
ERBB3	PTK6	GTEx	ENSG00000101213.5	Adrenal_Gland	0.02	0.00	0.01	0.00
ERBB3	PTK6	GTEx	ENSG00000101213.5	Artery_Aorta	0.12	0.01	0.12	0.01
ERBB3	PTK6	GTEx	ENSG00000101213.5	Artery_Coronary	0.02	0.00	0.02	0.00
ERBB3	PTK6	GTEx	ENSG00000101213.5	Artery_Tibial	0.13	0.01	0.13	0.01
ERBB3	PTK6	GTEx	ENSG00000101213.5	Brain_Amygdala	0.02	0.00	0.02	0.00
ERBB3	PTK6	GTEx	ENSG00000101213.5	Brain_Anterior_cingulate_cortex_BA24	0.02	0.00	0.02	0.00
ERBB3	PTK6	GTEx	ENSG00000101213.5	Brain_Caudate_basal_ganglia	0.03	0.00	0.03	0.00
ERBB3	PTK6	GTEx	ENSG00000101213.5	Brain_Cerebellar_Hemisphere	0.02	0.00	0.02	0.00
ERBB3	PTK6	GTEx	ENSG00000101213.5	Brain_Cerebellum	0.02	0.00	0.02	0.00
ERBB3	PTK6	GTEx	ENSG00000101213.5	Brain_Cortex	0.02	0.00	0.02	0.00
ERBB3	PTK6	GTEx	ENSG00000101213.5	Brain_Frontal_Cortex_BA9	0.02	0.00	0.02	0.00
ERBB3	PTK6	GTEx	ENSG00000101213.5	Brain_Hippocampus	0.05	0.00	0.05	0.00
ERBB3	PTK6	GTEx	ENSG00000101213.5	Brain_Hypothalamus	0.02	0.00	0.02	0.00
ERBB3	PTK6	GTEx	ENSG00000101213.5	Brain_Nucleus_accumbens_basal_ganglia	0.02	0.00	0.02	0.00
ERBB3	PTK6	GTEx	ENSG00000101213.5	Brain_Putamen_basal_ganglia	0.03	0.00	0.03	0.00
ERBB3	PTK6	GTEx	ENSG00000101213.5	Brain_Spinal_cord_cervical_c-1	0.04	0.00	0.04	0.00
ERBB3	PTK6	GTEx	ENSG00000101213.5	Brain_Substantia_nigra	0.02	0.00	0.02	0.00
ERBB3	PTK6	GTEx	ENSG00000101213.5	Breast_Mammary_Tissue	0.03	0.00	0.03	0.00
ERBB3	PTK6	GTEx	ENSG00000101213.5	Cells_EBV-transformed_lymphocytes	0.02	0.00	0.01	0.00
ERBB3	PTK6	GTEx	ENSG00000101213.5	Cells_Transformed_fibroblasts	0.02	0.00	0.01	0.00
ERBB3	PTK6	GTEx	ENSG00000101213.5	Colon_Sigmoid	0.02	0.00	0.01	0.00
ERBB3	PTK6	GTEx	ENSG00000101213.5	Colon_Transverse	0.02	0.00	0.02	0.00
ERBB3	PTK6	GTEx	ENSG00000101213.5	Esophagus_Gastroesophageal_Junction	0.02	0.00	0.02	0.00
ERBB3	PTK6	GTEx	ENSG00000101213.5	Esophagus_Mucosa	0.15	0.02	0.15	0.02
ERBB3	PTK6	GTEx	ENSG00000101213.5	Esophagus_Muscularis	0.15	0.02	0.15	0.02
ERBB3	PTK6	GTEx	ENSG00000101213.5	Heart_Atrial_Appendage	0.01	0.00	0.01	0.00
ERBB3	PTK6	GTEx	ENSG00000101213.5	Heart_Left_Ventricle	0.02	0.00	0.02	0.00
ERBB3	PTK6	GTEx	ENSG00000101213.5	Liver	0.02	0.00	0.01	0.00
ERBB3	PTK6	GTEx	ENSG00000101213.5	Lung	0.02	0.00	0.02	0.00
ERBB3	PTK6	GTEx	ENSG00000101213.5	Minor_Salivary_Gland	0.01	0.00	0.01	0.00
ERBB3	PTK6	GTEx	ENSG00000101213.5	Muscle_Skeletal	0.01	0.00	0.01	0.00
ERBB3	PTK6	GTEx	ENSG00000101213.5	Nerve_Tibial	0.13	0.01	0.13	0.01
ERBB3	PTK6	GTEx	ENSG00000101213.5	Ovary	0.02	0.00	0.02	0.00
ERBB3	PTK6	GTEx	ENSG00000101213.5	Pancreas	0.02	0.00	0.02	0.00
ERBB3	PTK6	GTEx	ENSG00000101213.5	Pituitary	0.02	0.00	0.02	0.00
ERBB3	PTK6	GTEx	ENSG00000101213.5	Prostate	0.02	0.00	0.01	0.00
ERBB3	PTK6	GTEx	ENSG00000101213.5	Skin_Not_Sun_Exposed_Suprapubic	0.02	0.00	0.02	0.00
ERBB3	PTK6	GTEx	ENSG00000101213.5	Skin_Sun_Exposed_Lower_leg	0.06	0.01	0.07	0.01
ERBB3	PTK6	GTEx	ENSG00000101213.5	Small_Intestine_Terminal_Ileum	0.02	0.00	0.01	0.00
ERBB3	PTK6	GTEx	ENSG00000101213.5	Spleen	0.02	0.00	0.01	0.00
ERBB3	PTK6	GTEx	ENSG00000101213.5	Stomach	0.01	0.00	0.01	0.00
ERBB3	PTK6	GTEx	ENSG00000101213.5	Testis	0.02	0.00	0.02	0.00
ERBB3	PTK6	GTEx	ENSG00000101213.5	Thyroid	0.06	0.01	0.06	0.01
ERBB3	PTK6	GTEx	ENSG00000101213.5	Uterus	0.02	0.00	0.02	0.00
ERBB3	PTK6	GTEx	ENSG00000101213.5	Vagina	0.01	0.00	0.01	0.00
ERBB3	PTK6	GTEx	ENSG00000101213.5	Whole_Blood	0.02	0.00	0.02	0.00
ERBB3	PTK6	INTERVAL	PTK6.3832.51.1	Blood_protein_levels	0.01	0.00	0.01	0.00
ERBB3	PTK6	eQTLgen	ENSG00000101213	Blood_expression_levels	0.05	0.00	0.05	0.00
ERBB3	PTPN12	GTEx	ENSG00000127947.11	Adipose_Subcutaneous	0.01	0.00	0.01	0.00
ERBB3	PTPN12	GTEx	ENSG00000127947.11	Adipose_Visceral_Omentum	0.02	0.00	0.02	0.00
ERBB3	PTPN12	GTEx	ENSG00000127947.11	Adrenal_Gland	0.02	0.00	0.02	0.00
ERBB3	PTPN12	GTEx	ENSG00000127947.11	Artery_Aorta	0.01	0.00	0.01	0.00
ERBB3	PTPN12	GTEx	ENSG00000127947.11	Artery_Coronary	0.02	0.00	0.02	0.00
ERBB3	PTPN12	GTEx	ENSG00000127947.11	Artery_Tibial	0.01	0.00	0.01	0.00
ERBB3	PTPN12	GTEx	ENSG00000127947.11	Brain_Amygdala	0.02	0.00	0.02	0.00
ERBB3	PTPN12	GTEx	ENSG00000127947.11	Brain_Anterior_cingulate_cortex_BA24	0.02	0.00	0.02	0.00
ERBB3	PTPN12	GTEx	ENSG00000127947.11	Brain_Caudate_basal_ganglia	0.01	0.00	0.01	0.00
ERBB3	PTPN12	GTEx	ENSG00000127947.11	Brain_Cerebellar_Hemisphere	0.03	0.00	0.03	0.00
ERBB3	PTPN12	GTEx	ENSG00000127947.11	Brain_Cerebellum	0.02	0.00	0.02	0.00
ERBB3	PTPN12	GTEx	ENSG00000127947.11	Brain_Cortex	0.02	0.00	0.02	0.00
ERBB3	PTPN12	GTEx	ENSG00000127947.11	Brain_Frontal_Cortex_BA9	0.02	0.00	0.02	0.00
ERBB3	PTPN12	GTEx	ENSG00000127947.11	Brain_Hippocampus	0.02	0.00	0.02	0.00
ERBB3	PTPN12	GTEx	ENSG00000127947.11	Brain_Hypothalamus	0.02	0.00	0.02	0.00
ERBB3	PTPN12	GTEx	ENSG00000127947.11	Brain_Nucleus_accumbens_basal_ganglia	0.02	0.00	0.02	0.00
ERBB3	PTPN12	GTEx	ENSG00000127947.11	Brain_Putamen_basal_ganglia	0.05	0.00	0.05	0.00
ERBB3	PTPN12	GTEx	ENSG00000127947.11	Brain_Spinal_cord_cervical_c-1	0.06	0.01	0.06	0.01
ERBB3	PTPN12	GTEx	ENSG00000127947.11	Brain_Substantia_nigra	0.02	0.00	0.02	0.00
ERBB3	PTPN12	GTEx	ENSG00000127947.11	Breast_Mammary_Tissue	0.01	0.00	0.01	0.00
ERBB3	PTPN12	GTEx	ENSG00000127947.11	Cells_EBV-transformed_lymphocytes	0.02	0.00	0.02	0.00
ERBB3	PTPN12	GTEx	ENSG00000127947.11	Cells_Transformed_fibroblasts	0.02	0.00	0.02	0.00
ERBB3	PTPN12	GTEx	ENSG00000127947.11	Colon_Sigmoid	0.02	0.00	0.02	0.00
ERBB3	PTPN12	GTEx	ENSG00000127947.11	Colon_Transverse	0.01	0.00	0.01	0.00
ERBB3	PTPN12	GTEx	ENSG00000127947.11	Esophagus_Gastroesophageal_Junction	0.01	0.00	0.01	0.00
ERBB3	PTPN12	GTEx	ENSG00000127947.11	Esophagus_Mucosa	0.05	0.01	0.05	0.01
ERBB3	PTPN12	GTEx	ENSG00000127947.11	Esophagus_Muscularis	0.01	0.00	0.01	0.00
ERBB3	PTPN12	GTEx	ENSG00000127947.11	Heart_Atrial_Appendage	0.06	0.01	0.06	0.01
ERBB3	PTPN12	GTEx	ENSG00000127947.11	Heart_Left_Ventricle	0.02	0.00	0.02	0.00
ERBB3	PTPN12	GTEx	ENSG00000127947.11	Liver	0.02	0.00	0.02	0.00
ERBB3	PTPN12	GTEx	ENSG00000127947.11	Lung	0.01	0.00	0.01	0.00
ERBB3	PTPN12	GTEx	ENSG00000127947.11	Minor_Salivary_Gland	0.02	0.00	0.02	0.00
ERBB3	PTPN12	GTEx	ENSG00000127947.11	Muscle_Skeletal	0.04	0.00	0.04	0.00
ERBB3	PTPN12	GTEx	ENSG00000127947.11	Nerve_Tibial	0.01	0.00	0.01	0.00
ERBB3	PTPN12	GTEx	ENSG00000127947.11	Ovary	0.02	0.00	0.02	0.00
ERBB3	PTPN12	GTEx	ENSG00000127947.11	Pancreas	0.02	0.00	0.02	0.00
ERBB3	PTPN12	GTEx	ENSG00000127947.11	Pituitary	0.04	0.00	0.04	0.00
ERBB3	PTPN12	GTEx	ENSG00000127947.11	Prostate	0.02	0.00	0.02	0.00
ERBB3	PTPN12	GTEx	ENSG00000127947.11	Skin_Not_Sun_Exposed_Suprapubic	0.03	0.00	0.03	0.00
ERBB3	PTPN12	GTEx	ENSG00000127947.11	Skin_Sun_Exposed_Lower_leg	0.02	0.00	0.02	0.00
ERBB3	PTPN12	GTEx	ENSG00000127947.11	Small_Intestine_Terminal_Ileum	0.01	0.00	0.01	0.00
ERBB3	PTPN12	GTEx	ENSG00000127947.11	Spleen	0.01	0.00	0.01	0.00
ERBB3	PTPN12	GTEx	ENSG00000127947.11	Stomach	0.02	0.00	0.02	0.00
ERBB3	PTPN12	GTEx	ENSG00000127947.11	Testis	0.03	0.00	0.03	0.00
ERBB3	PTPN12	GTEx	ENSG00000127947.11	Thyroid	0.01	0.00	0.01	0.00
ERBB3	PTPN12	GTEx	ENSG00000127947.11	Uterus	0.03	0.00	0.03	0.00
ERBB3	PTPN12	GTEx	ENSG00000127947.11	Vagina	0.02	0.00	0.02	0.00
ERBB3	PTPN12	GTEx	ENSG00000127947.11	Whole_Blood	0.01	0.00	0.01	0.00
ERBB3	PTPN12	eQTLgen	ENSG00000127947	Blood_expression_levels	0.02	0.00	0.02	0.00
ERBB3	RHOA	GTEx	ENSG00000067560.6	Adipose_Subcutaneous	0.01	0.00	0.01	0.00
ERBB3	RHOA	GTEx	ENSG00000067560.6	Adipose_Visceral_Omentum	0.02	0.00	0.02	0.00
ERBB3	RHOA	GTEx	ENSG00000067560.6	Adrenal_Gland	0.01	0.00	0.01	0.00
ERBB3	RHOA	GTEx	ENSG00000067560.6	Artery_Aorta	0.01	0.00	0.01	0.00
ERBB3	RHOA	GTEx	ENSG00000067560.6	Artery_Coronary	0.01	0.00	0.01	0.00
ERBB3	RHOA	GTEx	ENSG00000067560.6	Artery_Tibial	0.03	0.00	0.03	0.00
ERBB3	RHOA	GTEx	ENSG00000067560.6	Brain_Amygdala	0.01	0.00	0.01	0.00
ERBB3	RHOA	GTEx	ENSG00000067560.6	Brain_Anterior_cingulate_cortex_BA24	0.01	0.00	0.01	0.00
ERBB3	RHOA	GTEx	ENSG00000067560.6	Brain_Caudate_basal_ganglia	0.01	0.00	0.01	0.00
ERBB3	RHOA	GTEx	ENSG00000067560.6	Brain_Cerebellar_Hemisphere	0.01	0.00	0.01	0.00
ERBB3	RHOA	GTEx	ENSG00000067560.6	Brain_Cerebellum	0.01	0.00	0.01	0.00
ERBB3	RHOA	GTEx	ENSG00000067560.6	Brain_Cortex	0.01	0.00	0.01	0.00
ERBB3	RHOA	GTEx	ENSG00000067560.6	Brain_Frontal_Cortex_BA9	0.01	0.00	0.01	0.00
ERBB3	RHOA	GTEx	ENSG00000067560.6	Brain_Hippocampus	0.01	0.00	0.01	0.00
ERBB3	RHOA	GTEx	ENSG00000067560.6	Brain_Hypothalamus	0.01	0.00	0.01	0.00
ERBB3	RHOA	GTEx	ENSG00000067560.6	Brain_Nucleus_accumbens_basal_ganglia	0.01	0.00	0.01	0.00
ERBB3	RHOA	GTEx	ENSG00000067560.6	Brain_Putamen_basal_ganglia	0.02	0.00	0.02	0.00
ERBB3	RHOA	GTEx	ENSG00000067560.6	Brain_Spinal_cord_cervical_c-1	0.01	0.00	0.01	0.00
ERBB3	RHOA	GTEx	ENSG00000067560.6	Brain_Substantia_nigra	0.01	0.00	0.01	0.00
ERBB3	RHOA	GTEx	ENSG00000067560.6	Breast_Mammary_Tissue	0.01	0.00	0.01	0.00
ERBB3	RHOA	GTEx	ENSG00000067560.6	Cells_EBV-transformed_lymphocytes	0.01	0.00	0.01	0.00
ERBB3	RHOA	GTEx	ENSG00000067560.6	Cells_Transformed_fibroblasts	0.01	0.00	0.01	0.00
ERBB3	RHOA	GTEx	ENSG00000067560.6	Colon_Sigmoid	0.01	0.00	0.01	0.00
ERBB3	RHOA	GTEx	ENSG00000067560.6	Colon_Transverse	0.01	0.00	0.01	0.00
ERBB3	RHOA	GTEx	ENSG00000067560.6	Esophagus_Gastroesophageal_Junction	0.01	0.00	0.01	0.00
ERBB3	RHOA	GTEx	ENSG00000067560.6	Esophagus_Mucosa	0.01	0.00	0.01	0.00
ERBB3	RHOA	GTEx	ENSG00000067560.6	Esophagus_Muscularis	0.01	0.00	0.01	0.00
ERBB3	RHOA	GTEx	ENSG00000067560.6	Heart_Atrial_Appendage	0.01	0.00	0.01	0.00
ERBB3	RHOA	GTEx	ENSG00000067560.6	Heart_Left_Ventricle	0.01	0.00	0.01	0.00
ERBB3	RHOA	GTEx	ENSG00000067560.6	Liver	0.01	0.00	0.01	0.00
ERBB3	RHOA	GTEx	ENSG00000067560.6	Lung	0.01	0.00	0.01	0.00
ERBB3	RHOA	GTEx	ENSG00000067560.6	Minor_Salivary_Gland	0.01	0.00	0.01	0.00
ERBB3	RHOA	GTEx	ENSG00000067560.6	Muscle_Skeletal	0.02	0.00	0.02	0.00
ERBB3	RHOA	GTEx	ENSG00000067560.6	Nerve_Tibial	0.01	0.00	0.01	0.00
ERBB3	RHOA	GTEx	ENSG00000067560.6	Ovary	0.01	0.00	0.01	0.00
ERBB3	RHOA	GTEx	ENSG00000067560.6	Pancreas	0.01	0.00	0.01	0.00
ERBB3	RHOA	GTEx	ENSG00000067560.6	Pituitary	0.01	0.00	0.01	0.00
ERBB3	RHOA	GTEx	ENSG00000067560.6	Prostate	0.02	0.00	0.02	0.00
ERBB3	RHOA	GTEx	ENSG00000067560.6	Skin_Not_Sun_Exposed_Suprapubic	0.01	0.00	0.01	0.00
ERBB3	RHOA	GTEx	ENSG00000067560.6	Skin_Sun_Exposed_Lower_leg	0.01	0.00	0.01	0.00
ERBB3	RHOA	GTEx	ENSG00000067560.6	Small_Intestine_Terminal_Ileum	0.01	0.00	0.01	0.00
ERBB3	RHOA	GTEx	ENSG00000067560.6	Spleen	0.01	0.00	0.01	0.00
ERBB3	RHOA	GTEx	ENSG00000067560.6	Stomach	0.01	0.00	0.01	0.00
ERBB3	RHOA	GTEx	ENSG00000067560.6	Testis	0.01	0.00	0.01	0.00
ERBB3	RHOA	GTEx	ENSG00000067560.6	Thyroid	0.01	0.00	0.01	0.00
ERBB3	RHOA	GTEx	ENSG00000067560.6	Uterus	0.01	0.00	0.01	0.00
ERBB3	RHOA	GTEx	ENSG00000067560.6	Vagina	0.01	0.00	0.01	0.00
ERBB3	RHOA	GTEx	ENSG00000067560.6	Whole_Blood	0.05	0.00	0.05	0.00
ERBB3	RHOA	INTERVAL	RHOA.9855.10.3	Blood_protein_levels	0.01	0.00	0.01	0.00
ERBB3	RHOA	eQTLgen	ENSG00000067560	Blood_expression_levels	0.06	0.01	0.06	0.01
ERBB3	RNF41	GTEx	ENSG00000181852.13	Adipose_Subcutaneous	0.03	0.00	0.02	0.00
ERBB3	RNF41	GTEx	ENSG00000181852.13	Adipose_Visceral_Omentum	0.02	0.00	0.02	0.00
ERBB3	RNF41	GTEx	ENSG00000181852.13	Adrenal_Gland	0.03	0.00	0.03	0.00
ERBB3	RNF41	GTEx	ENSG00000181852.13	Artery_Aorta	0.02	0.00	0.01	0.00
ERBB3	RNF41	GTEx	ENSG00000181852.13	Artery_Coronary	0.61	0.13	0.35	0.05
ERBB3	RNF41	GTEx	ENSG00000181852.13	Artery_Tibial	0.01	0.00	0.05	0.00
ERBB3	RNF41	GTEx	ENSG00000181852.13	Brain_Amygdala	0.03	0.00	0.02	0.00
ERBB3	RNF41	GTEx	ENSG00000181852.13	Brain_Anterior_cingulate_cortex_BA24	0.02	0.00	0.02	0.00
ERBB3	RNF41	GTEx	ENSG00000181852.13	Brain_Caudate_basal_ganglia	0.03	0.00	0.02	0.00
ERBB3	RNF41	GTEx	ENSG00000181852.13	Brain_Cerebellar_Hemisphere	0.03	0.00	0.02	0.00
ERBB3	RNF41	GTEx	ENSG00000181852.13	Brain_Cerebellum	0.02	0.00	0.02	0.00
ERBB3	RNF41	GTEx	ENSG00000181852.13	Brain_Cortex	0.03	0.00	0.02	0.00
ERBB3	RNF41	GTEx	ENSG00000181852.13	Brain_Frontal_Cortex_BA9	0.40	0.06	0.21	0.03
ERBB3	RNF41	GTEx	ENSG00000181852.13	Brain_Hippocampus	0.06	0.01	0.03	0.00
ERBB3	RNF41	GTEx	ENSG00000181852.13	Brain_Hypothalamus	0.02	0.00	0.01	0.00
ERBB3	RNF41	GTEx	ENSG00000181852.13	Brain_Nucleus_accumbens_basal_ganglia	0.03	0.00	0.02	0.00
ERBB3	RNF41	GTEx	ENSG00000181852.13	Brain_Putamen_basal_ganglia	0.03	0.00	0.02	0.00
ERBB3	RNF41	GTEx	ENSG00000181852.13	Brain_Spinal_cord_cervical_c-1	0.04	0.00	0.02	0.00
ERBB3	RNF41	GTEx	ENSG00000181852.13	Brain_Substantia_nigra	0.03	0.00	0.02	0.00
ERBB3	RNF41	GTEx	ENSG00000181852.13	Breast_Mammary_Tissue	0.02	0.00	0.01	0.00
ERBB3	RNF41	GTEx	ENSG00000181852.13	Cells_EBV-transformed_lymphocytes	0.05	0.01	0.02	0.00
ERBB3	RNF41	GTEx	ENSG00000181852.13	Cells_Transformed_fibroblasts	0.04	0.00	0.03	0.00
ERBB3	RNF41	GTEx	ENSG00000181852.13	Colon_Sigmoid	0.44	0.07	0.08	0.01
ERBB3	RNF41	GTEx	ENSG00000181852.13	Colon_Transverse	0.07	0.01	0.03	0.00
ERBB3	RNF41	GTEx	ENSG00000181852.13	Esophagus_Gastroesophageal_Junction	0.02	0.00	0.02	0.00
ERBB3	RNF41	GTEx	ENSG00000181852.13	Esophagus_Mucosa	0.02	0.00	0.01	0.00
ERBB3	RNF41	GTEx	ENSG00000181852.13	Esophagus_Muscularis	0.02	0.00	0.02	0.00
ERBB3	RNF41	GTEx	ENSG00000181852.13	Heart_Atrial_Appendage	0.48	0.08	0.20	0.02
ERBB3	RNF41	GTEx	ENSG00000181852.13	Heart_Left_Ventricle	0.02	0.00	0.02	0.00
ERBB3	RNF41	GTEx	ENSG00000181852.13	Liver	0.05	0.01	0.02	0.00
ERBB3	RNF41	GTEx	ENSG00000181852.13	Lung	0.02	0.00	0.02	0.00
ERBB3	RNF41	GTEx	ENSG00000181852.13	Minor_Salivary_Gland	0.07	0.01	0.03	0.00
ERBB3	RNF41	GTEx	ENSG00000181852.13	Muscle_Skeletal	0.02	0.00	0.02	0.00
ERBB3	RNF41	GTEx	ENSG00000181852.13	Nerve_Tibial	0.03	0.00	0.02	0.00
ERBB3	RNF41	GTEx	ENSG00000181852.13	Ovary	0.04	0.00	0.02	0.00
ERBB3	RNF41	GTEx	ENSG00000181852.13	Pancreas	0.03	0.00	0.02	0.00
ERBB3	RNF41	GTEx	ENSG00000181852.13	Pituitary	0.05	0.01	0.03	0.00
ERBB3	RNF41	GTEx	ENSG00000181852.13	Prostate	0.04	0.00	0.02	0.00
ERBB3	RNF41	GTEx	ENSG00000181852.13	Skin_Not_Sun_Exposed_Suprapubic	0.02	0.00	0.02	0.00
ERBB3	RNF41	GTEx	ENSG00000181852.13	Skin_Sun_Exposed_Lower_leg	0.02	0.00	0.02	0.00
ERBB3	RNF41	GTEx	ENSG00000181852.13	Small_Intestine_Terminal_Ileum	0.04	0.00	0.02	0.00
ERBB3	RNF41	GTEx	ENSG00000181852.13	Spleen	0.06	0.01	0.02	0.00
ERBB3	RNF41	GTEx	ENSG00000181852.13	Stomach	0.04	0.00	0.03	0.00
ERBB3	RNF41	GTEx	ENSG00000181852.13	Testis	0.03	0.00	0.02	0.00
ERBB3	RNF41	GTEx	ENSG00000181852.13	Thyroid	0.02	0.00	0.02	0.00
ERBB3	RNF41	GTEx	ENSG00000181852.13	Uterus	0.04	0.00	0.03	0.00
ERBB3	RNF41	GTEx	ENSG00000181852.13	Vagina	0.04	0.00	0.02	0.00
ERBB3	RNF41	GTEx	ENSG00000181852.13	Whole_Blood	0.02	0.00	0.02	0.00
ERBB3	RNF41	eQTLgen	ENSG00000181852	Blood_expression_levels	0.00	0.00	0.07	0.01
ERBB3	SHC1	GTEx	ENSG00000160691.14	Adipose_Subcutaneous	0.02	0.00	0.02	0.00
ERBB3	SHC1	GTEx	ENSG00000160691.14	Adipose_Visceral_Omentum	0.01	0.00	0.01	0.00
ERBB3	SHC1	GTEx	ENSG00000160691.14	Adrenal_Gland	0.01	0.00	0.01	0.00
ERBB3	SHC1	GTEx	ENSG00000160691.14	Artery_Aorta	0.01	0.00	0.01	0.00
ERBB3	SHC1	GTEx	ENSG00000160691.14	Artery_Coronary	0.01	0.00	0.01	0.00
ERBB3	SHC1	GTEx	ENSG00000160691.14	Artery_Tibial	0.01	0.00	0.01	0.00
ERBB3	SHC1	GTEx	ENSG00000160691.14	Brain_Amygdala	0.01	0.00	0.01	0.00
ERBB3	SHC1	GTEx	ENSG00000160691.14	Brain_Anterior_cingulate_cortex_BA24	0.01	0.00	0.01	0.00
ERBB3	SHC1	GTEx	ENSG00000160691.14	Brain_Caudate_basal_ganglia	0.01	0.00	0.01	0.00
ERBB3	SHC1	GTEx	ENSG00000160691.14	Brain_Cerebellar_Hemisphere	0.01	0.00	0.01	0.00
ERBB3	SHC1	GTEx	ENSG00000160691.14	Brain_Cerebellum	0.01	0.00	0.01	0.00
ERBB3	SHC1	GTEx	ENSG00000160691.14	Brain_Cortex	0.01	0.00	0.01	0.00
ERBB3	SHC1	GTEx	ENSG00000160691.14	Brain_Frontal_Cortex_BA9	0.01	0.00	0.01	0.00
ERBB3	SHC1	GTEx	ENSG00000160691.14	Brain_Hippocampus	0.01	0.00	0.01	0.00
ERBB3	SHC1	GTEx	ENSG00000160691.14	Brain_Hypothalamus	0.02	0.00	0.02	0.00
ERBB3	SHC1	GTEx	ENSG00000160691.14	Brain_Nucleus_accumbens_basal_ganglia	0.01	0.00	0.01	0.00
ERBB3	SHC1	GTEx	ENSG00000160691.14	Brain_Putamen_basal_ganglia	0.01	0.00	0.01	0.00
ERBB3	SHC1	GTEx	ENSG00000160691.14	Brain_Spinal_cord_cervical_c-1	0.01	0.00	0.01	0.00
ERBB3	SHC1	GTEx	ENSG00000160691.14	Brain_Substantia_nigra	0.01	0.00	0.01	0.00
ERBB3	SHC1	GTEx	ENSG00000160691.14	Breast_Mammary_Tissue	0.01	0.00	0.01	0.00
ERBB3	SHC1	GTEx	ENSG00000160691.14	Cells_EBV-transformed_lymphocytes	0.01	0.00	0.01	0.00
ERBB3	SHC1	GTEx	ENSG00000160691.14	Cells_Transformed_fibroblasts	0.02	0.00	0.02	0.00
ERBB3	SHC1	GTEx	ENSG00000160691.14	Colon_Sigmoid	0.01	0.00	0.01	0.00
ERBB3	SHC1	GTEx	ENSG00000160691.14	Colon_Transverse	0.01	0.00	0.01	0.00
ERBB3	SHC1	GTEx	ENSG00000160691.14	Esophagus_Gastroesophageal_Junction	0.01	0.00	0.01	0.00
ERBB3	SHC1	GTEx	ENSG00000160691.14	Esophagus_Mucosa	0.01	0.00	0.01	0.00
ERBB3	SHC1	GTEx	ENSG00000160691.14	Esophagus_Muscularis	0.01	0.00	0.01	0.00
ERBB3	SHC1	GTEx	ENSG00000160691.14	Heart_Atrial_Appendage	0.01	0.00	0.01	0.00
ERBB3	SHC1	GTEx	ENSG00000160691.14	Heart_Left_Ventricle	0.01	0.00	0.01	0.00
ERBB3	SHC1	GTEx	ENSG00000160691.14	Liver	0.02	0.00	0.02	0.00
ERBB3	SHC1	GTEx	ENSG00000160691.14	Lung	0.01	0.00	0.01	0.00
ERBB3	SHC1	GTEx	ENSG00000160691.14	Minor_Salivary_Gland	0.01	0.00	0.01	0.00
ERBB3	SHC1	GTEx	ENSG00000160691.14	Muscle_Skeletal	0.01	0.00	0.01	0.00
ERBB3	SHC1	GTEx	ENSG00000160691.14	Nerve_Tibial	0.01	0.00	0.01	0.00
ERBB3	SHC1	GTEx	ENSG00000160691.14	Ovary	0.01	0.00	0.01	0.00
ERBB3	SHC1	GTEx	ENSG00000160691.14	Pancreas	0.02	0.00	0.02	0.00
ERBB3	SHC1	GTEx	ENSG00000160691.14	Pituitary	0.01	0.00	0.01	0.00
ERBB3	SHC1	GTEx	ENSG00000160691.14	Prostate	0.02	0.00	0.02	0.00
ERBB3	SHC1	GTEx	ENSG00000160691.14	Skin_Not_Sun_Exposed_Suprapubic	0.01	0.00	0.01	0.00
ERBB3	SHC1	GTEx	ENSG00000160691.14	Skin_Sun_Exposed_Lower_leg	0.01	0.00	0.01	0.00
ERBB3	SHC1	GTEx	ENSG00000160691.14	Small_Intestine_Terminal_Ileum	0.01	0.00	0.01	0.00
ERBB3	SHC1	GTEx	ENSG00000160691.14	Spleen	0.01	0.00	0.01	0.00
ERBB3	SHC1	GTEx	ENSG00000160691.14	Stomach	0.01	0.00	0.01	0.00
ERBB3	SHC1	GTEx	ENSG00000160691.14	Testis	0.01	0.00	0.01	0.00
ERBB3	SHC1	GTEx	ENSG00000160691.14	Thyroid	0.02	0.00	0.02	0.00
ERBB3	SHC1	GTEx	ENSG00000160691.14	Uterus	0.01	0.00	0.01	0.00
ERBB3	SHC1	GTEx	ENSG00000160691.14	Vagina	0.01	0.00	0.01	0.00
ERBB3	SHC1	GTEx	ENSG00000160691.14	Whole_Blood	0.06	0.01	0.06	0.01
ERBB3	SHC1	INTERVAL	SHC1.5272.55.2	Blood_protein_levels	0.01	0.00	0.01	0.00
ERBB3	SHC1	eQTLgen	ENSG00000160691	Blood_expression_levels	0.05	0.01	0.05	0.01
ERBB3	SOS1	GTEx	ENSG00000115904.8	Adipose_Subcutaneous	0.02	0.00	0.02	0.00
ERBB3	SOS1	GTEx	ENSG00000115904.8	Adipose_Visceral_Omentum	0.01	0.00	0.01	0.00
ERBB3	SOS1	GTEx	ENSG00000115904.8	Adrenal_Gland	0.02	0.00	0.02	0.00
ERBB3	SOS1	GTEx	ENSG00000115904.8	Artery_Aorta	0.01	0.00	0.01	0.00
ERBB3	SOS1	GTEx	ENSG00000115904.8	Artery_Coronary	0.01	0.00	0.01	0.00
ERBB3	SOS1	GTEx	ENSG00000115904.8	Artery_Tibial	0.01	0.00	0.01	0.00
ERBB3	SOS1	GTEx	ENSG00000115904.8	Brain_Amygdala	0.01	0.00	0.01	0.00
ERBB3	SOS1	GTEx	ENSG00000115904.8	Brain_Anterior_cingulate_cortex_BA24	0.01	0.00	0.01	0.00
ERBB3	SOS1	GTEx	ENSG00000115904.8	Brain_Caudate_basal_ganglia	0.01	0.00	0.01	0.00
ERBB3	SOS1	GTEx	ENSG00000115904.8	Brain_Cerebellar_Hemisphere	0.01	0.00	0.01	0.00
ERBB3	SOS1	GTEx	ENSG00000115904.8	Brain_Cerebellum	0.02	0.00	0.02	0.00
ERBB3	SOS1	GTEx	ENSG00000115904.8	Brain_Cortex	0.01	0.00	0.01	0.00
ERBB3	SOS1	GTEx	ENSG00000115904.8	Brain_Frontal_Cortex_BA9	0.01	0.00	0.01	0.00
ERBB3	SOS1	GTEx	ENSG00000115904.8	Brain_Hippocampus	0.01	0.00	0.01	0.00
ERBB3	SOS1	GTEx	ENSG00000115904.8	Brain_Hypothalamus	0.01	0.00	0.01	0.00
ERBB3	SOS1	GTEx	ENSG00000115904.8	Brain_Nucleus_accumbens_basal_ganglia	0.01	0.00	0.01	0.00
ERBB3	SOS1	GTEx	ENSG00000115904.8	Brain_Putamen_basal_ganglia	0.02	0.00	0.02	0.00
ERBB3	SOS1	GTEx	ENSG00000115904.8	Brain_Spinal_cord_cervical_c-1	0.01	0.00	0.01	0.00
ERBB3	SOS1	GTEx	ENSG00000115904.8	Brain_Substantia_nigra	0.01	0.00	0.01	0.00
ERBB3	SOS1	GTEx	ENSG00000115904.8	Breast_Mammary_Tissue	0.01	0.00	0.01	0.00
ERBB3	SOS1	GTEx	ENSG00000115904.8	Cells_EBV-transformed_lymphocytes	0.01	0.00	0.01	0.00
ERBB3	SOS1	GTEx	ENSG00000115904.8	Cells_Transformed_fibroblasts	0.01	0.00	0.01	0.00
ERBB3	SOS1	GTEx	ENSG00000115904.8	Colon_Sigmoid	0.01	0.00	0.01	0.00
ERBB3	SOS1	GTEx	ENSG00000115904.8	Colon_Transverse	0.02	0.00	0.02	0.00
ERBB3	SOS1	GTEx	ENSG00000115904.8	Esophagus_Gastroesophageal_Junction	0.02	0.00	0.02	0.00
ERBB3	SOS1	GTEx	ENSG00000115904.8	Esophagus_Mucosa	0.01	0.00	0.01	0.00
ERBB3	SOS1	GTEx	ENSG00000115904.8	Esophagus_Muscularis	0.02	0.00	0.02	0.00
ERBB3	SOS1	GTEx	ENSG00000115904.8	Heart_Atrial_Appendage	0.02	0.00	0.02	0.00
ERBB3	SOS1	GTEx	ENSG00000115904.8	Heart_Left_Ventricle	0.01	0.00	0.01	0.00
ERBB3	SOS1	GTEx	ENSG00000115904.8	Liver	0.01	0.00	0.01	0.00
ERBB3	SOS1	GTEx	ENSG00000115904.8	Lung	0.01	0.00	0.01	0.00
ERBB3	SOS1	GTEx	ENSG00000115904.8	Minor_Salivary_Gland	0.01	0.00	0.01	0.00
ERBB3	SOS1	GTEx	ENSG00000115904.8	Muscle_Skeletal	0.02	0.00	0.02	0.00
ERBB3	SOS1	GTEx	ENSG00000115904.8	Nerve_Tibial	0.02	0.00	0.02	0.00
ERBB3	SOS1	GTEx	ENSG00000115904.8	Ovary	0.01	0.00	0.01	0.00
ERBB3	SOS1	GTEx	ENSG00000115904.8	Pancreas	0.02	0.00	0.02	0.00
ERBB3	SOS1	GTEx	ENSG00000115904.8	Pituitary	0.01	0.00	0.01	0.00
ERBB3	SOS1	GTEx	ENSG00000115904.8	Prostate	0.01	0.00	0.01	0.00
ERBB3	SOS1	GTEx	ENSG00000115904.8	Skin_Not_Sun_Exposed_Suprapubic	0.01	0.00	0.01	0.00
ERBB3	SOS1	GTEx	ENSG00000115904.8	Skin_Sun_Exposed_Lower_leg	0.02	0.00	0.02	0.00
ERBB3	SOS1	GTEx	ENSG00000115904.8	Small_Intestine_Terminal_Ileum	0.01	0.00	0.01	0.00
ERBB3	SOS1	GTEx	ENSG00000115904.8	Spleen	0.01	0.00	0.01	0.00
ERBB3	SOS1	GTEx	ENSG00000115904.8	Stomach	0.02	0.00	0.02	0.00
ERBB3	SOS1	GTEx	ENSG00000115904.8	Testis	0.01	0.00	0.01	0.00
ERBB3	SOS1	GTEx	ENSG00000115904.8	Thyroid	0.01	0.00	0.01	0.00
ERBB3	SOS1	GTEx	ENSG00000115904.8	Uterus	0.02	0.00	0.02	0.00
ERBB3	SOS1	GTEx	ENSG00000115904.8	Vagina	0.01	0.00	0.01	0.00
ERBB3	SOS1	GTEx	ENSG00000115904.8	Whole_Blood	0.02	0.00	0.02	0.00
ERBB3	SOS1	eQTLgen	ENSG00000115904	Blood_expression_levels	0.03	0.00	0.03	0.00
ERBB3	SRC	GTEx	ENSG00000197122.7	Adipose_Subcutaneous	0.01	0.00	0.01	0.00
ERBB3	SRC	GTEx	ENSG00000197122.7	Adipose_Visceral_Omentum	0.01	0.00	0.01	0.00
ERBB3	SRC	GTEx	ENSG00000197122.7	Adrenal_Gland	0.01	0.00	0.01	0.00
ERBB3	SRC	GTEx	ENSG00000197122.7	Artery_Aorta	0.01	0.00	0.01	0.00
ERBB3	SRC	GTEx	ENSG00000197122.7	Artery_Coronary	0.01	0.00	0.01	0.00
ERBB3	SRC	GTEx	ENSG00000197122.7	Artery_Tibial	0.01	0.00	0.01	0.00
ERBB3	SRC	GTEx	ENSG00000197122.7	Brain_Amygdala	0.01	0.00	0.01	0.00
ERBB3	SRC	GTEx	ENSG00000197122.7	Brain_Anterior_cingulate_cortex_BA24	0.01	0.00	0.01	0.00
ERBB3	SRC	GTEx	ENSG00000197122.7	Brain_Caudate_basal_ganglia	0.01	0.00	0.01	0.00
ERBB3	SRC	GTEx	ENSG00000197122.7	Brain_Cerebellar_Hemisphere	0.01	0.00	0.01	0.00
ERBB3	SRC	GTEx	ENSG00000197122.7	Brain_Cerebellum	0.01	0.00	0.01	0.00
ERBB3	SRC	GTEx	ENSG00000197122.7	Brain_Cortex	0.01	0.00	0.01	0.00
ERBB3	SRC	GTEx	ENSG00000197122.7	Brain_Frontal_Cortex_BA9	0.01	0.00	0.01	0.00
ERBB3	SRC	GTEx	ENSG00000197122.7	Brain_Hippocampus	0.02	0.00	0.02	0.00
ERBB3	SRC	GTEx	ENSG00000197122.7	Brain_Hypothalamus	0.01	0.00	0.01	0.00
ERBB3	SRC	GTEx	ENSG00000197122.7	Brain_Nucleus_accumbens_basal_ganglia	0.01	0.00	0.01	0.00
ERBB3	SRC	GTEx	ENSG00000197122.7	Brain_Putamen_basal_ganglia	0.05	0.01	0.05	0.01
ERBB3	SRC	GTEx	ENSG00000197122.7	Brain_Spinal_cord_cervical_c-1	0.01	0.00	0.01	0.00
ERBB3	SRC	GTEx	ENSG00000197122.7	Brain_Substantia_nigra	0.01	0.00	0.01	0.00
ERBB3	SRC	GTEx	ENSG00000197122.7	Breast_Mammary_Tissue	0.01	0.00	0.01	0.00
ERBB3	SRC	GTEx	ENSG00000197122.7	Cells_EBV-transformed_lymphocytes	0.02	0.00	0.02	0.00
ERBB3	SRC	GTEx	ENSG00000197122.7	Cells_Transformed_fibroblasts	0.02	0.00	0.02	0.00
ERBB3	SRC	GTEx	ENSG00000197122.7	Colon_Sigmoid	0.01	0.00	0.01	0.00
ERBB3	SRC	GTEx	ENSG00000197122.7	Colon_Transverse	0.01	0.00	0.01	0.00
ERBB3	SRC	GTEx	ENSG00000197122.7	Esophagus_Gastroesophageal_Junction	0.01	0.00	0.01	0.00
ERBB3	SRC	GTEx	ENSG00000197122.7	Esophagus_Mucosa	0.01	0.00	0.01	0.00
ERBB3	SRC	GTEx	ENSG00000197122.7	Esophagus_Muscularis	0.01	0.00	0.01	0.00
ERBB3	SRC	GTEx	ENSG00000197122.7	Heart_Atrial_Appendage	0.01	0.00	0.01	0.00
ERBB3	SRC	GTEx	ENSG00000197122.7	Heart_Left_Ventricle	0.02	0.00	0.02	0.00
ERBB3	SRC	GTEx	ENSG00000197122.7	Liver	0.02	0.00	0.02	0.00
ERBB3	SRC	GTEx	ENSG00000197122.7	Lung	0.02	0.00	0.02	0.00
ERBB3	SRC	GTEx	ENSG00000197122.7	Minor_Salivary_Gland	0.01	0.00	0.01	0.00
ERBB3	SRC	GTEx	ENSG00000197122.7	Muscle_Skeletal	0.01	0.00	0.01	0.00
ERBB3	SRC	GTEx	ENSG00000197122.7	Nerve_Tibial	0.01	0.00	0.01	0.00
ERBB3	SRC	GTEx	ENSG00000197122.7	Ovary	0.01	0.00	0.01	0.00
ERBB3	SRC	GTEx	ENSG00000197122.7	Pancreas	0.02	0.00	0.02	0.00
ERBB3	SRC	GTEx	ENSG00000197122.7	Pituitary	0.01	0.00	0.01	0.00
ERBB3	SRC	GTEx	ENSG00000197122.7	Prostate	0.02	0.00	0.02	0.00
ERBB3	SRC	GTEx	ENSG00000197122.7	Skin_Not_Sun_Exposed_Suprapubic	0.02	0.00	0.02	0.00
ERBB3	SRC	GTEx	ENSG00000197122.7	Skin_Sun_Exposed_Lower_leg	0.02	0.00	0.02	0.00
ERBB3	SRC	GTEx	ENSG00000197122.7	Small_Intestine_Terminal_Ileum	0.02	0.00	0.02	0.00
ERBB3	SRC	GTEx	ENSG00000197122.7	Spleen	0.01	0.00	0.01	0.00
ERBB3	SRC	GTEx	ENSG00000197122.7	Stomach	0.02	0.00	0.02	0.00
ERBB3	SRC	GTEx	ENSG00000197122.7	Testis	0.01	0.00	0.01	0.00
ERBB3	SRC	GTEx	ENSG00000197122.7	Thyroid	0.01	0.00	0.01	0.00
ERBB3	SRC	GTEx	ENSG00000197122.7	Uterus	0.01	0.00	0.01	0.00
ERBB3	SRC	GTEx	ENSG00000197122.7	Vagina	0.01	0.00	0.01	0.00
ERBB3	SRC	GTEx	ENSG00000197122.7	Whole_Blood	0.01	0.00	0.01	0.00
ERBB3	SRC	eQTLgen	ENSG00000197122	Blood_expression_levels	0.05	0.00	0.05	0.00
FSH	CGA	GTEx	ENSG00000135346.4	Adipose_Subcutaneous	0.01	0.00	0.01	0.00
FSH	CGA	GTEx	ENSG00000135346.4	Adipose_Visceral_Omentum	0.01	0.00	0.01	0.00
FSH	CGA	GTEx	ENSG00000135346.4	Adrenal_Gland	0.01	0.00	0.01	0.00
FSH	CGA	GTEx	ENSG00000135346.4	Artery_Aorta	0.02	0.00	0.02	0.00
FSH	CGA	GTEx	ENSG00000135346.4	Artery_Coronary	0.02	0.00	0.02	0.00
FSH	CGA	GTEx	ENSG00000135346.4	Artery_Tibial	0.01	0.00	0.01	0.00
FSH	CGA	GTEx	ENSG00000135346.4	Brain_Amygdala	0.02	0.00	0.02	0.00
FSH	CGA	GTEx	ENSG00000135346.4	Brain_Anterior_cingulate_cortex_BA24	0.02	0.00	0.02	0.00
FSH	CGA	GTEx	ENSG00000135346.4	Brain_Caudate_basal_ganglia	0.02	0.00	0.02	0.00
FSH	CGA	GTEx	ENSG00000135346.4	Brain_Cerebellar_Hemisphere	0.02	0.00	0.02	0.00
FSH	CGA	GTEx	ENSG00000135346.4	Brain_Cerebellum	0.02	0.00	0.02	0.00
FSH	CGA	GTEx	ENSG00000135346.4	Brain_Cortex	0.02	0.00	0.02	0.00
FSH	CGA	GTEx	ENSG00000135346.4	Brain_Frontal_Cortex_BA9	0.02	0.00	0.02	0.00
FSH	CGA	GTEx	ENSG00000135346.4	Brain_Hippocampus	0.02	0.00	0.02	0.00
FSH	CGA	GTEx	ENSG00000135346.4	Brain_Hypothalamus	0.02	0.00	0.02	0.00
FSH	CGA	GTEx	ENSG00000135346.4	Brain_Nucleus_accumbens_basal_ganglia	0.02	0.00	0.02	0.00
FSH	CGA	GTEx	ENSG00000135346.4	Brain_Putamen_basal_ganglia	0.02	0.00	0.02	0.00
FSH	CGA	GTEx	ENSG00000135346.4	Brain_Spinal_cord_cervical_c-1	0.03	0.00	0.03	0.00
FSH	CGA	GTEx	ENSG00000135346.4	Brain_Substantia_nigra	0.02	0.00	0.02	0.00
FSH	CGA	GTEx	ENSG00000135346.4	Breast_Mammary_Tissue	0.02	0.00	0.02	0.00
FSH	CGA	GTEx	ENSG00000135346.4	Cells_EBV-transformed_lymphocytes	0.02	0.00	0.02	0.00
FSH	CGA	GTEx	ENSG00000135346.4	Cells_Transformed_fibroblasts	0.01	0.00	0.01	0.00
FSH	CGA	GTEx	ENSG00000135346.4	Colon_Sigmoid	0.02	0.00	0.02	0.00
FSH	CGA	GTEx	ENSG00000135346.4	Colon_Transverse	0.02	0.00	0.02	0.00
FSH	CGA	GTEx	ENSG00000135346.4	Esophagus_Gastroesophageal_Junction	0.02	0.00	0.02	0.00
FSH	CGA	GTEx	ENSG00000135346.4	Esophagus_Mucosa	0.01	0.00	0.01	0.00
FSH	CGA	GTEx	ENSG00000135346.4	Esophagus_Muscularis	0.01	0.00	0.01	0.00
FSH	CGA	GTEx	ENSG00000135346.4	Heart_Atrial_Appendage	0.02	0.00	0.02	0.00
FSH	CGA	GTEx	ENSG00000135346.4	Heart_Left_Ventricle	0.02	0.00	0.02	0.00
FSH	CGA	GTEx	ENSG00000135346.4	Liver	0.02	0.00	0.02	0.00
FSH	CGA	GTEx	ENSG00000135346.4	Lung	0.02	0.00	0.02	0.00
FSH	CGA	GTEx	ENSG00000135346.4	Minor_Salivary_Gland	0.02	0.00	0.02	0.00
FSH	CGA	GTEx	ENSG00000135346.4	Muscle_Skeletal	0.02	0.00	0.02	0.00
FSH	CGA	GTEx	ENSG00000135346.4	Nerve_Tibial	0.02	0.00	0.02	0.00
FSH	CGA	GTEx	ENSG00000135346.4	Ovary	0.02	0.00	0.02	0.00
FSH	CGA	GTEx	ENSG00000135346.4	Pancreas	0.02	0.00	0.02	0.00
FSH	CGA	GTEx	ENSG00000135346.4	Pituitary	0.02	0.00	0.02	0.00
FSH	CGA	GTEx	ENSG00000135346.4	Prostate	0.02	0.00	0.02	0.00
FSH	CGA	GTEx	ENSG00000135346.4	Skin_Not_Sun_Exposed_Suprapubic	0.02	0.00	0.02	0.00
FSH	CGA	GTEx	ENSG00000135346.4	Skin_Sun_Exposed_Lower_leg	0.02	0.00	0.02	0.00
FSH	CGA	GTEx	ENSG00000135346.4	Small_Intestine_Terminal_Ileum	0.02	0.00	0.02	0.00
FSH	CGA	GTEx	ENSG00000135346.4	Spleen	0.02	0.00	0.02	0.00
FSH	CGA	GTEx	ENSG00000135346.4	Stomach	0.02	0.00	0.02	0.00
FSH	CGA	GTEx	ENSG00000135346.4	Testis	0.02	0.00	0.02	0.00
FSH	CGA	GTEx	ENSG00000135346.4	Thyroid	0.01	0.00	0.01	0.00
FSH	CGA	GTEx	ENSG00000135346.4	Uterus	0.02	0.00	0.02	0.00
FSH	CGA	GTEx	ENSG00000135346.4	Vagina	0.02	0.00	0.02	0.00
FSH	CGA	GTEx	ENSG00000135346.4	Whole_Blood	0.02	0.00	0.02	0.00
FSH	CGA	INTERVAL	CGA.14056.4.3	Blood_protein_levels	0.02	0.00	0.02	0.00
FSH	CGA	INTERVAL	CGA.CGB.4914.10.1	Blood_protein_levels	0.01	0.00	0.01	0.00
FSH	CGA	INTERVAL	CGA.FSHB.3032.11.2	Blood_protein_levels	0.02	0.00	0.02	0.00
FSH	CGA	INTERVAL	CGA.LHB.2953.31.2	Blood_protein_levels	0.02	0.00	0.02	0.00
FSH	CGA	INTERVAL	CGA.TSHB.3521.16.2	Blood_protein_levels	0.01	0.00	0.01	0.00
FSH	FSHR	GTEx	ENSG00000170820.7	Artery_Coronary	0.26	0.03	0.33	0.05
FSH	FSHR	GTEx	ENSG00000170820.7	Brain_Cortex	0.02	0.00	0.01	0.00
FSH	FSHR	GTEx	ENSG00000170820.7	Brain_Frontal_Cortex_BA9	0.06	0.01	0.02	0.00
FSH	FSHR	GTEx	ENSG00000170820.7	Colon_Sigmoid	0.01	0.00	0.01	0.00
FSH	FSHR	GTEx	ENSG00000170820.7	Esophagus_Gastroesophageal_Junction	0.01	0.00	0.01	0.00
FSH	FSHR	GTEx	ENSG00000170820.7	Esophagus_Muscularis	0.01	0.00	0.01	0.00
FSH	FSHR	GTEx	ENSG00000170820.7	Heart_Atrial_Appendage	0.05	0.01	0.02	0.00
FSH	FSHR	GTEx	ENSG00000170820.7	Ovary	0.03	0.00	0.02	0.00
FSH	FSHR	GTEx	ENSG00000170820.7	Testis	0.84	0.34	0.88	0.43
FSH	FSHR	GTEx_conditioned_rs2349415	ENSG00000170820.7	Testis	0.78	0.26	-	-
FSH	FSHR	GTEx_conditioned_rs4953650	ENSG00000170820.7	Testis	0.02	0.00	-	-
RAD50	APBB1	GTEx	ENSG00000166313.14	Adipose_Subcutaneous	0.02	0.00	0.02	0.00
RAD50	APBB1	GTEx	ENSG00000166313.14	Adipose_Visceral_Omentum	0.01	0.00	0.01	0.00
RAD50	APBB1	GTEx	ENSG00000166313.14	Adrenal_Gland	0.02	0.00	0.02	0.00
RAD50	APBB1	GTEx	ENSG00000166313.14	Artery_Aorta	0.01	0.00	0.01	0.00
RAD50	APBB1	GTEx	ENSG00000166313.14	Artery_Coronary	0.02	0.00	0.02	0.00
RAD50	APBB1	GTEx	ENSG00000166313.14	Artery_Tibial	0.02	0.00	0.02	0.00
RAD50	APBB1	GTEx	ENSG00000166313.14	Brain_Amygdala	0.02	0.00	0.02	0.00
RAD50	APBB1	GTEx	ENSG00000166313.14	Brain_Anterior_cingulate_cortex_BA24	0.02	0.00	0.02	0.00
RAD50	APBB1	GTEx	ENSG00000166313.14	Brain_Caudate_basal_ganglia	0.02	0.00	0.02	0.00
RAD50	APBB1	GTEx	ENSG00000166313.14	Brain_Cerebellar_Hemisphere	0.02	0.00	0.02	0.00
RAD50	APBB1	GTEx	ENSG00000166313.14	Brain_Cerebellum	0.01	0.00	0.01	0.00
RAD50	APBB1	GTEx	ENSG00000166313.14	Brain_Cortex	0.01	0.00	0.01	0.00
RAD50	APBB1	GTEx	ENSG00000166313.14	Brain_Frontal_Cortex_BA9	0.02	0.00	0.02	0.00
RAD50	APBB1	GTEx	ENSG00000166313.14	Brain_Hippocampus	0.04	0.00	0.04	0.00
RAD50	APBB1	GTEx	ENSG00000166313.14	Brain_Hypothalamus	0.01	0.00	0.01	0.00
RAD50	APBB1	GTEx	ENSG00000166313.14	Brain_Nucleus_accumbens_basal_ganglia	0.02	0.00	0.02	0.00
RAD50	APBB1	GTEx	ENSG00000166313.14	Brain_Putamen_basal_ganglia	0.02	0.00	0.02	0.00
RAD50	APBB1	GTEx	ENSG00000166313.14	Brain_Spinal_cord_cervical_c-1	0.02	0.00	0.02	0.00
RAD50	APBB1	GTEx	ENSG00000166313.14	Brain_Substantia_nigra	0.02	0.00	0.02	0.00
RAD50	APBB1	GTEx	ENSG00000166313.14	Breast_Mammary_Tissue	0.02	0.00	0.02	0.00
RAD50	APBB1	GTEx	ENSG00000166313.14	Cells_EBV-transformed_lymphocytes	0.02	0.00	0.02	0.00
RAD50	APBB1	GTEx	ENSG00000166313.14	Cells_Transformed_fibroblasts	0.01	0.00	0.01	0.00
RAD50	APBB1	GTEx	ENSG00000166313.14	Colon_Sigmoid	0.02	0.00	0.02	0.00
RAD50	APBB1	GTEx	ENSG00000166313.14	Colon_Transverse	0.01	0.00	0.01	0.00
RAD50	APBB1	GTEx	ENSG00000166313.14	Esophagus_Gastroesophageal_Junction	0.03	0.00	0.03	0.00
RAD50	APBB1	GTEx	ENSG00000166313.14	Esophagus_Mucosa	0.01	0.00	0.01	0.00
RAD50	APBB1	GTEx	ENSG00000166313.14	Esophagus_Muscularis	0.01	0.00	0.01	0.00
RAD50	APBB1	GTEx	ENSG00000166313.14	Heart_Atrial_Appendage	0.01	0.00	0.01	0.00
RAD50	APBB1	GTEx	ENSG00000166313.14	Heart_Left_Ventricle	0.02	0.00	0.02	0.00
RAD50	APBB1	GTEx	ENSG00000166313.14	Liver	0.02	0.00	0.02	0.00
RAD50	APBB1	GTEx	ENSG00000166313.14	Lung	0.02	0.00	0.02	0.00
RAD50	APBB1	GTEx	ENSG00000166313.14	Minor_Salivary_Gland	0.02	0.00	0.02	0.00
RAD50	APBB1	GTEx	ENSG00000166313.14	Muscle_Skeletal	0.01	0.00	0.01	0.00
RAD50	APBB1	GTEx	ENSG00000166313.14	Nerve_Tibial	0.02	0.00	0.02	0.00
RAD50	APBB1	GTEx	ENSG00000166313.14	Ovary	0.02	0.00	0.02	0.00
RAD50	APBB1	GTEx	ENSG00000166313.14	Pancreas	0.01	0.00	0.01	0.00
RAD50	APBB1	GTEx	ENSG00000166313.14	Pituitary	0.02	0.00	0.02	0.00
RAD50	APBB1	GTEx	ENSG00000166313.14	Prostate	0.02	0.00	0.02	0.00
RAD50	APBB1	GTEx	ENSG00000166313.14	Skin_Not_Sun_Exposed_Suprapubic	0.03	0.00	0.03	0.00
RAD50	APBB1	GTEx	ENSG00000166313.14	Skin_Sun_Exposed_Lower_leg	0.05	0.01	0.05	0.01
RAD50	APBB1	GTEx	ENSG00000166313.14	Small_Intestine_Terminal_Ileum	0.02	0.00	0.02	0.00
RAD50	APBB1	GTEx	ENSG00000166313.14	Spleen	0.02	0.00	0.02	0.00
RAD50	APBB1	GTEx	ENSG00000166313.14	Stomach	0.03	0.00	0.03	0.00
RAD50	APBB1	GTEx	ENSG00000166313.14	Testis	0.01	0.00	0.01	0.00
RAD50	APBB1	GTEx	ENSG00000166313.14	Thyroid	0.01	0.00	0.01	0.00
RAD50	APBB1	GTEx	ENSG00000166313.14	Uterus	0.02	0.00	0.02	0.00
RAD50	APBB1	GTEx	ENSG00000166313.14	Vagina	0.02	0.00	0.02	0.00
RAD50	APBB1	GTEx	ENSG00000166313.14	Whole_Blood	0.05	0.01	0.05	0.01
RAD50	APBB1	INTERVAL	APBB1.12822.34.3	Blood_protein_levels	0.01	0.00	0.01	0.00
RAD50	APBB1	INTERVAL	APBB1.14206.28.3	Blood_protein_levels	0.01	0.00	0.01	0.00
RAD50	APBB1	eQTLgen	ENSG00000166313	Blood_expression_levels	0.01	0.00	0.01	0.00
RAD50	ATM	GTEx	ENSG00000149311.13	Adipose_Subcutaneous	0.01	0.00	0.01	0.00
RAD50	ATM	GTEx	ENSG00000149311.13	Adipose_Visceral_Omentum	0.01	0.00	0.01	0.00
RAD50	ATM	GTEx	ENSG00000149311.13	Adrenal_Gland	0.02	0.00	0.02	0.00
RAD50	ATM	GTEx	ENSG00000149311.13	Artery_Aorta	0.01	0.00	0.01	0.00
RAD50	ATM	GTEx	ENSG00000149311.13	Artery_Coronary	0.01	0.00	0.01	0.00
RAD50	ATM	GTEx	ENSG00000149311.13	Artery_Tibial	0.01	0.00	0.01	0.00
RAD50	ATM	GTEx	ENSG00000149311.13	Brain_Amygdala	0.01	0.00	0.01	0.00
RAD50	ATM	GTEx	ENSG00000149311.13	Brain_Anterior_cingulate_cortex_BA24	0.02	0.00	0.02	0.00
RAD50	ATM	GTEx	ENSG00000149311.13	Brain_Caudate_basal_ganglia	0.01	0.00	0.01	0.00
RAD50	ATM	GTEx	ENSG00000149311.13	Brain_Cerebellar_Hemisphere	0.01	0.00	0.01	0.00
RAD50	ATM	GTEx	ENSG00000149311.13	Brain_Cerebellum	0.02	0.00	0.02	0.00
RAD50	ATM	GTEx	ENSG00000149311.13	Brain_Cortex	0.01	0.00	0.01	0.00
RAD50	ATM	GTEx	ENSG00000149311.13	Brain_Frontal_Cortex_BA9	0.01	0.00	0.01	0.00
RAD50	ATM	GTEx	ENSG00000149311.13	Brain_Hippocampus	0.02	0.00	0.02	0.00
RAD50	ATM	GTEx	ENSG00000149311.13	Brain_Hypothalamus	0.01	0.00	0.01	0.00
RAD50	ATM	GTEx	ENSG00000149311.13	Brain_Nucleus_accumbens_basal_ganglia	0.01	0.00	0.01	0.00
RAD50	ATM	GTEx	ENSG00000149311.13	Brain_Putamen_basal_ganglia	0.01	0.00	0.01	0.00
RAD50	ATM	GTEx	ENSG00000149311.13	Brain_Spinal_cord_cervical_c-1	0.02	0.00	0.02	0.00
RAD50	ATM	GTEx	ENSG00000149311.13	Brain_Substantia_nigra	0.01	0.00	0.01	0.00
RAD50	ATM	GTEx	ENSG00000149311.13	Breast_Mammary_Tissue	0.02	0.00	0.02	0.00
RAD50	ATM	GTEx	ENSG00000149311.13	Cells_EBV-transformed_lymphocytes	0.01	0.00	0.01	0.00
RAD50	ATM	GTEx	ENSG00000149311.13	Cells_Transformed_fibroblasts	0.01	0.00	0.01	0.00
RAD50	ATM	GTEx	ENSG00000149311.13	Colon_Sigmoid	0.02	0.00	0.02	0.00
RAD50	ATM	GTEx	ENSG00000149311.13	Colon_Transverse	0.01	0.00	0.01	0.00
RAD50	ATM	GTEx	ENSG00000149311.13	Esophagus_Gastroesophageal_Junction	0.01	0.00	0.01	0.00
RAD50	ATM	GTEx	ENSG00000149311.13	Esophagus_Mucosa	0.01	0.00	0.01	0.00
RAD50	ATM	GTEx	ENSG00000149311.13	Esophagus_Muscularis	0.01	0.00	0.01	0.00
RAD50	ATM	GTEx	ENSG00000149311.13	Heart_Atrial_Appendage	0.01	0.00	0.01	0.00
RAD50	ATM	GTEx	ENSG00000149311.13	Heart_Left_Ventricle	0.01	0.00	0.01	0.00
RAD50	ATM	GTEx	ENSG00000149311.13	Liver	0.02	0.00	0.02	0.00
RAD50	ATM	GTEx	ENSG00000149311.13	Lung	0.01	0.00	0.01	0.00
RAD50	ATM	GTEx	ENSG00000149311.13	Minor_Salivary_Gland	0.01	0.00	0.01	0.00
RAD50	ATM	GTEx	ENSG00000149311.13	Muscle_Skeletal	0.02	0.00	0.02	0.00
RAD50	ATM	GTEx	ENSG00000149311.13	Nerve_Tibial	0.01	0.00	0.01	0.00
RAD50	ATM	GTEx	ENSG00000149311.13	Ovary	0.01	0.00	0.01	0.00
RAD50	ATM	GTEx	ENSG00000149311.13	Pancreas	0.01	0.00	0.01	0.00
RAD50	ATM	GTEx	ENSG00000149311.13	Pituitary	0.01	0.00	0.01	0.00
RAD50	ATM	GTEx	ENSG00000149311.13	Prostate	0.01	0.00	0.01	0.00
RAD50	ATM	GTEx	ENSG00000149311.13	Skin_Not_Sun_Exposed_Suprapubic	0.02	0.00	0.02	0.00
RAD50	ATM	GTEx	ENSG00000149311.13	Skin_Sun_Exposed_Lower_leg	0.01	0.00	0.01	0.00
RAD50	ATM	GTEx	ENSG00000149311.13	Small_Intestine_Terminal_Ileum	0.01	0.00	0.01	0.00
RAD50	ATM	GTEx	ENSG00000149311.13	Spleen	0.03	0.00	0.03	0.00
RAD50	ATM	GTEx	ENSG00000149311.13	Stomach	0.01	0.00	0.01	0.00
RAD50	ATM	GTEx	ENSG00000149311.13	Testis	0.01	0.00	0.01	0.00
RAD50	ATM	GTEx	ENSG00000149311.13	Thyroid	0.01	0.00	0.01	0.00
RAD50	ATM	GTEx	ENSG00000149311.13	Uterus	0.01	0.00	0.01	0.00
RAD50	ATM	GTEx	ENSG00000149311.13	Vagina	0.01	0.00	0.01	0.00
RAD50	ATM	GTEx	ENSG00000149311.13	Whole_Blood	0.01	0.00	0.01	0.00
RAD50	ATM	eQTLgen	ENSG00000149311	Blood_expression_levels	0.07	0.01	0.07	0.01
RAD50	ATR	GTEx	ENSG00000175054.10	Adipose_Subcutaneous	0.02	0.00	0.02	0.00
RAD50	ATR	GTEx	ENSG00000175054.10	Adipose_Visceral_Omentum	0.02	0.00	0.02	0.00
RAD50	ATR	GTEx	ENSG00000175054.10	Adrenal_Gland	0.02	0.00	0.01	0.00
RAD50	ATR	GTEx	ENSG00000175054.10	Artery_Aorta	0.01	0.00	0.01	0.00
RAD50	ATR	GTEx	ENSG00000175054.10	Artery_Coronary	0.01	0.00	0.01	0.00
RAD50	ATR	GTEx	ENSG00000175054.10	Artery_Tibial	0.02	0.00	0.02	0.00
RAD50	ATR	GTEx	ENSG00000175054.10	Brain_Amygdala	0.02	0.00	0.02	0.00
RAD50	ATR	GTEx	ENSG00000175054.10	Brain_Anterior_cingulate_cortex_BA24	0.01	0.00	0.01	0.00
RAD50	ATR	GTEx	ENSG00000175054.10	Brain_Caudate_basal_ganglia	0.01	0.00	0.01	0.00
RAD50	ATR	GTEx	ENSG00000175054.10	Brain_Cerebellar_Hemisphere	0.02	0.00	0.02	0.00
RAD50	ATR	GTEx	ENSG00000175054.10	Brain_Cerebellum	0.02	0.00	0.02	0.00
RAD50	ATR	GTEx	ENSG00000175054.10	Brain_Cortex	0.02	0.00	0.02	0.00
RAD50	ATR	GTEx	ENSG00000175054.10	Brain_Frontal_Cortex_BA9	0.02	0.00	0.02	0.00
RAD50	ATR	GTEx	ENSG00000175054.10	Brain_Hippocampus	0.02	0.00	0.02	0.00
RAD50	ATR	GTEx	ENSG00000175054.10	Brain_Hypothalamus	0.02	0.00	0.02	0.00
RAD50	ATR	GTEx	ENSG00000175054.10	Brain_Nucleus_accumbens_basal_ganglia	0.02	0.00	0.01	0.00
RAD50	ATR	GTEx	ENSG00000175054.10	Brain_Putamen_basal_ganglia	0.02	0.00	0.02	0.00
RAD50	ATR	GTEx	ENSG00000175054.10	Brain_Spinal_cord_cervical_c-1	0.02	0.00	0.02	0.00
RAD50	ATR	GTEx	ENSG00000175054.10	Brain_Substantia_nigra	0.02	0.00	0.02	0.00
RAD50	ATR	GTEx	ENSG00000175054.10	Breast_Mammary_Tissue	0.02	0.00	0.02	0.00
RAD50	ATR	GTEx	ENSG00000175054.10	Cells_EBV-transformed_lymphocytes	0.01	0.00	0.01	0.00
RAD50	ATR	GTEx	ENSG00000175054.10	Cells_Transformed_fibroblasts	0.01	0.00	0.01	0.00
RAD50	ATR	GTEx	ENSG00000175054.10	Colon_Sigmoid	0.02	0.00	0.02	0.00
RAD50	ATR	GTEx	ENSG00000175054.10	Colon_Transverse	0.01	0.00	0.01	0.00
RAD50	ATR	GTEx	ENSG00000175054.10	Esophagus_Gastroesophageal_Junction	0.02	0.00	0.02	0.00
RAD50	ATR	GTEx	ENSG00000175054.10	Esophagus_Mucosa	0.01	0.00	0.01	0.00
RAD50	ATR	GTEx	ENSG00000175054.10	Esophagus_Muscularis	0.02	0.00	0.02	0.00
RAD50	ATR	GTEx	ENSG00000175054.10	Heart_Atrial_Appendage	0.02	0.00	0.01	0.00
RAD50	ATR	GTEx	ENSG00000175054.10	Heart_Left_Ventricle	0.01	0.00	0.01	0.00
RAD50	ATR	GTEx	ENSG00000175054.10	Liver	0.02	0.00	0.02	0.00
RAD50	ATR	GTEx	ENSG00000175054.10	Lung	0.02	0.00	0.02	0.00
RAD50	ATR	GTEx	ENSG00000175054.10	Minor_Salivary_Gland	0.02	0.00	0.02	0.00
RAD50	ATR	GTEx	ENSG00000175054.10	Muscle_Skeletal	0.01	0.00	0.01	0.00
RAD50	ATR	GTEx	ENSG00000175054.10	Nerve_Tibial	0.01	0.00	0.01	0.00
RAD50	ATR	GTEx	ENSG00000175054.10	Ovary	0.02	0.00	0.02	0.00
RAD50	ATR	GTEx	ENSG00000175054.10	Pancreas	0.02	0.00	0.02	0.00
RAD50	ATR	GTEx	ENSG00000175054.10	Pituitary	0.01	0.00	0.01	0.00
RAD50	ATR	GTEx	ENSG00000175054.10	Prostate	0.02	0.00	0.02	0.00
RAD50	ATR	GTEx	ENSG00000175054.10	Skin_Not_Sun_Exposed_Suprapubic	0.02	0.00	0.02	0.00
RAD50	ATR	GTEx	ENSG00000175054.10	Skin_Sun_Exposed_Lower_leg	0.01	0.00	0.01	0.00
RAD50	ATR	GTEx	ENSG00000175054.10	Small_Intestine_Terminal_Ileum	0.02	0.00	0.02	0.00
RAD50	ATR	GTEx	ENSG00000175054.10	Spleen	0.02	0.00	0.02	0.00
RAD50	ATR	GTEx	ENSG00000175054.10	Stomach	0.01	0.00	0.01	0.00
RAD50	ATR	GTEx	ENSG00000175054.10	Testis	0.02	0.00	0.02	0.00
RAD50	ATR	GTEx	ENSG00000175054.10	Thyroid	0.02	0.00	0.02	0.00
RAD50	ATR	GTEx	ENSG00000175054.10	Uterus	0.02	0.00	0.02	0.00
RAD50	ATR	GTEx	ENSG00000175054.10	Vagina	0.02	0.00	0.02	0.00
RAD50	ATR	GTEx	ENSG00000175054.10	Whole_Blood	0.01	0.00	0.01	0.00
RAD50	ATR	eQTLgen	ENSG00000175054	Blood_expression_levels	0.02	0.00	0.02	0.00
RAD50	ATRIP	GTEx	ENSG00000164053.13	Adipose_Subcutaneous	0.04	0.00	0.04	0.00
RAD50	ATRIP	GTEx	ENSG00000164053.13	Adipose_Visceral_Omentum	0.04	0.00	0.04	0.00
RAD50	ATRIP	GTEx	ENSG00000164053.13	Adrenal_Gland	0.04	0.00	0.04	0.00
RAD50	ATRIP	GTEx	ENSG00000164053.13	Artery_Aorta	0.01	0.00	0.01	0.00
RAD50	ATRIP	GTEx	ENSG00000164053.13	Artery_Coronary	0.01	0.00	0.01	0.00
RAD50	ATRIP	GTEx	ENSG00000164053.13	Artery_Tibial	0.03	0.00	0.03	0.00
RAD50	ATRIP	GTEx	ENSG00000164053.13	Brain_Amygdala	0.01	0.00	0.01	0.00
RAD50	ATRIP	GTEx	ENSG00000164053.13	Brain_Anterior_cingulate_cortex_BA24	0.01	0.00	0.01	0.00
RAD50	ATRIP	GTEx	ENSG00000164053.13	Brain_Caudate_basal_ganglia	0.02	0.00	0.02	0.00
RAD50	ATRIP	GTEx	ENSG00000164053.13	Brain_Cerebellar_Hemisphere	0.01	0.00	0.01	0.00
RAD50	ATRIP	GTEx	ENSG00000164053.13	Brain_Cerebellum	0.01	0.00	0.01	0.00
RAD50	ATRIP	GTEx	ENSG00000164053.13	Brain_Cortex	0.01	0.00	0.01	0.00
RAD50	ATRIP	GTEx	ENSG00000164053.13	Brain_Frontal_Cortex_BA9	0.01	0.00	0.01	0.00
RAD50	ATRIP	GTEx	ENSG00000164053.13	Brain_Hippocampus	0.01	0.00	0.01	0.00
RAD50	ATRIP	GTEx	ENSG00000164053.13	Brain_Hypothalamus	0.01	0.00	0.01	0.00
RAD50	ATRIP	GTEx	ENSG00000164053.13	Brain_Nucleus_accumbens_basal_ganglia	0.01	0.00	0.01	0.00
RAD50	ATRIP	GTEx	ENSG00000164053.13	Brain_Putamen_basal_ganglia	0.01	0.00	0.01	0.00
RAD50	ATRIP	GTEx	ENSG00000164053.13	Brain_Spinal_cord_cervical_c-1	0.01	0.00	0.01	0.00
RAD50	ATRIP	GTEx	ENSG00000164053.13	Brain_Substantia_nigra	0.01	0.00	0.01	0.00
RAD50	ATRIP	GTEx	ENSG00000164053.13	Breast_Mammary_Tissue	0.04	0.00	0.04	0.00
RAD50	ATRIP	GTEx	ENSG00000164053.13	Cells_EBV-transformed_lymphocytes	0.01	0.00	0.01	0.00
RAD50	ATRIP	GTEx	ENSG00000164053.13	Cells_Transformed_fibroblasts	0.03	0.00	0.03	0.00
RAD50	ATRIP	GTEx	ENSG00000164053.13	Colon_Sigmoid	0.01	0.00	0.01	0.00
RAD50	ATRIP	GTEx	ENSG00000164053.13	Colon_Transverse	0.01	0.00	0.01	0.00
RAD50	ATRIP	GTEx	ENSG00000164053.13	Esophagus_Gastroesophageal_Junction	0.01	0.00	0.01	0.00
RAD50	ATRIP	GTEx	ENSG00000164053.13	Esophagus_Mucosa	0.04	0.00	0.04	0.00
RAD50	ATRIP	GTEx	ENSG00000164053.13	Esophagus_Muscularis	0.04	0.00	0.04	0.00
RAD50	ATRIP	GTEx	ENSG00000164053.13	Heart_Atrial_Appendage	0.01	0.00	0.01	0.00
RAD50	ATRIP	GTEx	ENSG00000164053.13	Heart_Left_Ventricle	0.01	0.00	0.01	0.00
RAD50	ATRIP	GTEx	ENSG00000164053.13	Liver	0.01	0.00	0.01	0.00
RAD50	ATRIP	GTEx	ENSG00000164053.13	Lung	0.01	0.00	0.01	0.00
RAD50	ATRIP	GTEx	ENSG00000164053.13	Minor_Salivary_Gland	0.01	0.00	0.01	0.00
RAD50	ATRIP	GTEx	ENSG00000164053.13	Muscle_Skeletal	0.05	0.00	0.05	0.00
RAD50	ATRIP	GTEx	ENSG00000164053.13	Nerve_Tibial	0.03	0.00	0.03	0.00
RAD50	ATRIP	GTEx	ENSG00000164053.13	Ovary	0.01	0.00	0.01	0.00
RAD50	ATRIP	GTEx	ENSG00000164053.13	Pancreas	0.01	0.00	0.01	0.00
RAD50	ATRIP	GTEx	ENSG00000164053.13	Pituitary	0.01	0.00	0.01	0.00
RAD50	ATRIP	GTEx	ENSG00000164053.13	Prostate	0.03	0.00	0.03	0.00
RAD50	ATRIP	GTEx	ENSG00000164053.13	Skin_Not_Sun_Exposed_Suprapubic	0.05	0.01	0.05	0.01
RAD50	ATRIP	GTEx	ENSG00000164053.13	Skin_Sun_Exposed_Lower_leg	0.04	0.00	0.04	0.00
RAD50	ATRIP	GTEx	ENSG00000164053.13	Small_Intestine_Terminal_Ileum	0.01	0.00	0.01	0.00
RAD50	ATRIP	GTEx	ENSG00000164053.13	Spleen	0.01	0.00	0.01	0.00
RAD50	ATRIP	GTEx	ENSG00000164053.13	Stomach	0.01	0.00	0.01	0.00
RAD50	ATRIP	GTEx	ENSG00000164053.13	Testis	0.01	0.00	0.01	0.00
RAD50	ATRIP	GTEx	ENSG00000164053.13	Thyroid	0.02	0.00	0.02	0.00
RAD50	ATRIP	GTEx	ENSG00000164053.13	Uterus	0.01	0.00	0.01	0.00
RAD50	ATRIP	GTEx	ENSG00000164053.13	Vagina	0.01	0.00	0.01	0.00
RAD50	ATRIP	GTEx	ENSG00000164053.13	Whole_Blood	0.03	0.00	0.03	0.00
RAD50	ATRIP	eQTLgen	ENSG00000164053	Blood_expression_levels	0.04	0.00	0.04	0.00
RAD50	BARD1	GTEx	ENSG00000138376.6	Adipose_Subcutaneous	0.20	0.02	0.20	0.02
RAD50	BARD1	GTEx	ENSG00000138376.6	Adipose_Visceral_Omentum	0.23	0.03	0.23	0.03
RAD50	BARD1	GTEx	ENSG00000138376.6	Adrenal_Gland	0.08	0.01	0.08	0.01
RAD50	BARD1	GTEx	ENSG00000138376.6	Artery_Aorta	0.11	0.01	0.11	0.01
RAD50	BARD1	GTEx	ENSG00000138376.6	Artery_Coronary	0.19	0.02	0.19	0.02
RAD50	BARD1	GTEx	ENSG00000138376.6	Artery_Tibial	0.22	0.03	0.22	0.03
RAD50	BARD1	GTEx	ENSG00000138376.6	Brain_Amygdala	0.03	0.00	0.03	0.00
RAD50	BARD1	GTEx	ENSG00000138376.6	Brain_Anterior_cingulate_cortex_BA24	0.04	0.00	0.04	0.00
RAD50	BARD1	GTEx	ENSG00000138376.6	Brain_Caudate_basal_ganglia	0.12	0.01	0.12	0.01
RAD50	BARD1	GTEx	ENSG00000138376.6	Brain_Cerebellar_Hemisphere	0.02	0.00	0.02	0.00
RAD50	BARD1	GTEx	ENSG00000138376.6	Brain_Cerebellum	0.03	0.00	0.03	0.00
RAD50	BARD1	GTEx	ENSG00000138376.6	Brain_Cortex	0.03	0.00	0.03	0.00
RAD50	BARD1	GTEx	ENSG00000138376.6	Brain_Frontal_Cortex_BA9	0.06	0.01	0.06	0.01
RAD50	BARD1	GTEx	ENSG00000138376.6	Brain_Hippocampus	0.22	0.03	0.22	0.03
RAD50	BARD1	GTEx	ENSG00000138376.6	Brain_Hypothalamus	0.03	0.00	0.03	0.00
RAD50	BARD1	GTEx	ENSG00000138376.6	Brain_Nucleus_accumbens_basal_ganglia	0.02	0.00	0.02	0.00
RAD50	BARD1	GTEx	ENSG00000138376.6	Brain_Putamen_basal_ganglia	0.08	0.01	0.08	0.01
RAD50	BARD1	GTEx	ENSG00000138376.6	Brain_Spinal_cord_cervical_c-1	0.04	0.00	0.04	0.00
RAD50	BARD1	GTEx	ENSG00000138376.6	Brain_Substantia_nigra	0.04	0.00	0.04	0.00
RAD50	BARD1	GTEx	ENSG00000138376.6	Breast_Mammary_Tissue	0.20	0.02	0.20	0.02
RAD50	BARD1	GTEx	ENSG00000138376.6	Cells_EBV-transformed_lymphocytes	0.02	0.00	0.02	0.00
RAD50	BARD1	GTEx	ENSG00000138376.6	Cells_Transformed_fibroblasts	0.04	0.00	0.04	0.00
RAD50	BARD1	GTEx	ENSG00000138376.6	Colon_Sigmoid	0.21	0.03	0.21	0.03
RAD50	BARD1	GTEx	ENSG00000138376.6	Colon_Transverse	0.21	0.03	0.21	0.03
RAD50	BARD1	GTEx	ENSG00000138376.6	Esophagus_Gastroesophageal_Junction	0.16	0.02	0.16	0.02
RAD50	BARD1	GTEx	ENSG00000138376.6	Esophagus_Mucosa	0.22	0.03	0.22	0.03
RAD50	BARD1	GTEx	ENSG00000138376.6	Esophagus_Muscularis	0.08	0.01	0.08	0.01
RAD50	BARD1	GTEx	ENSG00000138376.6	Heart_Atrial_Appendage	0.16	0.02	0.16	0.02
RAD50	BARD1	GTEx	ENSG00000138376.6	Heart_Left_Ventricle	0.09	0.01	0.09	0.01
RAD50	BARD1	GTEx	ENSG00000138376.6	Liver	0.02	0.00	0.02	0.00
RAD50	BARD1	GTEx	ENSG00000138376.6	Lung	0.23	0.03	0.23	0.03
RAD50	BARD1	GTEx	ENSG00000138376.6	Minor_Salivary_Gland	0.11	0.01	0.11	0.01
RAD50	BARD1	GTEx	ENSG00000138376.6	Muscle_Skeletal	0.01	0.00	0.01	0.00
RAD50	BARD1	GTEx	ENSG00000138376.6	Nerve_Tibial	0.22	0.03	0.22	0.03
RAD50	BARD1	GTEx	ENSG00000138376.6	Ovary	0.06	0.01	0.06	0.01
RAD50	BARD1	GTEx	ENSG00000138376.6	Pancreas	0.10	0.01	0.10	0.01
RAD50	BARD1	GTEx	ENSG00000138376.6	Pituitary	0.21	0.03	0.21	0.03
RAD50	BARD1	GTEx	ENSG00000138376.6	Prostate	0.10	0.01	0.10	0.01
RAD50	BARD1	GTEx	ENSG00000138376.6	Skin_Not_Sun_Exposed_Suprapubic	0.12	0.01	0.12	0.01
RAD50	BARD1	GTEx	ENSG00000138376.6	Skin_Sun_Exposed_Lower_leg	0.08	0.01	0.08	0.01
RAD50	BARD1	GTEx	ENSG00000138376.6	Small_Intestine_Terminal_Ileum	0.21	0.03	0.21	0.03
RAD50	BARD1	GTEx	ENSG00000138376.6	Spleen	0.12	0.01	0.12	0.01
RAD50	BARD1	GTEx	ENSG00000138376.6	Stomach	0.03	0.00	0.03	0.00
RAD50	BARD1	GTEx	ENSG00000138376.6	Testis	0.02	0.00	0.02	0.00
RAD50	BARD1	GTEx	ENSG00000138376.6	Thyroid	0.21	0.03	0.21	0.03
RAD50	BARD1	GTEx	ENSG00000138376.6	Uterus	0.16	0.02	0.16	0.02
RAD50	BARD1	GTEx	ENSG00000138376.6	Vagina	0.01	0.00	0.01	0.00
RAD50	BARD1	GTEx	ENSG00000138376.6	Whole_Blood	0.02	0.00	0.02	0.00
RAD50	BARD1	INTERVAL	BARD1.13977.28.3	Blood_protein_levels	0.01	0.00	0.01	0.00
RAD50	BARD1	eQTLgen	ENSG00000138376	Blood_expression_levels	0.03	0.00	0.03	0.00
RAD50	BLM	GTEx	ENSG00000197299.6	Adipose_Subcutaneous	0.02	0.00	0.01	0.00
RAD50	BLM	GTEx	ENSG00000197299.6	Adipose_Visceral_Omentum	0.02	0.00	0.02	0.00
RAD50	BLM	GTEx	ENSG00000197299.6	Adrenal_Gland	0.02	0.00	0.02	0.00
RAD50	BLM	GTEx	ENSG00000197299.6	Artery_Aorta	0.02	0.00	0.01	0.00
RAD50	BLM	GTEx	ENSG00000197299.6	Artery_Coronary	0.02	0.00	0.02	0.00
RAD50	BLM	GTEx	ENSG00000197299.6	Artery_Tibial	0.02	0.00	0.02	0.00
RAD50	BLM	GTEx	ENSG00000197299.6	Brain_Amygdala	0.02	0.00	0.02	0.00
RAD50	BLM	GTEx	ENSG00000197299.6	Brain_Anterior_cingulate_cortex_BA24	0.03	0.00	0.02	0.00
RAD50	BLM	GTEx	ENSG00000197299.6	Brain_Caudate_basal_ganglia	0.02	0.00	0.02	0.00
RAD50	BLM	GTEx	ENSG00000197299.6	Brain_Cerebellar_Hemisphere	0.03	0.00	0.02	0.00
RAD50	BLM	GTEx	ENSG00000197299.6	Brain_Cerebellum	0.02	0.00	0.01	0.00
RAD50	BLM	GTEx	ENSG00000197299.6	Brain_Cortex	0.02	0.00	0.02	0.00
RAD50	BLM	GTEx	ENSG00000197299.6	Brain_Frontal_Cortex_BA9	0.02	0.00	0.02	0.00
RAD50	BLM	GTEx	ENSG00000197299.6	Brain_Hippocampus	0.02	0.00	0.02	0.00
RAD50	BLM	GTEx	ENSG00000197299.6	Brain_Hypothalamus	0.02	0.00	0.02	0.00
RAD50	BLM	GTEx	ENSG00000197299.6	Brain_Nucleus_accumbens_basal_ganglia	0.02	0.00	0.02	0.00
RAD50	BLM	GTEx	ENSG00000197299.6	Brain_Putamen_basal_ganglia	0.02	0.00	0.02	0.00
RAD50	BLM	GTEx	ENSG00000197299.6	Brain_Spinal_cord_cervical_c-1	0.02	0.00	0.02	0.00
RAD50	BLM	GTEx	ENSG00000197299.6	Brain_Substantia_nigra	0.02	0.00	0.02	0.00
RAD50	BLM	GTEx	ENSG00000197299.6	Breast_Mammary_Tissue	0.03	0.00	0.02	0.00
RAD50	BLM	GTEx	ENSG00000197299.6	Cells_EBV-transformed_lymphocytes	0.02	0.00	0.02	0.00
RAD50	BLM	GTEx	ENSG00000197299.6	Cells_Transformed_fibroblasts	0.02	0.00	0.02	0.00
RAD50	BLM	GTEx	ENSG00000197299.6	Colon_Sigmoid	0.02	0.00	0.02	0.00
RAD50	BLM	GTEx	ENSG00000197299.6	Colon_Transverse	0.01	0.00	0.01	0.00
RAD50	BLM	GTEx	ENSG00000197299.6	Esophagus_Gastroesophageal_Junction	0.02	0.00	0.02	0.00
RAD50	BLM	GTEx	ENSG00000197299.6	Esophagus_Mucosa	0.02	0.00	0.01	0.00
RAD50	BLM	GTEx	ENSG00000197299.6	Esophagus_Muscularis	0.02	0.00	0.02	0.00
RAD50	BLM	GTEx	ENSG00000197299.6	Heart_Atrial_Appendage	0.02	0.00	0.02	0.00
RAD50	BLM	GTEx	ENSG00000197299.6	Heart_Left_Ventricle	0.01	0.00	0.01	0.00
RAD50	BLM	GTEx	ENSG00000197299.6	Liver	0.02	0.00	0.02	0.00
RAD50	BLM	GTEx	ENSG00000197299.6	Lung	0.09	0.01	0.04	0.00
RAD50	BLM	GTEx	ENSG00000197299.6	Minor_Salivary_Gland	0.02	0.00	0.02	0.00
RAD50	BLM	GTEx	ENSG00000197299.6	Muscle_Skeletal	0.01	0.00	0.01	0.00
RAD50	BLM	GTEx	ENSG00000197299.6	Nerve_Tibial	0.02	0.00	0.01	0.00
RAD50	BLM	GTEx	ENSG00000197299.6	Ovary	0.02	0.00	0.02	0.00
RAD50	BLM	GTEx	ENSG00000197299.6	Pancreas	0.02	0.00	0.02	0.00
RAD50	BLM	GTEx	ENSG00000197299.6	Pituitary	0.02	0.00	0.01	0.00
RAD50	BLM	GTEx	ENSG00000197299.6	Prostate	0.02	0.00	0.02	0.00
RAD50	BLM	GTEx	ENSG00000197299.6	Skin_Not_Sun_Exposed_Suprapubic	0.02	0.00	0.02	0.00
RAD50	BLM	GTEx	ENSG00000197299.6	Skin_Sun_Exposed_Lower_leg	0.02	0.00	0.02	0.00
RAD50	BLM	GTEx	ENSG00000197299.6	Small_Intestine_Terminal_Ileum	0.03	0.00	0.02	0.00
RAD50	BLM	GTEx	ENSG00000197299.6	Spleen	0.02	0.00	0.02	0.00
RAD50	BLM	GTEx	ENSG00000197299.6	Stomach	0.02	0.00	0.02	0.00
RAD50	BLM	GTEx	ENSG00000197299.6	Testis	0.02	0.00	0.02	0.00
RAD50	BLM	GTEx	ENSG00000197299.6	Thyroid	0.02	0.00	0.02	0.00
RAD50	BLM	GTEx	ENSG00000197299.6	Uterus	0.02	0.00	0.02	0.00
RAD50	BLM	GTEx	ENSG00000197299.6	Vagina	0.02	0.00	0.02	0.00
RAD50	BLM	GTEx	ENSG00000197299.6	Whole_Blood	0.03	0.00	0.03	0.00
RAD50	BLM	eQTLgen	ENSG00000197299	Blood_expression_levels	0.03	0.00	0.03	0.00
RAD50	BRCA1	GTEx	ENSG00000012048.15	Adipose_Subcutaneous	0.02	0.00	0.02	0.00
RAD50	BRCA1	GTEx	ENSG00000012048.15	Adipose_Visceral_Omentum	0.02	0.00	0.02	0.00
RAD50	BRCA1	GTEx	ENSG00000012048.15	Adrenal_Gland	0.02	0.00	0.02	0.00
RAD50	BRCA1	GTEx	ENSG00000012048.15	Artery_Aorta	0.02	0.00	0.02	0.00
RAD50	BRCA1	GTEx	ENSG00000012048.15	Artery_Coronary	0.02	0.00	0.02	0.00
RAD50	BRCA1	GTEx	ENSG00000012048.15	Artery_Tibial	0.01	0.00	0.01	0.00
RAD50	BRCA1	GTEx	ENSG00000012048.15	Brain_Amygdala	0.02	0.00	0.02	0.00
RAD50	BRCA1	GTEx	ENSG00000012048.15	Brain_Anterior_cingulate_cortex_BA24	0.02	0.00	0.02	0.00
RAD50	BRCA1	GTEx	ENSG00000012048.15	Brain_Caudate_basal_ganglia	0.02	0.00	0.02	0.00
RAD50	BRCA1	GTEx	ENSG00000012048.15	Brain_Cerebellar_Hemisphere	0.02	0.00	0.02	0.00
RAD50	BRCA1	GTEx	ENSG00000012048.15	Brain_Cerebellum	0.03	0.00	0.03	0.00
RAD50	BRCA1	GTEx	ENSG00000012048.15	Brain_Cortex	0.03	0.00	0.03	0.00
RAD50	BRCA1	GTEx	ENSG00000012048.15	Brain_Frontal_Cortex_BA9	0.02	0.00	0.02	0.00
RAD50	BRCA1	GTEx	ENSG00000012048.15	Brain_Hippocampus	0.02	0.00	0.02	0.00
RAD50	BRCA1	GTEx	ENSG00000012048.15	Brain_Hypothalamus	0.02	0.00	0.02	0.00
RAD50	BRCA1	GTEx	ENSG00000012048.15	Brain_Nucleus_accumbens_basal_ganglia	0.02	0.00	0.02	0.00
RAD50	BRCA1	GTEx	ENSG00000012048.15	Brain_Putamen_basal_ganglia	0.02	0.00	0.02	0.00
RAD50	BRCA1	GTEx	ENSG00000012048.15	Brain_Spinal_cord_cervical_c-1	0.02	0.00	0.02	0.00
RAD50	BRCA1	GTEx	ENSG00000012048.15	Brain_Substantia_nigra	0.02	0.00	0.02	0.00
RAD50	BRCA1	GTEx	ENSG00000012048.15	Breast_Mammary_Tissue	0.02	0.00	0.02	0.00
RAD50	BRCA1	GTEx	ENSG00000012048.15	Cells_EBV-transformed_lymphocytes	0.05	0.01	0.05	0.01
RAD50	BRCA1	GTEx	ENSG00000012048.15	Cells_Transformed_fibroblasts	0.02	0.00	0.02	0.00
RAD50	BRCA1	GTEx	ENSG00000012048.15	Colon_Sigmoid	0.03	0.00	0.03	0.00
RAD50	BRCA1	GTEx	ENSG00000012048.15	Colon_Transverse	0.02	0.00	0.02	0.00
RAD50	BRCA1	GTEx	ENSG00000012048.15	Esophagus_Gastroesophageal_Junction	0.02	0.00	0.02	0.00
RAD50	BRCA1	GTEx	ENSG00000012048.15	Esophagus_Mucosa	0.18	0.02	0.18	0.02
RAD50	BRCA1	GTEx	ENSG00000012048.15	Esophagus_Muscularis	0.01	0.00	0.01	0.00
RAD50	BRCA1	GTEx	ENSG00000012048.15	Heart_Atrial_Appendage	0.02	0.00	0.02	0.00
RAD50	BRCA1	GTEx	ENSG00000012048.15	Heart_Left_Ventricle	0.02	0.00	0.02	0.00
RAD50	BRCA1	GTEx	ENSG00000012048.15	Liver	0.01	0.00	0.01	0.00
RAD50	BRCA1	GTEx	ENSG00000012048.15	Lung	0.02	0.00	0.02	0.00
RAD50	BRCA1	GTEx	ENSG00000012048.15	Minor_Salivary_Gland	0.02	0.00	0.02	0.00
RAD50	BRCA1	GTEx	ENSG00000012048.15	Muscle_Skeletal	0.02	0.00	0.02	0.00
RAD50	BRCA1	GTEx	ENSG00000012048.15	Nerve_Tibial	0.01	0.00	0.01	0.00
RAD50	BRCA1	GTEx	ENSG00000012048.15	Ovary	0.03	0.00	0.03	0.00
RAD50	BRCA1	GTEx	ENSG00000012048.15	Pancreas	0.02	0.00	0.02	0.00
RAD50	BRCA1	GTEx	ENSG00000012048.15	Pituitary	0.02	0.00	0.02	0.00
RAD50	BRCA1	GTEx	ENSG00000012048.15	Prostate	0.02	0.00	0.02	0.00
RAD50	BRCA1	GTEx	ENSG00000012048.15	Skin_Not_Sun_Exposed_Suprapubic	0.02	0.00	0.02	0.00
RAD50	BRCA1	GTEx	ENSG00000012048.15	Skin_Sun_Exposed_Lower_leg	0.03	0.00	0.03	0.00
RAD50	BRCA1	GTEx	ENSG00000012048.15	Small_Intestine_Terminal_Ileum	0.02	0.00	0.02	0.00
RAD50	BRCA1	GTEx	ENSG00000012048.15	Spleen	0.02	0.00	0.02	0.00
RAD50	BRCA1	GTEx	ENSG00000012048.15	Stomach	0.02	0.00	0.02	0.00
RAD50	BRCA1	GTEx	ENSG00000012048.15	Testis	0.01	0.00	0.01	0.00
RAD50	BRCA1	GTEx	ENSG00000012048.15	Thyroid	0.04	0.00	0.04	0.00
RAD50	BRCA1	GTEx	ENSG00000012048.15	Uterus	0.02	0.00	0.02	0.00
RAD50	BRCA1	GTEx	ENSG00000012048.15	Vagina	0.02	0.00	0.02	0.00
RAD50	BRCA1	GTEx	ENSG00000012048.15	Whole_Blood	0.01	0.00	0.01	0.00
RAD50	BRCA1	eQTLgen	ENSG00000012048	Blood_expression_levels	0.01	0.00	0.01	0.00
RAD50	BRIP1	GTEx	ENSG00000136492.4	Adipose_Subcutaneous	0.05	0.01	0.05	0.01
RAD50	BRIP1	GTEx	ENSG00000136492.4	Adipose_Visceral_Omentum	0.06	0.01	0.06	0.01
RAD50	BRIP1	GTEx	ENSG00000136492.4	Adrenal_Gland	0.02	0.00	0.02	0.00
RAD50	BRIP1	GTEx	ENSG00000136492.4	Artery_Aorta	0.04	0.00	0.04	0.00
RAD50	BRIP1	GTEx	ENSG00000136492.4	Artery_Coronary	0.02	0.00	0.02	0.00
RAD50	BRIP1	GTEx	ENSG00000136492.4	Artery_Tibial	0.04	0.00	0.04	0.00
RAD50	BRIP1	GTEx	ENSG00000136492.4	Brain_Amygdala	0.02	0.00	0.02	0.00
RAD50	BRIP1	GTEx	ENSG00000136492.4	Brain_Anterior_cingulate_cortex_BA24	0.02	0.00	0.02	0.00
RAD50	BRIP1	GTEx	ENSG00000136492.4	Brain_Caudate_basal_ganglia	0.05	0.01	0.05	0.01
RAD50	BRIP1	GTEx	ENSG00000136492.4	Brain_Cerebellar_Hemisphere	0.02	0.00	0.02	0.00
RAD50	BRIP1	GTEx	ENSG00000136492.4	Brain_Cerebellum	0.04	0.00	0.04	0.00
RAD50	BRIP1	GTEx	ENSG00000136492.4	Brain_Cortex	0.05	0.01	0.05	0.01
RAD50	BRIP1	GTEx	ENSG00000136492.4	Brain_Frontal_Cortex_BA9	0.02	0.00	0.02	0.00
RAD50	BRIP1	GTEx	ENSG00000136492.4	Brain_Hippocampus	0.02	0.00	0.02	0.00
RAD50	BRIP1	GTEx	ENSG00000136492.4	Brain_Hypothalamus	0.02	0.00	0.02	0.00
RAD50	BRIP1	GTEx	ENSG00000136492.4	Brain_Nucleus_accumbens_basal_ganglia	0.05	0.01	0.05	0.01
RAD50	BRIP1	GTEx	ENSG00000136492.4	Brain_Putamen_basal_ganglia	0.02	0.00	0.02	0.00
RAD50	BRIP1	GTEx	ENSG00000136492.4	Brain_Spinal_cord_cervical_c-1	0.02	0.00	0.02	0.00
RAD50	BRIP1	GTEx	ENSG00000136492.4	Breast_Mammary_Tissue	0.05	0.00	0.05	0.00
RAD50	BRIP1	GTEx	ENSG00000136492.4	Cells_EBV-transformed_lymphocytes	0.02	0.00	0.02	0.00
RAD50	BRIP1	GTEx	ENSG00000136492.4	Cells_Transformed_fibroblasts	0.05	0.01	0.05	0.01
RAD50	BRIP1	GTEx	ENSG00000136492.4	Colon_Sigmoid	0.06	0.01	0.06	0.01
RAD50	BRIP1	GTEx	ENSG00000136492.4	Colon_Transverse	0.05	0.00	0.05	0.00
RAD50	BRIP1	GTEx	ENSG00000136492.4	Esophagus_Gastroesophageal_Junction	0.02	0.00	0.02	0.00
RAD50	BRIP1	GTEx	ENSG00000136492.4	Esophagus_Mucosa	0.05	0.01	0.05	0.01
RAD50	BRIP1	GTEx	ENSG00000136492.4	Esophagus_Muscularis	0.05	0.01	0.05	0.01
RAD50	BRIP1	GTEx	ENSG00000136492.4	Liver	0.02	0.00	0.02	0.00
RAD50	BRIP1	GTEx	ENSG00000136492.4	Lung	0.05	0.01	0.05	0.01
RAD50	BRIP1	GTEx	ENSG00000136492.4	Minor_Salivary_Gland	0.02	0.00	0.02	0.00
RAD50	BRIP1	GTEx	ENSG00000136492.4	Nerve_Tibial	0.06	0.01	0.06	0.01
RAD50	BRIP1	GTEx	ENSG00000136492.4	Ovary	0.05	0.01	0.05	0.01
RAD50	BRIP1	GTEx	ENSG00000136492.4	Pancreas	0.02	0.00	0.02	0.00
RAD50	BRIP1	GTEx	ENSG00000136492.4	Prostate	0.02	0.00	0.02	0.00
RAD50	BRIP1	GTEx	ENSG00000136492.4	Skin_Not_Sun_Exposed_Suprapubic	0.05	0.01	0.05	0.01
RAD50	BRIP1	GTEx	ENSG00000136492.4	Skin_Sun_Exposed_Lower_leg	0.06	0.01	0.06	0.01
RAD50	BRIP1	GTEx	ENSG00000136492.4	Small_Intestine_Terminal_Ileum	0.02	0.00	0.02	0.00
RAD50	BRIP1	GTEx	ENSG00000136492.4	Spleen	0.02	0.00	0.02	0.00
RAD50	BRIP1	GTEx	ENSG00000136492.4	Stomach	0.02	0.00	0.02	0.00
RAD50	BRIP1	GTEx	ENSG00000136492.4	Testis	0.01	0.00	0.01	0.00
RAD50	BRIP1	GTEx	ENSG00000136492.4	Thyroid	0.06	0.01	0.06	0.01
RAD50	BRIP1	GTEx	ENSG00000136492.4	Uterus	0.02	0.00	0.02	0.00
RAD50	BRIP1	GTEx	ENSG00000136492.4	Vagina	0.02	0.00	0.02	0.00
RAD50	BRIP1	GTEx	ENSG00000136492.4	Whole_Blood	0.01	0.00	0.01	0.00
RAD50	BRIP1	eQTLgen	ENSG00000136492	Blood_expression_levels	0.09	0.01	0.09	0.01
RAD50	CDK2	GTEx	ENSG00000123374.6	Adipose_Subcutaneous	0.02	0.00	0.01	0.00
RAD50	CDK2	GTEx	ENSG00000123374.6	Adipose_Visceral_Omentum	0.04	0.00	0.02	0.00
RAD50	CDK2	GTEx	ENSG00000123374.6	Adrenal_Gland	0.11	0.01	0.06	0.01
RAD50	CDK2	GTEx	ENSG00000123374.6	Artery_Aorta	0.02	0.00	0.02	0.00
RAD50	CDK2	GTEx	ENSG00000123374.6	Artery_Coronary	0.03	0.00	0.02	0.00
RAD50	CDK2	GTEx	ENSG00000123374.6	Artery_Tibial	0.03	0.00	0.01	0.00
RAD50	CDK2	GTEx	ENSG00000123374.6	Brain_Amygdala	0.07	0.01	0.03	0.00
RAD50	CDK2	GTEx	ENSG00000123374.6	Brain_Anterior_cingulate_cortex_BA24	0.03	0.00	0.02	0.00
RAD50	CDK2	GTEx	ENSG00000123374.6	Brain_Caudate_basal_ganglia	0.03	0.00	0.02	0.00
RAD50	CDK2	GTEx	ENSG00000123374.6	Brain_Cerebellar_Hemisphere	0.17	0.02	0.04	0.00
RAD50	CDK2	GTEx	ENSG00000123374.6	Brain_Cerebellum	0.07	0.01	0.03	0.00
RAD50	CDK2	GTEx	ENSG00000123374.6	Brain_Cortex	0.03	0.00	0.02	0.00
RAD50	CDK2	GTEx	ENSG00000123374.6	Brain_Frontal_Cortex_BA9	0.03	0.00	0.02	0.00
RAD50	CDK2	GTEx	ENSG00000123374.6	Brain_Hippocampus	0.05	0.00	0.03	0.00
RAD50	CDK2	GTEx	ENSG00000123374.6	Brain_Hypothalamus	0.04	0.00	0.02	0.00
RAD50	CDK2	GTEx	ENSG00000123374.6	Brain_Nucleus_accumbens_basal_ganglia	0.03	0.00	0.02	0.00
RAD50	CDK2	GTEx	ENSG00000123374.6	Brain_Putamen_basal_ganglia	0.05	0.01	0.02	0.00
RAD50	CDK2	GTEx	ENSG00000123374.6	Brain_Spinal_cord_cervical_c-1	0.04	0.00	0.02	0.00
RAD50	CDK2	GTEx	ENSG00000123374.6	Brain_Substantia_nigra	0.04	0.00	0.03	0.00
RAD50	CDK2	GTEx	ENSG00000123374.6	Breast_Mammary_Tissue	0.03	0.00	0.02	0.00
RAD50	CDK2	GTEx	ENSG00000123374.6	Cells_EBV-transformed_lymphocytes	0.07	0.01	0.04	0.00
RAD50	CDK2	GTEx	ENSG00000123374.6	Cells_Transformed_fibroblasts	0.03	0.00	0.02	0.00
RAD50	CDK2	GTEx	ENSG00000123374.6	Colon_Sigmoid	0.08	0.01	0.02	0.00
RAD50	CDK2	GTEx	ENSG00000123374.6	Colon_Transverse	0.02	0.00	0.02	0.00
RAD50	CDK2	GTEx	ENSG00000123374.6	Esophagus_Gastroesophageal_Junction	0.03	0.00	0.02	0.00
RAD50	CDK2	GTEx	ENSG00000123374.6	Esophagus_Mucosa	0.01	0.00	0.01	0.00
RAD50	CDK2	GTEx	ENSG00000123374.6	Esophagus_Muscularis	0.01	0.00	0.02	0.00
RAD50	CDK2	GTEx	ENSG00000123374.6	Heart_Atrial_Appendage	0.02	0.00	0.02	0.00
RAD50	CDK2	GTEx	ENSG00000123374.6	Heart_Left_Ventricle	0.03	0.00	0.02	0.00
RAD50	CDK2	GTEx	ENSG00000123374.6	Liver	0.03	0.00	0.02	0.00
RAD50	CDK2	GTEx	ENSG00000123374.6	Lung	0.02	0.00	0.01	0.00
RAD50	CDK2	GTEx	ENSG00000123374.6	Minor_Salivary_Gland	0.06	0.01	0.02	0.00
RAD50	CDK2	GTEx	ENSG00000123374.6	Muscle_Skeletal	0.03	0.00	0.02	0.00
RAD50	CDK2	GTEx	ENSG00000123374.6	Nerve_Tibial	0.10	0.01	0.03	0.00
RAD50	CDK2	GTEx	ENSG00000123374.6	Ovary	0.04	0.00	0.03	0.00
RAD50	CDK2	GTEx	ENSG00000123374.6	Pancreas	0.01	0.00	0.02	0.00
RAD50	CDK2	GTEx	ENSG00000123374.6	Pituitary	0.02	0.00	0.02	0.00
RAD50	CDK2	GTEx	ENSG00000123374.6	Prostate	0.03	0.00	0.02	0.00
RAD50	CDK2	GTEx	ENSG00000123374.6	Skin_Not_Sun_Exposed_Suprapubic	0.03	0.00	0.02	0.00
RAD50	CDK2	GTEx	ENSG00000123374.6	Skin_Sun_Exposed_Lower_leg	0.02	0.00	0.02	0.00
RAD50	CDK2	GTEx	ENSG00000123374.6	Small_Intestine_Terminal_Ileum	0.04	0.00	0.02	0.00
RAD50	CDK2	GTEx	ENSG00000123374.6	Spleen	0.07	0.01	0.04	0.00
RAD50	CDK2	GTEx	ENSG00000123374.6	Stomach	0.05	0.01	0.02	0.00
RAD50	CDK2	GTEx	ENSG00000123374.6	Testis	0.03	0.00	0.03	0.00
RAD50	CDK2	GTEx	ENSG00000123374.6	Thyroid	0.02	0.00	0.02	0.00
RAD50	CDK2	GTEx	ENSG00000123374.6	Uterus	0.06	0.01	0.03	0.00
RAD50	CDK2	GTEx	ENSG00000123374.6	Vagina	0.05	0.01	0.03	0.00
RAD50	CDK2	GTEx	ENSG00000123374.6	Whole_Blood	0.02	0.00	0.01	0.00
RAD50	CDK2	INTERVAL	CDK2.CCNA2.3357.67.2	Blood_protein_levels	0.02	0.00	0.02	0.00
RAD50	CDK2	eQTLgen	ENSG00000123374	Blood_expression_levels	0.02	0.00	0.08	0.01
RAD50	CHEK2	GTEx	ENSG00000183765.16	Adipose_Subcutaneous	0.01	0.00	0.01	0.00
RAD50	CHEK2	GTEx	ENSG00000183765.16	Adipose_Visceral_Omentum	0.03	0.00	0.03	0.00
RAD50	CHEK2	GTEx	ENSG00000183765.16	Adrenal_Gland	0.04	0.00	0.04	0.00
RAD50	CHEK2	GTEx	ENSG00000183765.16	Artery_Aorta	0.02	0.00	0.02	0.00
RAD50	CHEK2	GTEx	ENSG00000183765.16	Artery_Coronary	0.02	0.00	0.02	0.00
RAD50	CHEK2	GTEx	ENSG00000183765.16	Artery_Tibial	0.02	0.00	0.02	0.00
RAD50	CHEK2	GTEx	ENSG00000183765.16	Brain_Amygdala	0.02	0.00	0.02	0.00
RAD50	CHEK2	GTEx	ENSG00000183765.16	Brain_Anterior_cingulate_cortex_BA24	0.02	0.00	0.02	0.00
RAD50	CHEK2	GTEx	ENSG00000183765.16	Brain_Caudate_basal_ganglia	0.02	0.00	0.02	0.00
RAD50	CHEK2	GTEx	ENSG00000183765.16	Brain_Cerebellar_Hemisphere	0.02	0.00	0.02	0.00
RAD50	CHEK2	GTEx	ENSG00000183765.16	Brain_Cerebellum	0.02	0.00	0.02	0.00
RAD50	CHEK2	GTEx	ENSG00000183765.16	Brain_Cortex	0.03	0.00	0.03	0.00
RAD50	CHEK2	GTEx	ENSG00000183765.16	Brain_Frontal_Cortex_BA9	0.02	0.00	0.02	0.00
RAD50	CHEK2	GTEx	ENSG00000183765.16	Brain_Hippocampus	0.02	0.00	0.02	0.00
RAD50	CHEK2	GTEx	ENSG00000183765.16	Brain_Hypothalamus	0.02	0.00	0.02	0.00
RAD50	CHEK2	GTEx	ENSG00000183765.16	Brain_Nucleus_accumbens_basal_ganglia	0.02	0.00	0.02	0.00
RAD50	CHEK2	GTEx	ENSG00000183765.16	Brain_Putamen_basal_ganglia	0.02	0.00	0.02	0.00
RAD50	CHEK2	GTEx	ENSG00000183765.16	Brain_Spinal_cord_cervical_c-1	0.02	0.00	0.02	0.00
RAD50	CHEK2	GTEx	ENSG00000183765.16	Brain_Substantia_nigra	0.02	0.00	0.02	0.00
RAD50	CHEK2	GTEx	ENSG00000183765.16	Breast_Mammary_Tissue	0.02	0.00	0.02	0.00
RAD50	CHEK2	GTEx	ENSG00000183765.16	Cells_EBV-transformed_lymphocytes	0.02	0.00	0.02	0.00
RAD50	CHEK2	GTEx	ENSG00000183765.16	Cells_Transformed_fibroblasts	0.04	0.00	0.04	0.00
RAD50	CHEK2	GTEx	ENSG00000183765.16	Colon_Sigmoid	0.02	0.00	0.02	0.00
RAD50	CHEK2	GTEx	ENSG00000183765.16	Colon_Transverse	0.02	0.00	0.02	0.00
RAD50	CHEK2	GTEx	ENSG00000183765.16	Esophagus_Gastroesophageal_Junction	0.02	0.00	0.02	0.00
RAD50	CHEK2	GTEx	ENSG00000183765.16	Esophagus_Mucosa	0.04	0.00	0.04	0.00
RAD50	CHEK2	GTEx	ENSG00000183765.16	Esophagus_Muscularis	0.04	0.00	0.04	0.00
RAD50	CHEK2	GTEx	ENSG00000183765.16	Heart_Atrial_Appendage	0.03	0.00	0.03	0.00
RAD50	CHEK2	GTEx	ENSG00000183765.16	Heart_Left_Ventricle	0.02	0.00	0.02	0.00
RAD50	CHEK2	GTEx	ENSG00000183765.16	Liver	0.02	0.00	0.02	0.00
RAD50	CHEK2	GTEx	ENSG00000183765.16	Lung	0.03	0.00	0.03	0.00
RAD50	CHEK2	GTEx	ENSG00000183765.16	Minor_Salivary_Gland	0.02	0.00	0.02	0.00
RAD50	CHEK2	GTEx	ENSG00000183765.16	Muscle_Skeletal	0.02	0.00	0.02	0.00
RAD50	CHEK2	GTEx	ENSG00000183765.16	Nerve_Tibial	0.03	0.00	0.03	0.00
RAD50	CHEK2	GTEx	ENSG00000183765.16	Ovary	0.02	0.00	0.02	0.00
RAD50	CHEK2	GTEx	ENSG00000183765.16	Pancreas	0.02	0.00	0.02	0.00
RAD50	CHEK2	GTEx	ENSG00000183765.16	Pituitary	0.02	0.00	0.02	0.00
RAD50	CHEK2	GTEx	ENSG00000183765.16	Prostate	0.02	0.00	0.02	0.00
RAD50	CHEK2	GTEx	ENSG00000183765.16	Skin_Not_Sun_Exposed_Suprapubic	0.02	0.00	0.02	0.00
RAD50	CHEK2	GTEx	ENSG00000183765.16	Skin_Sun_Exposed_Lower_leg	0.02	0.00	0.01	0.00
RAD50	CHEK2	GTEx	ENSG00000183765.16	Small_Intestine_Terminal_Ileum	0.02	0.00	0.02	0.00
RAD50	CHEK2	GTEx	ENSG00000183765.16	Spleen	0.02	0.00	0.02	0.00
RAD50	CHEK2	GTEx	ENSG00000183765.16	Stomach	0.01	0.00	0.01	0.00
RAD50	CHEK2	GTEx	ENSG00000183765.16	Testis	0.03	0.00	0.03	0.00
RAD50	CHEK2	GTEx	ENSG00000183765.16	Thyroid	0.03	0.00	0.03	0.00
RAD50	CHEK2	GTEx	ENSG00000183765.16	Uterus	0.02	0.00	0.02	0.00
RAD50	CHEK2	GTEx	ENSG00000183765.16	Vagina	0.02	0.00	0.02	0.00
RAD50	CHEK2	GTEx	ENSG00000183765.16	Whole_Blood	0.02	0.00	0.02	0.00
RAD50	CHEK2	eQTLgen	ENSG00000183765	Blood_expression_levels	0.02	0.00	0.02	0.00
RAD50	DCLRE1C	GTEx	ENSG00000152457.13	Adipose_Subcutaneous	0.02	0.00	0.02	0.00
RAD50	DCLRE1C	GTEx	ENSG00000152457.13	Adipose_Visceral_Omentum	0.02	0.00	0.02	0.00
RAD50	DCLRE1C	GTEx	ENSG00000152457.13	Adrenal_Gland	0.02	0.00	0.02	0.00
[truncated: 2,233 more rows]

## Sheet: ST5.PheWAS.rs11031005
Trait	Beta	P	N_cases	N_overall	Study_ID	Author_year	PMID
[truncated: 272 more rows]

[truncated: 5 more sheets: ST6.PheWAS.rs2271194, ST7.PheWAS.rs7563201, ST8.PheWAS.rs13164856, ST9.PheWAS.rs804279, ST10.PheWAS.rs7864171]
